# Supplementary material for: Synchronization of cytoplasmic and transferred mitochondrial ribosomal protein gene expression in land plants is linked to Telo-box motif enrichment
Source: BMC Evol Biol. 2011 Jun 13;11:161. doi: 10.1186/1471-2148-11-161 (PMC3212954; doi:10.1186/1471-2148-11-161)
Supplement: Additional file 2 — The promoter sequences of RPGs for studied species [file 1471-2148-11-161-S2.TXT]

###The promoters (upstream 1kb relative to translation start codon) of mitochondrial (line 2-95), chloroplast (line 100-183) and cytoplasmic (line 188-437) ribosomal protein genes (RPGs) for Arabidopsis thaliana.
>ref|NC_003070.6|:1944124-1945133 + Arabidopsis thaliana chromosome 1, complete sequence  ribosomal protein-related  GeneID=837149  Locus_tag=AT1G06380
TAAAGAGGAAACAGAGGGATCTGGGATCTCTAACTCACTTCCGGTTACATCAACCTCTCAACATAGTAGGAACTAGGAACTATCAACATAGTGTAATGGTGAGCTGGCTTCACTTTGTTCGTCATTAACCTAGGCAAATCTTATTGGAATTGCAGTAACATCAGATTTTGGAGAAGCCTATATTCAAAATCAATATTAACAGGTTCTAATTTTATCTTCTTAGTAGACCAAAAAAGCTTTTACATCATCTGCAAAAGTAACAACACATTGTTAATACCACAATTCAAGATTTCTTGTAAAATAATGAAGAAGTATACTGACCATTACGTAGGAAGTAGTATCAAGGCCCGTCACATGAAGAACTTTATACAATGGGACGCAATGTCAAATGACCGCACGGCGCACCTATCCATTATGATCAACCTGAGAAACACTCAGCAGCATAGAATTGACACAGGTTCAATCACTCACCACAAAATCAGAAAATTAAAGCGATTGCAATTTATCTTTATTTTGGAAACATTACCAGAATACGGTGCCAAGGGATTGAGATAATTGAATAAGAATATCTGCCTCGGAGATCGAATTCGCTCTGATTTAGAAGAGCGTCACTACACGAATCAGCGTTCTTCCGCTTCCTTGTTGCCATTGAAGAAGACGCAGCCTACAATGAGTTGAAGAGGTACAGAGGAAAGCTCTTAATTAACCGGAAACGGGAAGCAGCGTCGATTTTCGCCGGCAGTCGGGGAAGCGCGAAGAGTTTCGCCGGCGGTCAGAGAAAACGATTGAGCAGATGACAATTTTACCCCCAGAAAAAAGGATAAAGTGGCGCATCATTAATAAAACGCATATAATTTTTGAGTTTTACAAAAAAAAAAATCGAATAAAATGTCGAAAGAAGAAAAAAAAAAGAAAAAAATCGTAAACCCTATAATTTTTGCTCAGAACCCTAATTCCGCAAACGTAACCTGTGTTCATTGCGCCGTCTTCTCACCGGAGAATGAGTACTA
>ref|NC_003070.6|:2214320-2215329 + Arabidopsis thaliana chromosome 1, complete sequence  30S ribosomal protein S18 family  GeneID=837232  Locus_tag=AT1G07210
TGATAAACTTTATGTGATGCATCTTAGATGATTAATTTTGTCCTCGATGGATAGCGTAGACCAAGTAAACCAATCCTCGATTGTCATATTGAATATCAAGCAAAAGGTCTTTGAATAGACTCCACTTTGGTTTTCAAGGAAAGTACAAAACTTTCATACAAATCCAGTGATGTTGATCAAACTTTTTGAATTGAATAATTACCAGAGATAAAAATCAAACCTATTATTATCTTCTTATACGTAATCCTTTTCTAATACGTAAGCCCTGAATGATTATCTTTGATTAATTGTTATCTAATTCTCATGGTTCAGTGGCACCTGTCGAACATTTAGATAATCACATGCATATTTGATGTGACATTTGTGTCATATCATAGCTTTTTGAGTGAATGTGTTTTGTACTTCTTTTTTTATTCACTTTATTTTAAAATCTACAAAAGTAACTGTAAATCATATTAAAGATATATTCAAGAAAACAATATATATTTATGTTCATTTATGTATAAATTGAAAAATTATTTAGAAAATCAAAAAGAGAAAAAGAAAATCAAAGTGAAATTGTTTTTGTTTGTTTGCTACCCCGAATCCAAAATTTGGTCGACATGTGCCTAACGATGAAGCAAACCAAACTTTATGGCAACTATTATTTCCCAAATAGTATACATTATTGTGAAGACTTGCGGAGAGCAGCATGGGCAAGTTACAAGTGGCAAGTCACCTCTGTCATGCCTTTTTTGGCATCGAAACCTTCTATCAGCCCATTATTAAGCCAATCGAGGCCTTACAAGTTATTTTCTTAAAGCAACCTTCAAAGAACTAAATGGGCCTGGACAATAAAAATAAATAAATTAAAGGCCTTATATGAGCCCATTATTTATTTTACTGAAACTGTAATCATCTCTCATCCGTCACCTTCGTGTCAGCGACTCTCCGTCTCTGTCTCTCTGCCAAAACCTCAGATCGGAAAATCCGAAATTCGAAAAACCCTAAGTTTCAGAAGATGAGCATCG
>ref|NC_003070.6|:2421549-2422558 + Arabidopsis thaliana chromosome 1, complete sequence  ribosomal protein L29 family protein  GeneID=837298  Locus_tag=AT1G07830
GACATTCTCGAGGAAGATCTTGAGGACACCTCTGGTCTCTTCGTAGATGAGACCACTGATACGCTTGACACCACCTCTACGAGCAAGACGACGAATGGCAGGCTTGGTGATTCCTTGAATGTTATCCCTCAGAACCTTCCTGTGCCTCTTCGCTCCTCCCTTTCCCAATCCTTTTCCTCCCTTTCCTCTTCCCGACATCACTTCACAGTTTTACTTGATACCCAAAGATCTGTGACTGTGAAGAACAGAAGAAAAATTATTCAGTGAATGGTAACGAACAGAAACGCTAGATTTCCAAATCAATCAATTGAATTGACGATCGAACAATAAACCAGATGGAGAAGAAGAAGATACTTTTAAGATGATTTGGAGAGAGGATCAATTGAATTTGACGGATATGAAGTGGCTAACTAATGTCTTAATATATAAAACTGCGTTGATCCGTGTGATTTTTCATATCAACCGTTGATTACTGATCCAATGGTTATACATCGTTAACAATACTTGACGGATCGATGACGTGGATTGCTCCCAATTTAATTGAAAGATGTTGTTTTATTGAAAAACAAAACAAAAACAGCATTCGTCTTCCAATAATTTGCAAGTGTTGGGTCTTATTAGGCCTTAAAAGAGAAAATGAAACCTGGCCCAATAATAGTATCAATACTAACAGAGCTAGTATTGGGCCCTAAAAGTTTCCGTCTCCGTAAACCTGTTATTCTCGGAGAAACGTTGAGAGAGGGTTTTCCATTCTCTGTGGCCGTCACCGTCGCCGTGAAATAGCTCTCCTCTCTCTATCTCCGGTGAGTTCTTATTTATTCCTCTGCGAGATGTGCTTTTCTGTGTACACGATCTCTCACTTCTTCGGAAGCCTGAAATATTTTGTACGACTTTCATTAACCATTTACCATTTTGTTATCCAATCTCGATTTCTCTTTCTGATTGTTGTTGATGATCAGATTATATAACTGCAAGCTCAAAGGAATTGTTTGTTGTTAAAATGTTTCTTA
>ref|NC_003070.6|:5443496-5444505 + Arabidopsis thaliana chromosome 1, complete sequence  ribosomal protein S15 family protein  GeneID=838150  Locus_tag=AT1G15810
GACGGCTCGGCATGGAGGAGACAGATCAGAGCCTCCGCCACTAATGAATCATCACCCATAGCCTCGTGAATCCAGTCTCCGCCGGTCATAGTCTGAGGTTGGACCTTCCACCGAATTTAGATAGAGAGAGAGAAAGAGAAGGAGAAGAAATGGTGGCGAAAAGTGGAGAAGAAGAAAAAATCTCCCGTGGCACATTAATGGGTGGATTTTTATTATATATAACGTTTTCACACATACAGTTATTAGATTGAAAAATTATTTTTAAATCTGTCTTTTATTTTCTTTCTTGGTGAGAGTGGGACCCATGGGAATACATACGTGGCATATAGTATTTGTACTTTGTGCAATTGCAAAGGTACTAGGGTTAGCGTCTGAATACACGCGCGGTTAGTGACATCTTTATGGCTTGCGTGCCGGTTCAGTTACATCCATTACTCTTATCATATGCAGTTTCGGGATAAATTTGTGGACGTGTGAGGTCATTCTTACTTGAATCACATTTTCGTACTTCATGATTGTAGATAGATGCCATATTGCCTATGTAGGATAAAGTTTTACGAAATTAGGATTAGTTAACTTATGTATTTATATTAAGTATGCATTGAACTCGTTTTCTTTTTCTTTTTTGGCTAGGATTGAAAATTATAATTTAATGTCCATTCATACAGTATTTACTGTCCATAATACTCCAAAAATTTGAAACAAATTATCCAATTATTAAATGGTCGCTAAATTCGAAAAACCTAAGGGCTTTGTTGTGGGTACATGGGTCGAAAACAGAAAGATGAATTGGGCCTTTTCACATGTCCGTCATGTTGCAATGTAAGAATTATATCCGGTTCTTAATCAGATTTTGCCTGACCATTTCTGATTCATAACTAACCGGAAAAGTCAACAGTTCAATGCACTTAAACCGGTTCTACCTTAATCTGTTATCGTCATCACTTACACTCTCTCGCAAACACCCAAAGCCCTAAAATCCTTAGGAGCAACCAAAATCATGGCGCTTC
>ref|NC_003070.6|:5726773-5727782 + Arabidopsis thaliana chromosome 1, complete sequence  ribosomal protein L20 family protein  GeneID=838245  Locus_tag=AT1G16740
AAGTAAATTCACAAGTCAGCCAAAAAAGAGTCCAAATTAGTTTACCCGGTGGACCAATTGTTTTTAAAACTAAACCTTTTCGGTGACGGCAGGAGAAACAGACGGAACAATAACAGCGAGCTGAGTTTTAATCCGGTGCAACGCGTCTTTCGTCATACCCTGCGCCGCTCCGGCGAAATCCTTAATGGCTCCTTCCAAAAACTGTTTAGCGTTTTCAAGCGACTCAGATGGAACCGAAGCAGCCGATAGTTTTTCTAACACTTTATCCTTAACCGCCGCAAGATTCTTCAGCCCCAACATGATCGTCTTCCTCTGCTTCTCTCCTTCTTCTTCCTCTGATGAGGAATCCACGGAATCAGGGTTCGTTGCGATTTTGATCGCGTGGTCAGGAGAGTAGAGGTTCCCTTGGCCCACGTTTTCGTCGGATTCTGGAGAGATTTTGATCGCGTGGTTTGGAGAATATAGCTTCCCCTGGCCCACATCGTCCGACACTGCTTCGCCGTTGTATTTTGTGGCGGATATTCGGTGATGATTTTCCATTACTACTACAAGATTTTGACAGTTGAAAACTTGAAATTCTTTCTTTTTTTGGTTTTTTCTGTGTGATGGGTCGAGAAGAACAGAGCAAAGCCACTTAAATTCTGTTTCCGGAAAAGTAATAATGGTTCTGTTTTTGTTTGTTTCCCGGGAAAATGAAGCAGAGTTGGAAAGCTTGTGACACGTGGTAATGACATGGCAACACGTGTCCTCTGTCGGGAGTTACTGGATGGGATAGTGGGCTTTGTTTAGTTTGTGATGTTATATAATAAAGGCCCAGTAGATGGAGAATTGGTTTTAATAATTGTGTGACCGGATTTGTCTACGACCCGACCCGATCGACCCGGAATTGAAACAGAAGGGGGATACACAGAGGCGGCGTTAGAAGAAGGAAATGGAGTTACAGTATTAGTGAGAGAAGGACGAAGAATAGATAGAGGAGGAAGAAGAATAAAGAGAAAAGATGAACAAGA
>ref|NC_003070.6|:5773148-5774157 - Arabidopsis thaliana chromosome 1, complete sequence  mitochondrial 28S ribosomal protein S29-related  GeneID=838258  Locus_tag=AT1G16870
ATCGTTAAAAAAAGGTATCAGATGCTTTTTAAGGATTTAGAGATCTGTGGAGAAAATTCACTACAAAAGAATTTGTTTCGGAAACAGTATTTACTTCATGAAACTCGAATCAGCACAAAACTAAGATCACAATCGAAAAAGCAATCCAAAAGAAGCTCGAATTCAAATTCTCAAGAAGGCATCAAGAGATAGCCAAAAAACAAAAACCTTAATCGCTCGAGATTGACAAGAGGTTTATCGACAAATCCAAACGTAACTGTCCTAGGAGGCAAGCAAAGAGCTCCACAATCGCGTCTTAAAGCAAGAGAGCTAGAAGCATCAGTGAAGCAAAGAGCAGAACCAGAAGCAGAGGCCATAGCCATCACTCAAAAATCGGAATTAAGAAGAATGAGGAAAACGTTAGAGAGGAGTAGTAGTAGTGATGACGAAGAAGAAGAAGAGCCTTTGGACAGGTCTCGTGTTATCCGCCATGAGAGGATAATAAAAAAGATGTGACACACACACACAAAAAAAAAATGCCCGTTTCGTCCTTCTTATTATCTTCAACGTTAGATCGCCATTTCTCTTGCTTTCCCTTTCCTTGCCTACTTTTACATTTTCTTTTTAAATTCCACCAAATATTGTCTTCTTTTAAAATTTAAAAAAGTACACAATTCGACAAATTCTTCACATTCCTATTGGCCCCGATTTTATCGGATGTGACATGCTATTGGTCAGTGTTTTACCGACTAGTTAAAACATTAGGTGGCGCTAAAACAAATAACTAGGTTAAATGGAACATGACGTCATCCTTTATAAGTAATGGCCTTTATGGCCCAAACTTTCATCTCAAACGCTTCAGCCCACTGTTTAATGGGCCTAACGCTAAAGTGATCATCATATCGAAAATTACAAGTTTGCCACTTTCTCGCTGCTTCATCCCTCTCGTTGGTTCGTCAGATTTGCGTCCAAATCCCTCCCTAAAACCTTGAGTCAGACTCAAGAGATACGAACCAGAGAAATGTGGAAGT
>ref|NC_003070.6|:8585431-8586440 + Arabidopsis thaliana chromosome 1, complete sequence  ribosomal protein L19 family protein  GeneID=839038  Locus_tag=AT1G24240
ATCGTAACCCTAATCTTCCGGTGAGCGAAACTATGTTCAATCGAATGAGGAAGCAAGTATGTTACCGATATATAAGCAGACCAAAGACGACAATGAACAAGAAGCAGCTTCGTCTTCGTCTTCTTCGCAGAGTAAGGGAGTTCAAGATTTCTAGAAGCAAAGTAAAACTTCAGAGACTTTTTTTAGAGTTTTTGTTCACGAGTCTATATTTATACTAGGGATTATCATATATTCATACTTGACTTCAATTTTTGTTGTAGTTGTAAAACTATAATTTGTAAGAGAAAATTGAAACATAAATTTATAAAGATTTCTATATATCAAAGACGATGATGATGTGATATTTGTATTAATTTTAATCCTTGGTAAATTCTTATATAAATTCGTAATTTATATAATTTAGGAAACATATTTGTTGTCATTAGATTTACTTGATCTTTATTTGGTTTGCTCTGTTTCTCTCTGTTTTCGTCTATACGTTGAACTCTGCTTTGACTTTTGAGTGCTTACACTCTCGCCTCTCGGTTTCTAACAAATATGACCCCAAACCAAAAATCATATATGTACATGCCAGAAGAAGAATCGACCTGAATTCAAATCTCTATAATATATGAAACAATACAATCACTTTTCACCTCAATGTTTTTTTTTTGTTAACATTGAGGTTTTCATATGAGGTCATATCGATTTTGTTTTGAATTATTTTAGATTATGATTTCTACATGGATAGACAAGAGTTTTATTGTAAGTGCATGTATGTAATGATGTTCTGTTCTCTATACAATAAGCATCACACTAAACTCTTTCTAGCAAGAAGATGTCAAAGAAAAAAGAAAGGATGTATTTGATAAAAGCAAAAAATATCAGGGGTATATATGCAAATTACCAAAACAAAAATAAAGAAACCTGAAGGAGCAATGACAAGGGATTTGTTTTTCTCAAAATCTCTGAAAGCTTTTGGATATTTGTGATCGCATAGATCGATTCCTTTTGCGGAGAAATGCAATTGA
>ref|NC_003070.6|:8855757-8856766 - Arabidopsis thaliana chromosome 1, complete sequence  acidic ribosomal protein P0-related  GeneID=839109  Locus_tag=AT1G25260
AAAAAGTTATATTCATACTGACCCAATTAAAATTTCACACACAAAAAAACCTCTAGAGAACGTTATGATACCCCAATTGAATGTCATATATTTTCCATCATTTTCTTTTATGCCATAGATCGAGCCACTATCAATACCACTAGCTATAACAATCTCGAGCGATTTTTGTGTGTTTTTTTAATTCCCCCGACGGAACTAATTCCACTCATCTCTTGATCTTTTCGCCATATAGCACGACATATATATAGCCCACATACAATCAATATTGCTCCTAGTAAAAATAAAAATAAATATATTGCTTCAAGTACACTTCAATTTGAAAACAATAATATAGTGTATGCTTATAAATATTATCAAATCTTAATAAATAAATTGTCTTTTACCTTCCCAAATAAACTTCTCGTCCAAGAACAAAACACAAGCCACGGCGACTACTACGAGCATGAGAAGGGTTGAGGACTTCTACAAATGAGTGGACCCATCCCCTTAGTCTCGAACAAATTGCCAGTAGTGAGATCACTACTCACTACTAATGGTTGTTCCTATTGTTCCCTATACGTTTACATTGTTTAATTTCCGAGCATTCATATAAATAATTTATAATTCATTATTAAGAGGTTTAATAATATGATTTTGAAAGTACCACTTTTTAATTAATTTTTATAACATTAAATTTAAAACTTTAATTTCTTAACTTAAAAACTTTTGCACAACAAAACAAAAAAAACTAAAAACACTATAATCCATTTAAATTTAAACTAGTACACCCTCCAATGACAAAAAAAAATCGGCCCAGATTTCTGATAGCTAAAAGGCCTGAAACGGGCCGGATCCGGATCGGGTTGAATTAGGGGTCCAGATTAAAAAGTGCGAATTAAAGCAAACAAGGGAACAAGGGTTTCAGTTTCCCTGAAGAAAATTGAAAGGAGCTTAATAAACAGAAGCCGTTCTCCTTCACTTTCGTTCCTCTCACTTCCATACAACATTTGAAACCTCAGCTATGCCTAAAT
>ref|NC_003070.6|:9246546-9247555 - Arabidopsis thaliana chromosome 1, complete sequence  structural constituent of ribosome  GeneID=839215  Locus_tag=AT1G26740
TGGAATAAATGCTGATATCCTAGGTAATTGAAGATGATGCAATGAGAGGGAGATAGATACAGAATGAAAAATGGTGAAACTCTCCCATTGAATCAGAATTTAAGAGTGACACGTGCTTATAGTAATGGGTTCAAGACAAAATTGTTTGAAATTAAACTTCTTTCTATAGTGATGCATATCAGAATAAGCTTTATGAAGAACTAACTCATAACATAATCATCAAACTATCTTTGATACAAATGCAGAGATATAAAAAGTTGAGAATTTTACTTGGCAGGGTCATCAATTTTGGTTCCAGGATGCTTATTAGCGAATTTACGAACGTAAGGATCCTCAGGGAGAACAATCTTCTGGATTTTTCCATTGGAGCGAGGAAACACAGGAGGTGGTGATCTGCCATTAAAACCAAATCACAGAACACTCATTTCAACAAAACCCTCAAAATCCTAATTCACAGATGCCAAAATCTCAACTTTTTGTGCGATTAGAATTCAATTGCATCCGAATTAGAAACCCATTAACGGATGATTCAATAAGGAAGTATCAAATTGATCAATCGAGCCAAATCATTTGGAGAAATAGAAATGGGAGAAGAGAGGGTTACGCTTCCATGGCTTTAAGCCAAACAGGCTCTCGTGTAGCTAAGCCACCAACAAGCCTCCTGGTTTTGGAAAGTAAATCACCTTTCATCCACGACATTGTTGCTGAGCTTCTTCACTTTTCTTCTTCGCTTGATCTGTTATTGTTTTACCAGAGACGACGAAGACACAAGGGTTTCAGAAATGGCTCGATTTGATAAAACCTCATGGTTCATGAATTAAACCGGGTACATCACACTCTAAATTACGGTCTAAAATCGGTTAACAGAGCAATTGTATGGTTCGTATGTCAAAACGCAGCCGTTTCGTAAATACATTTGCCTTGATAAATTTTCACCTCTTTTGGGTTTCTTCTACTAGTCTTCACTTCCGTCAGCTATAGCTTTGGAGAAACTGCATCAATGGCGTTGA
>ref|NC_003070.6|:24104713-24105722 + Arabidopsis thaliana chromosome 1, complete sequence  ribosomal protein S5 family protein  GeneID=842796  Locus_tag=AT1G64880
TATACCAAATTTAGACCGATTTTCACCAATAATCAAATCAAACAGAACCGAACCAAATTACCTTCATTAATTGGAAAAAAATCGAATTTAGCCAAAAATAACCAAGTTAACCGGATTTTTTTAAAATGAATACAGAGATTATCGACAGTGGAAAAAGGAAAAGAACTCGAAAAGAAGACCATAAACGCAGAACCATAAGCATACACAGACGAATGTTAAGCGATTAGTTTTAACACATTTCATAGGTCTTTTAAATGTATATTATCGAGTCTTTGATATCGAGAACATATAGTTTTCGATATCTTTTAGTGTTTTTGGATTTGTGGACCTGCTGGGGTTAAAAGAGGTGTGTTGGAAGAGAAATGAAGCCAAATGAGTCAAGTGAAGTAATTGGAGATGCAGAGCAGTGCAAAAGCGTCATCACTAATTAGTTTGGCCGCCTCTGATAGAAGACTTCCTACCGATAGATCTTTCTCAACTTTGTACACAAGATAGAGTAGGATATAATCTCTTTATTGATCAAAGTATGATAACAAAGTATAACAATCAAGGCACATCAAATCAATTTATAAACCCTAGTCACGTTTCAAGAATCCAAATAGGAAATACACAATAAATATTGTCTTGTAGAGATTGCAAATAGTTGTTAAGACGAAGAACAAACTATTTTTATTTATTACGTGGGTCATATTCAAAATTGAATAAATGTAAATTTACTGTAAATGATGCACTTTTGGATAAATCCTGACAAAAACTAGATTTATATCGTTCATAAACCTTTCACATATCAGCCATTGCAACCATATGAAGTTTTGAAAATAAGCTTGTAGGTGATTTTTGGGAGGATTTACTCACATGACTAAATTGGGCCCATGAGTGAAAGTGAAGCCCATTTGTAAAATAAATGTCACACTACACACAAAAACCCTAAAAATCATTTCAGTCTTCTCAAGGTTTTTGAAATTTCTATCTTCCATTTCCATCTGATGAATCTCTGACGATGTCTTTGA
>ref|NC_003070.6|:26429616-26430625 + Arabidopsis thaliana chromosome 1, complete sequence  ribosomal protein L12 family protein  GeneID=843355  Locus_tag=AT1G70190
ACGACCGCGTAAGAGTAAAAGAAATAGTTTGAGAAAAAGTCCCACATCGCTAAGCTGAGAGTTTGTTCCAAGAGAAAGATGCATATAAAACAAGGCCTTGGTCCTTCGATTATAATCACGCAGCCATGTGGTGAGCACAAAGCGAACTATTCTTTCGCCTTTTACTAAAGAATACCGTGTGCTCTCCACGCTAAGTGGCATACGCCTATTTTTGGAGGGTCCTGCTTTCGAGTGGGCCCAACAATTGTTTAGTTGAAAATTTGGAATTATTTATACGTTAGAGCTTGTAAGTCAGATGTTTACTAAGGGCAATAAATCATTTGCTATTTCTTTGTAAAATTGCCTAACGACAAATTTGTTGTGTTAGCTTTTTCCATATTTTATTGTTGTAAGATTAACTTACCAATTTCTATCAATCACACTACACCACCAAAGTAATAAGCTCTTGAAGATAATAAGTTTCAATTATATTGGACAATTTTTATCTTCCATTATTGACAAGATTTATTTGAATAAATAATAGTTTGTTTGTTATTATTTAAATCTATTAGTTATTATTACCAATATTTTTAAAACCGGATCAGAAGGTGAACTGTAACTCTTTTGGGTCATTGGGTCAATCGTTCGGTCCGGTTGAACCACATGTCAATTAATGTATAGTTTTTTTTATTTCTTATGAATCTAATATTTTCTATAAATATATGATAGTCTAGTATTTGATTTATTTTAGAAATCTTTTACTGTAGCTTTTTACCAATTTAACAAACAAACGTAAATACAATTGTTTTTAAGAAAACGTTTTGGGCCAAAAAGTATACTAATCGGGCCTAGCCTATTTTTATTGGGCTTTTAGATATTTTATCTGATCAGAGAGACTCTTCCCAATGTCTCTCTGTTTAGGGCATCTTCTCCAGATGAACCAAAAACCCCAATTCGTTACCATTGCTCTGTTTTTCAAATCTGTGAACTCATAATAGAGCTTTTGAAGAAGTGCTTAAAGATGAGCTTAG
>ref|NC_003070.6|:29231481-29232490 - Arabidopsis thaliana chromosome 1, complete sequence  30S ribosomal protein S13, chloroplast, putative  GeneID=844111  Locus_tag=AT1G77750
GTTGCCACTAATATATAAACAACATTTCACTTGTTGACATCGCTGTAAATGAAGTTTGGAACGACCCTCTTAACAACTAATAGGGTTAATTAACCACTAAATTTTTCCAAGTTGTCATTTTGTCTTAATGTGAGACGTAATATCTAATACGTCGGTCTAACCTAAGAGTTGGTTCCGATCACAAATTTTTGAGAAGTACCTTTCAATAAAAAATTTGTTGTTATAATTTCACCGTGTTAAGTAAAAACTTAATTAGGAGCTATTTTCTATTTGATGTGAATTTGAAAATGTCTTCATAAAAATAGTATGGAAAAGGGAATGTAATTAATATAGACCACAGATACAAAAAGATGTCCCGTGCTTAACACGTCTGAGTCATTGTCGTACCCTTTTGCCAACTTTTTCAAGTTTCTTTCGTGAAAATGACTACACTTTTTAAAATAAATTGACAGATGATTGTTGCATGCATATAATATTCGCAAAATGCCAAATTCTACCCTTAACCAAATAATGTGGTAATGGATATAAAATAGTTAACATAAACAAAAATTTGGAAATTTTGAAAAATAGAGAGTAAATTGATTTTTTTTAAAAAGTTTGAATTGAAGTGAAAAAATATATAAATAAAAATAATAAACCTGTAGTTTGATATATATAGTTAGATAGCTCAAGTTTGAGTAACTTGAAGTCTTGAATTACTTTATATGTTTTTCTCACAGATTATATTATTTTCGTTCTATCCCAAGAATTGGGATAATATTCTCTATATTCGAGGCCTCTCTCTTAAGAAGTCGGTGTATAATCTTAAGCCCTTACTTGACACAAGGCCTCTATTAAAAAGCCCAATAATAATTTTTCTTTTCAAAGCCCAACACGTCAAGAGGAGAAAGAAGTGCGTTTGCGTTTGGATTGAAAACGTGGCGGGCGGTTGGAAACTGAATCTTAAACCCTTCACTCACATTCATCTTCACCGTCAAATCTCTGAAACTGAGCTTCGACGATGTTGGGTT
>ref|NC_003070.6|:30304404-30305413 + Arabidopsis thaliana chromosome 1, complete sequence  ribosomal protein S15 family protein  GeneID=844401  Locus_tag=AT1G80620
ATGTTAATTTGTGATTGGATACAAATACGATCAGGTATCTTTTTGATGTTTGTTGCCTCGCATTCGTGACCATTCAATTTCTTGGTCACGTCAACTCCTTACTTGTGATCTTCGAGTATGGTAATTAATAATTATAAGACTCATACTAGAATAATACAGTTCAAAATTAAATAACGAAACTAACAAAGAATTCCTTTCAGACAAGAAAAAACAAACAACCAAACTTAGATCATATTCATATCAAATAGAATATCAAAGCTTTTTATAATAGAATAATGATGGGATATAAATTGCATAGTTAAAATGGGATGGTATGGGTTGAAACACAAATAGAACCATACAAAAATAGGGTTTTGAATAAGTTTTTGTAGACACGTATCAGTTGCTAGTTGTACTTTGTTAGAACACCAAATTGTAAACAACACATGTCGTGACATAAACGTGTTCGTGCAATACACATTCTTATGTTAATCGTATCAGTCGAATACATACGTCTCTCTCTCGAAAAGTAGTTATCGGTTCCGATTGTACGAAAGCAGTCAGCAAACTACCATTTTCGTTTCGTCAACACGGTAACATATTATTCATTAATATGAAGGCGATGTTAACATTTATAAAATAAAATGCTACTTTCCTTATTTCTTAACCAAAAAATCTTAATCAGTCGTATGATATTGTTGTTATCTAATTTAATCGTAGCTACAAAGATTTTAAAGTGCCTCATAAGAACCTAGCGAATCAAACCTCATGAGCTCACTAACGTAACATTTACTCATCTCAAGTCTCAGTAGTGATGATGATGATGGTCAGATGGTTTTAAATTTGACTTTCACTTTTACCGAAAGCACATAAAACCGTCCCTTCTGGTTTACTTTATCGCGTGATCAATTCCGGTTTACTAGAGAACCGGACTGAGACCATTTTCATTTGGTTCCATCTATGATCAACATGTACCCACCAAAAACCCTAAAAGCTCCCGGAGCCGCCAAGATCAGTTTCCATGGCGCTTC
>ref|NC_003071.4|:7989964-7990973 - Arabidopsis thaliana chromosome 2, complete sequence  ribosomal protein L6 family protein  GeneID=816355  Locus_tag=AT2G18400
GGAGATCGAATATAGAAGAATTAGGGTTTAAGAGTATACTGCGACGAGGATTTTCCAGCTAAAATTGAAGAAGATAGATTTGTGAGAAGATAGCCGGAGACATCGAGTCCGAAAGGGGAAGCTACAGTTTCTTCTATAGTGAGAGCTGGTGCGAGTTCGCCTTCTTCGCCACCATCTCTGAGCTTTCTGAAAATCGATTCCGCCATTGTTGAGAGATTCTAGAGCTCTCCGGTCAAAAGAGCGGCGAGGAAACAAAACATCGAAAAGTTAAAAAGGGCTTTTGGGCTTTATGATGTAGCCCACTGGGCTTTGTTCAAAGAAACACTCGTTGGAGGAATAAACATCGTGCCGTTTTTTTAACATGGATAAAACGTCAACCACTTTGTATGCTTCTCAAAGAAACGAAATTAAGAGAAGGAGAAGGTTTTACGCCGGAGTTGGAGACTGATCTAGATCCGCCGGCGAAAAAGCAGAGCCGTCACATTCATCGTCGGAAATCAAGAAAGGTATTAACTGTTCCTTATAATCGATCTCTCACTCACTATCTTCTTCTTCTTCCCTTTCCGCTATTTTGATGAATCACTTAGAAATAGTATCGAACATTTTTGTTTTCTTTCTCATTTTGGCGATGTTCATAGTCCAGAAGTCACCATGTTCTTGTAAATGAGGTTATCTGGAGTTTTTATTTCCGTTTATATTGTTCTTGAAATAGTGCACGGAAAGTGTTCGACGTATTTACTGTGTTAGCTCATCGCTCGTTTCTACGTCTCTGAGATACAAAGTAATGAAAAAAATGGCAATTTTTCGTAGCATGGTTGGTCAATTTTCATATTTACTTGTGTGATTTGAGTGGCTAGAGAGACAAAATCTACTGCCTTCAGATTTTGATTGAGCATCGTTTTATGATAATGGTGAACTCTATTGGTTTCCAAGTTCTTAATTTGAAGAAGCTGAGAAATTTTCCTCTTTGGCAGGGTAATTCTCTGTAGGATAGAGAGACATGGAAGCCA
>ref|NC_003071.4|:8658384-8659393 + Arabidopsis thaliana chromosome 2, complete sequence  ribosomal protein L4 family protein  GeneID=816525  Locus_tag=AT2G20060
ACAAATAGAGAACTATATAAAAATATAAGAAAACGTTGGTTTTGTCCAAGAAAAAAATTGTTGGGTTTTGGTGGGTGGCAATAGAAGATGCCATGTACATAGTGGGAACAAGTAGCCTTACGCCCATAACATGTCGGAACATCACCAATAAATTTCTATGTTCAAAAATATCATTGTAACAAAAAGTTTTTCGAATTTCTTCTCCCAACCCACCATAAAAACCCAATCAAATGCATGTGAATGTTCTTGTTCATTTGATGAGGTCAAGATCAAGAAGCCATGTAATCTAGAATACAACAGTACACATGTGACTTGTTACAGTTTTGAACTCTCGTTCACAGTTTTGCAAGTTCTTACCAAAGCTATAGATGCCTCTCATCCCATGAGCCTTCATCACCTGATGGGCTTATTAGGTTTACAGGCTTGACTAAACTCTAGAGCCTATACGTATAGAAGAGGCCTGACTAAACGAAGATAATGAAATAAGCCCACAAGGCCCAAATAATTAATATCTTTTATTCTTTTTGGCAAAATGAAAAATCTGACTTATGGGCTTTTTAACATTTACACATTTAACTTCATGACCCAATGAAGACCCGACCCGTCTGGTAATGACCCGATCCAACACATGAGTAAACCTTCACTGAAACCTCGAAACTCCTCCAGAAGCCTAAAACCTTCACCACCAAATCGGTGCCTCCTTGAATAGTCGCCGCCGTCGTCTATCATCGCCGCTTGTGACTCCGGTGAGTATTCTTCTGCTCTATTGAGTTTATTTTGGTTGAAGCTCTATGAGATGTACGTGGGTCTGGTTTTCATTTCTGTTTCTTAATCGCTCGAATTAGCATTTGATAGCTACTGAGATTTTGAGTTTTCTGATCTGCCGAATAATCTTCGCCATTGTAGTGTAGATGTTGTGTGCCTTTTGATTAGATTACACTGAGAAATTGGATTGTTTTCGTGTTTGTAGATGAGAAGCTAGGTTATTGAATCAGAGATTATGGCTGCTT
>ref|NC_003071.4|:15899713-15900722 + Arabidopsis thaliana chromosome 2, complete sequence  ribosome biogenesis regulatory protein (RRS1) family protein  GeneID=818377  Locus_tag=AT2G37990
TGGTTTTCTTAGCAGCTTAAATTTTTAATTAATATCAGAATGAGATCATGATAAAACTTTTCACAAAATTGTTGATCTTGTATTAGAGAACAAATTGAACAACCATGAGAATGAATTTCATGAGTCACACACATCTTCACATTATCTAGATGGAAACAAGTATACTTACTAGAAAATTCAAATGGAGCCACCTATCAAATAAATCCCCTGTTAGATAACTCATGATCAAGATATTCATGATCAAGAAATTATCTACTCGATTTTCTGTTTTAGCTCTTTTGATAAACACTAATTTTTAAGTGTTTTATATTCCTCACACACATATTCACCAATAGATTAGTCATTAATCTCAAGTTAACACACGTACCTTTATATTCAATAGACCTAAGTCTTGTTTCTGACCTCAAACTGTTGGTGCCAGACTCCCACTTCCATGTTCGAACTTCTTTACATTCTTTAAGTCAGGTTATTTTTTGGATTCCAACTGTAGTGACAATCCATACATTCCATGGCTACCAAACTTATCTTGATTCACATTATGCTAAGAAGCTAAAACATACAAAAAGAACCGAAATTGTCGTGAGTTTTTTTAATACGATAGGGTATTAATGTATTCTTAACAACGTTATGGTCTTGAGAAATAAAATATGCAAATCTCGGGTAGGGTTATTTGGATTAGTGAAATTTGGGATTTTCTTAATTTAAGGCTAAAAACTATGAAATTTAGAGATTTATGACAGTTAATAAATACGAATAACGGTGTTCGTTGCAATTTTATGTGGTACTTATTTGTTTTTAAAAAAAAAGTTTAGTACTAAATTGTTCGATTTCGAAAGTTAAATATATTTTTGAAAGTTATAAAGGAAGAAAGGATTTCTTAGCAAATTTCCGTTATTTAAGTTGGAGAGAAAAGGTTTAACTCAAAATATCGCAAAACCCTAACAAAAAATTTTCATTCTTCCTCCACTCTCTCAATTCCAAAACACTGCGCCGGGAAGACATGGACACCG
>ref|NC_003071.4|:17781352-17782361 + Arabidopsis thaliana chromosome 2, complete sequence  ribosomal protein L1 family protein  GeneID=818871  Locus_tag=AT2G42710
AAGAAGAAGTTGACAATAGTAAAGCAGACGAGTCCTATGACGATATGCAGCTGAAACTGGATTTGCGTGATAGAGTAGACAGCTTATTTAGGTTCCTCCACAAGTTATCGAGTCTAAGAACAAGGAATCTACCATTAAGAGAAGGCTCATTGGCTTCAGAGAGCAGCTTTCCTGGCGAGCCTTCTGGAAACAAAGGGCTAGTCTACAGGCTTATAACAAAAGTGTTGAGCAAACAAGAGATACCCGGTTTAGAATACCATTCTTCAACTGTTGGAAGATTTATTAAAAGCGGATTTGGAAGGTTTGGTCTTGGTCAGGTTAGTTAGACCTTTCTCTCTACCCATGACTTTCATTTTCCTACACAAGATATACATTAATGTTTGGCAATGCTATTGCAGGCAAAACCAAGCCTGGCAGACCAGAGTGTCATTCTTGTCTTTGTCATTGGAGGTATCAACGGTATAGAGGTGAGTTTCTTCATCACAAAAGTCACCTCGCATTCACGTTGTAGGGCTATATTTTTTATAACTGTCTATGTTTCCTCCATTGTTAAGGTTTTGGAAGCTCAAGAGGCTGTGTCAGAGAGCGGAAGACCAGACATTAACTTGGTTATTGGAGGAACGACACTTCTAACCCCCGACGACATGTTTGAGTTATTGTTGGGACAATTCAGCCATTTTTGATATCTTGCAAACTGACCTCACTCTCATAATCTCTGTTGTTAGCTTGTAACATTAGAAGAAACAGAAATACCCATGAATAAATTAATGATCGAATGTTAAAATCTACAAAACAATAGTTCCATTTTCAAGAGATAAGAAAAGATTGGTTATTAATTGTGAATAAGAGATTTTTCAAAAAAAAATCTCAAATTATTTATATCTTTGGTCCCTAAAGTTTTATAACATTTACAGAAAAGCTTTTAAGTTAAAAATCAGAAATCTCCTTAAACCCCCAAAATCACATTTCACACGAAAAACCTCGAGTGAGTGAAGAAACAATGGCAGCTA
>ref|NC_003071.4|:18227860-18228869 + Arabidopsis thaliana chromosome 2, complete sequence  ribosomal protein L2 family protein  GeneID=819012  Locus_tag=AT2G44065
TCTGAAGAAGGAAGATGATGATGACGACGATGAGGTTATTTACCTATATATTCTTTTCTTTTGCTTATAGCTTGAACGTTATGATCGTTTTTGCTCACTAATATTAATTTCATTTTCTTACAGGAATAAGGAAACAAAGTGCTGCAGAGACAGAATGGTCATAGTTACTAAATCTCCGATCTTGAAATGTCTATTTAAAATTAAAAAAAAAGAAAGACTTGTTTTGTGTGCTTTTTGATAACTGATGGATCAGACTTTTGAATAGAGCCGTCTTTTTATTGGACTTCTTATATCATTGTGGTCTCTCGTTAGCTTAGTTATGTTTTGTGTTTCACATTGGCGTTTATCAATTACATGAATGAACCTAAAACGCAGTTCACATCCTCAACGATCATGTGTTAATTCATATTTAGAAAATTTAATCTCAAGTGATTCTACAATGGAGACGTTTATTACATACGTGCTCTGTTCTTCCTTTCTCGCGCCTGCACATGGTGTAGAAAACACTGATAGAACGAGCTGGGCCTATCTAGTGGGTTTGGTGTATTGGGCTTGTATTAATGAATTGGGCCTGTCTTCTCGATTTTAATTAAAACAATTAGGCATTTAGGCTCTCTCTCACACACCCATAGTCGTCTTCCTCGATCAGTCTCTCTCTCAAATTGCAAAGGTTTCTTCGAGGACTTTGGCATACTGCAGGTTTGTCCCGATCTCATGCTACATCATTATACGAAGCCATTACTTAACCCAGTAGATTGATAGCTCAAATTATCATTGCAAGAAATGACCGGATTTAGTGATATTGTACAGTTTTCTGATTCGGAATTTTAAATAAAAATCGGTCGTGACGATTTAGGTATGTGGGTAGTGCGTAGAAGCCCTAATTTCAAGGATATGTACAGTTCCAGACTGTTAATTATTTGTGTTTATTTGGATAGGTTGTTGGAGCTGTAGTGCTTAAAAACCCTACCTTTATACTGTTTAGAGCAGCAGTCCCTCCATGTCAGGTC
>ref|NC_003074.5|:285574-286583 - Arabidopsis thaliana chromosome 3, complete sequence  ribosomal protein L13 family protein  GeneID=821078  Locus_tag=AT3G01790
AGAAAGAGGTGAGAAGTACCTGGAGCGGCTCTTCCGGTTCTTAATTTAGTTAAATCCCGGGACAATGCATCAATGGCTGCCTCCATTTGAGAAGAGGCTGCTGCTTTCACGGTAGGTCCGATATCTGGAGCTGCGTCGACCATCCCTGTTCCTGAATCGTCCTCTGAAGAAGAAGGCAGAAATGCCGTTGTTCATACAACAAAAAACAAAAGAAAAAAGAAACTCTTTTGATACCAACTACAACTAGTACAAGAAGAATCTATCAATCCCTCTACTTGAAAAGTCTACAAATCATGTTAATAAGATTCACGAGCGAGTGATTGATAAATGGAAATGAGGAATAAACAACATACTTGATTTTTTGCCTTTTGCAAAGCCTCGACGAGAATCTCTGAGGAAATCGGGCATGGACAAATCGAATTGCAGATCTCGGCCTCCCATCATCATGAGATTGGGTGAAGAAATGAAGGAGAAATCACGAGATTGAACAACAACGGAGCTTCTTCTGAGAAACCCAATCGCGTTACGACTAGATAGAGCTCGTCTCACGAACATAGCCATCATCCCTAAAGACTTCAACTTTCTTCTTCTTCTTCTTCTTCTTCTTTTCTGAGGTTTAAGGAGGAAGACACGCAAGAAAAACAAGTACCTTTTGATTGATTCCGTGTATAGAGCTAAAACCCTCGACCTCGAATCGACGACTGAAATGTAATAAAAAAAATTTAGTTTCCTTCATATATAAAGTCATTTCCTTTTCTTTTAATGAGAAAATACCAAAATAGCCCTCCGCCTTCTAAAACCCTTTGTTATACAGCTCCCTCCTAGATCTTCCCATTTCCACCGCCGCTGTCACTTCCGGCACTGTCTCCGGTAACCGGTGAGTCATCTCTCTGGTGATTCTGGTCAATTCGTTGCAGACTTCTCCATACGAATCTGTATAACTGAAATCACATTCTCAGTTTTGTTTTTTGTTTTTTGTCTAACAAACAGCTGAAGAACGATGGCGACTC
>ref|NC_003074.5|:1825067-1826076 - Arabidopsis thaliana chromosome 3, complete sequence  ribosomal protein L12 family protein  GeneID=819777  Locus_tag=AT3G06040
CAACATGAAGGTTAAGACTCCTCTGCTTAATCCTAAGTCTCCCACTCGTGTTCTTGAGCAATTTAGCTTCTTTCCTCGCTACCTGGTGTTTCTCCTTCCATTGTTGAGTCTCTAACCTTGTGGCCTCGAGATCTGTTTCTGCAATCACAAGCTGCTCTTTCATTTGACTAAAATCCGGAGCCAGCTATTTCAAACCCAATGCCAAATAAAGCCATTGCTTGTGGAGTATGAAGGTATATAGATGAACTAGGTGCTGCTCTTGAGGGAGGACATGAAAGCTGAGTGGGTTGTTGTGAAAGGCCTTACAAGGACGTAGTATGTCAAATTTGTTGATAAGATCCTTATTGGGCTTGGCCCATAGACAAAAGTAATTTTGAGCCGAAAAGAGGAATCTTTCCACTCTAAACCCTATGCGTGACTCATCTCCGTCTCTCACAGTAATAATCAAGTCAGAGCCGGCGAAGCTTGCCGTTTCCGCCGTTGGAGGTAAGCCTTATCTCTCTTTCTCATCTCCTTCTCCGATTTCCAACTCTCAGATAATAGATTGGCGGTTCATGGATCCCATTGTTTGATTTCGGAACTGTGTTAGCAGCTAATAACCTAGACTATCAAATCTGATACATTGGAATTTATATTTGGGCTATTGACGCTGAAACCGATCTTATGAATCATCCTTTCTTACTCACCATTTTGTTTCACTGATCTTGATATGTTCATTTGATCTGCAAAGAAGAAACCTTTGAACCTAAACCTATACAATAGAAACATGTTTCTTGAAATTATTTTTATGTTAAGCACTAATTTCTTGATAATCAGTCTTATTCTGAGATCTTGATCTCTTTGCATTGGAATATTATCAATGTTTAGTAGATTCGCTAGCTAAAGTTTTCGTCTTTTTTTGAAAACACAGGAGAGTTTTTACTGTTGCTGTCCTGTTGACATTTTGAGACATGAAATGATCTTGGGTTGATGTTTGTATGGTAGCAGAGGAATAGTAGTCATGAAGCTTA
>ref|NC_003074.5|:3937970-3938979 - Arabidopsis thaliana chromosome 3, complete sequence  ribosomal protein L10 family protein  GeneID=820415  Locus_tag=AT3G12370
TGACGACAGCAGCCTTTGATAGAGGGAAAGGCGAGGATACGTTTGGTTCTAGAGATGAAGATTGGCAGCTCTACAAACTTATGAGCAAGGATAATGACGATGATGACGAACAACCTGATTCAGACGAGGCAGAGTTGGCTCGTTTATCATCTAGACTTCAGGAAATTGATCCAACATTTGTGCAGAAAGTAGAAGGAGAATTGAGTCAGACATCAGGGGAGGTGCCACGCGTACGCCCATTAACAGAGGAAGACTACAAGATAGTGATTGGTATAGAAAGATTCCGTTGCCCAGAGATCCTGTTCCATCCAAACCTTATTGGTATTGACCAAGTAGGCTTAGACGAGATGGCTGGCACATCAATCAGAAGGCTACCGCACGACGAGAAAGAGTTAGAGGAGAGGCTAACGAGCTCGATACTAATGACGGGCGGGTGTAGCCTTCTTCCAGGGATGAACGAGCGGTTGGAATGTGGGATTAGGATGATAAGACCTTGCGGATCACCCATTAACGTGGTTAGAGCTATGGATCCAGTGCTGGATGCATGGCGAGGAGCATCTGCATTTGCTGCTAATTTGAACTTCTTGGGGAATGCCTTTACTAAGATGGATTACGACGAGAAAGGTGAAGATTGGCTTAGAAATTATCAAATTCGATACAACTATTTGTGATTCCTCCAGTTGCTATTAATTGTGGAGTTTCTTATTTGATTAGCTTTAGCTGTCTCTAGATCAATGAACGATGCTTTAGGACAAAAATACCAAAATTTATTTGGACAAATACAAAAATCTATAAATCATAAAAAAATTAGAATTTCTAAAAATAATATAGTTTTGTCATTTCCTTAGCCCAACTCAAAATAGCCCAAAGTAAACCTCTCCGATTCTCTTAAGTCTGAGGTAAGAACCCTAGCATTTCTCATTTTGAATCTCGCTCGAGCTCACAGTTTCTTCGTTGGGGATCGAAATCGTGCCATTTGAGTTAGCCTCTGTATAGATCGATGGCTAGCC
>ref|NC_003074.5|:6459549-6460558 - Arabidopsis thaliana chromosome 3, complete sequence  ribosomal protein S6 family protein  GeneID=821407  Locus_tag=AT3G18760
TAACTCTTCTCTATCACTAATATCATGATATATTTGGGGATAATAAGTTAATCATATAATGACTTGAAATGGTTCGTCTCAAGGTTTCTGATTCAGTTCTTGAGACTTTGTTTTGTAACTGTTTCCAGTAGAAGAAACTGATTTTTGGTTTACTGCCTTATTTCAGACCAGGGTCGTTTGACCACAGAGGAGACATACATGAACCATTCGATTCAAGCGGGTCATACCCGAAGAAGTCCCAAGATGCTGCAGTTGGTGCCCTTGTGAGAATGCTGAAGAAAGCGCCACCTCTCAGACAAGATGTCTCTGAATCTTCCAGACCTGAAATTTGCTCGAACAACAACAAACCCGCAGGGGCTCATGAGATAGCAGTAGCGTCTATCACAGCCTCGGGGATTGCTCTGGCCTCAAAGACAACAGCTGATGCTTTGGAAGAGTTGAGGTCTTACAAAGAAATGAAGAATCATTTGTTGCTTGGTCAATCCACATCAAACCCTTCCTCGGTTACTATTACTTCACCCTTTGATGTTTGATGTTTCAGAATCTTGACCCATTTTGGGTTTCGGTTTGTTTTTTTTTTTTTTTTTTTTTCATATAATGTGTGCCTATGTAAATAATATTAAGCTCTCTACTCTTTGGATGATATTGGTCCATGTAAATAAACTTATACCCAGGAAAAAAAGAAAAAAAATTCCATGTAAATAAAATGGTAAACATATGTTAACTACTATTTATAATCATTACAAAGCTTTCATTTGTTGTCAACTAATATGAAAGCTTTCTACAATTTCTTATTTCATTTTCCAAATCAAATTTAAGAACTCTCAGACAAAAATAATATATATAGCAACACGATGTCGTTTTCACTAAAAAAAACTTAACAACACGTCGCCGTTTGGTAATGACCCAATCGGCGAAATCTGAGAAGACTAAAACCCTAAGGTAAACCTGAGAGAACAAGCCAGAGCTAATCTCTTGTCGGAAGGAAGAAGGATCAAAAATGCCGCTCT
>ref|NC_003074.5|:6508588-6509597 + Arabidopsis thaliana chromosome 3, complete sequence  ribosomal protein S17 family protein  GeneID=821421  Locus_tag=AT3G18880
TTCTTCTTCAAATGCCAATGTCTTGGCCTTATCCTCTTCCCCAAGCTAAACGCAAAATACTGCGGAAACTTCTTGAGCTCTTCAAGTTCTCTTTCCATGTCGTAAACGAGAAACTCGAACTTGGGCCTCAAGTTATCTTCAACACTGTATCCGAATATCGCCGGGATTCTCCCACAGACTCTAGCTGCTTCCTCGTGTTCGAAACCTATACTCTTCAAGAATCTCATCTTTGCTCTTAGCTTCTCAACTCTCGTGTTCAGCACGTGCGCGTTCGTCTTGCTGGCTCGGTTCAGATTCCGTACCCCTAGCTCCTTAAGGTAAACAAGCGTCGGTCTCAAGCAATACTCAACGTCGGAGAAGAGGATGTTCGGGCAATTTACGATTAAGCCCCTGGATTCTTCTGCGGAAGCTCCAAGCTCGCCGGTGAGAAAATCGAAGACGGGATCGAGTTTAGAGATGTCGAAAGTGGGCGAGAAGAGCTGTGGACAGAGGAAAACGAGGCGTGGGAAATCTTCGTCGGAGATTCCTTTCGATTTGAGGAGATTCACGGCGGAGAGGATAACGGAAAGATCATTCGCCGGAGGAGCAAGTCGGGGATTCTGAGGAACAATTCCGAGAGAAGAAAGGTGTCTTAGATTTTCACGGTGTGAGGTTTGGAATTTTAGATAGAGAGGCTTAGAGCTTGAAGGAGAAGGAGGAGACGAGAAAGACGAGAGAGGTTGAAGATGATGAAGTGAAGCAATAACAGCCATATCGATGATTCTTCACTTCTTACTTCTCATCCCGGTTCGATTTTATTTATATCTGTTAAATAAACCAGAAATTAGCTTTTGAAGCGGTTTAGTATGAGGCCGGTTCTGTTAACTACTATACTTCATGGACCTTAATATAAATTGGGCTGAGATAACAAAGCCCATCATTATAAAACCCCTAGACCAGAAGAATCTTTTTCTCTTTGCTCTTTAGATTCTCAAAATCCAGAGAGAGCTCGTTAGGAAAAATGAAGGCAG
>ref|NC_003074.5|:7065742-7066751 - Arabidopsis thaliana chromosome 3, complete sequence  structural constituent of ribosome  GeneID=821570  Locus_tag=AT3G20260
TACGATGCTTTTCTTTCTATCTCTCCCCCCACTGACCTACCTACCAGTTGTTACTTGTTACTGCTTCTTCTCCTTTTCATTCATTCATACATCTCTCTCCTTCTCTAATCAAACACCAAAACAAAACCAAAAATTAACCAATAGAAAATGAAGTATCAGAAAAAGTAAAGTAAGAAACCAAACAGTAAAAGACAATTTCGACCCATTAGGAAATAAACAAAAAGTCAAATTGACTCAGAAACCTCTTTGTGAGGGTTTTGACTGCAAATGGAAATTTTTGAGGAAAGGGTTTTAAGAAAGGAAGAAAATTTCTAGTTTTTTTTTGGAATTTGAAATCACAAAGTTTAATTATTGAATTTAATGACATCTGTTTAAGAATCAATAATACTTGCTCTCCTTTCCTCTCTCACATTTATATTGTGCTCTCTCTGTCCATTTACTGAAAAAACTTGAATTGAGACATTATTATACTTTGCTTTCTCTCTCTCTCTCTTGCAAGTGGTTAGAAACATTTCTCCTTCTTTAATCTCCTCCTCCTCCTGTCTTTGTCTTTCGATTTTGTTTTGCTTTTATTTGGGTTTCTCTTTCTTTCTTAAATTTTGAATCTTTTTCTTTCTTTTTGTTTTTTTTCTCACACTCTTTGCTCAGTGTAGTAGTAGTTTCAGTGGAGTGTTGATTTATCAGGGAATGCTAGTGTTCTTATCAGCTAGAGATTAGTGAATCGAATCTAAAGTTTCAGACAAATGCTGTTGTTGCTACTGATCTACTTATGCATTCTTAATCTTCTGTCGGTGTTCCTAATTCTCTAGGGTTTGCTCATGATTCTCTGAGATCTTACTAGATTCATGCATTTTCCTCATTCTCTGGTTTGGTTGATTCTTTGATTAAGTTCGTTGTGGCAGAAGAGAAACGCTTTTACTCATGCAAAGAGACTAGTCTCAGTTTAGATCTTATGATTTAACAAAAAACACTCACTCTCCTAAGTGTGTTTGAGGAGGCAATGGATTTCT
>ref|NC_003074.5|:9656364-9657373 - Arabidopsis thaliana chromosome 3, complete sequence  ribosomal protein-related  GeneID=822240  Locus_tag=AT3G26360
CATTCTGCAGAAGATAGACATAGAAGCAATCTTAGTCTGAGAACAATGTCAATCCAAATCCACCTAAATAAACAAACCCCTTTACTCAAAACAAAGCTAAATACTTTTCCAAATCGATTCCACAGTTAGAACATAGAGCCTTGAAGATCTCAATTCCTAGATCGAAGGAAGAGACTTACCAAGTGATTAATAATCCCATAAACTGAGATCAAGCTAGCAATAGCGAGAATCAAAATCAATAGAAGCGAGATTTTATTCTTCTGAGGAGAAACCCTAGGATCATCACCGAAGAAAGGAAACAAAGAGTGAAACCAGATCGGACGGTCTCGATCTCTAGAAGGATGACGTGGGCGACCATCTTCGTCGTCTCCGCCGTTAGGAGAGTGATCGTGTACATGAGGCGATGAAGAATCCTCATCTCCGGCGGCACGTAACGGAGAAGAAGAAGATCGGCTACCGAGAGAGCTCGAGTGCCGTAACTCTGCCATTGCTCGCCTCGGACTAAAAGTCGCCAGCTTAATTTCTATATCCTCTCTTCCTTTTCTTCCTCTTCACTTTCTCTGTAGATAGATACAGTGCTTCTTCAGCTCTACTATGTGGACGCTGCCATTTGAGAGAGAGCTTGGAGATTCGAACACTCCACAGAGAGAGAGAGAAATTAAAGAAGCTTTTTTTTTTTGAAAGGCTTGAATGTTCTTCTTTAAAGTCAATACTCTCTGAATCAAACAGAAGATTAGATTTAAGGATATTTACAAAAACATCCCTATATCTCATAAAACTTACATAACCACCCCTATATTAGTAAATTCTCTGGTTTTTATCTCATTTCCTCCATCGCCTCTTTTTTAACCTAGACATTCTCCATCATCACTCAAATTGGCTCTTTGATTCTCTCCGGCGAGATTCCGACCGGTAAGTCGAATTCAGATCCTATCACTGTCTCTCGTCAATCTCATTTACGTTTTCAGAAACATACTTTTTCAGAAAACAAGTAAAAGAGATGAACACGA
>ref|NC_003074.5|:18196648-18197657 - Arabidopsis thaliana chromosome 3, complete sequence  ribosomal protein S9 family protein  GeneID=824070  Locus_tag=AT3G49080
GTATCACACTTCAACCTCCACCAAGAACTATTGCTCTGAAGAGAGGACTAGATCTGCTTATCTAACACATCGCCATGCAAGACATGTTAAATTCATCAAGACGTACGAAAACATAACCTATTAGCAATCACATTGACCAAGCCAAAACAAAAGTAACCACATAACTACGACAAGGTACGATGAAAACTCAACTAAAAACCAATATCTCTAGTAATCAATCATCATGGAACCCTAAATTACATTCTCCAAACCAAGCATCATACCATCAAACCTCGACGAATCAGATATCAACTTCAATAGCAAATATTGAATTCCATACTATTATATAAGATAAACTCAAAAGAAGCAGTGATCATAGAGAAACTAGACACAGTCAAATTACCTCTTTGTTATCAGTAACCTTAAGAACCAACTTGCCGTCACAGTGTCTATACTTCATCACATACCGAGTCTGCACCACAACAATTGAAACATTAGATTGCGACCAACACGACTTGATTCAAATCAATTATCAAGGTTACCAAAATTCCCAGTACAAAAATCGAGGAACTATGTTCAATTACCATAAATCAATCCAAATATCTCAAAATCAACCGTAAATAGTGAAATCGAAAGAGGAGAGCAAAAAAATAGTTAACCTACAGATTCCGGATCAGCTCGAAAAAGCTGAACAGATCGATCAACGAATTCGTCCCACGATGCGATATAAACCATCTTGATTCAACTAGATTAGCGATTCGATTTGAGGCGATTGGATTCTATGAAATCTCCGGGAGACTCGACGGAGAAACAGAGAAGCAAAAAGACGGCTTTTTATTTGTGTTTTCAGAAGAAAGAAAAAAAATTTGAGTGATGATCAAACCGGAATAAACCGACTAAAACCGAACCGGTTCCTTAGTGTTAAGATTTCTAAAAAGAAAAACCCTAACCGTTCTTCTTCGAACTTCTGCAACTTTGTTTCTCCCAAATCTGTGAATCTCAAGTGTTCGTCTTCACCATCATGCTCTCTC
>ref|NC_003074.5|:22032216-22033225 + Arabidopsis thaliana chromosome 3, complete sequence  mitochondrial ribosomal protein L51/S25/CI-B8 family protein  GeneID=825134  Locus_tag=AT3G59650
AAAAATTAATATTTTTAATTGATAATATAAGAAACAAACTAACTATTGATTAAAAATATTTAGTAAATTAAAAAAATTAACTTCTTAAGAAACTAACTATTAATATTATGAATAGTTCATATCTTAAAATTGTTTATTCTTTGCACACAAAAAAAAATGTTTATTCTCTTAATTTAGTTTTGAAATTGAAAAAAGCTAACTATTATAATAATTATCTAGACGAAAAAATTGTTTAAAAACAATACAGTTTTTAGATTTTCTATGCAATATTATTAATTACTATTGATAAACTGTAAACTTGAAGAAAAAATAATTGACTATCATTGGTTTAGAATTGTAGAAAAACTGTAAATCACAAAAGCATCATATACATTTATAATTAACTTTTAATATATTTTTTGTATATGTGTGAAAACTCTAAAAGATCGATTATTTACACAAAGAGTAAATTTAAACATAAATAAAACTGAATAATTAATATTACCCCACATGTTTATAAAAACAATAATAATAAAATACTACATCACAAGATTGTTTTGTATGTAGACTCTAAAACAAAATAAAAATTAATTTAAAAATATTCGGGTTACGCCAGGTATATTTTTTAAATTTTATCAATTAAAATATAATTTAATAAATATAAAATTTATGGTTTAACATAAAAATTATTTGAAATAATTAATATGAACTTGAATTAGGGTTTTATTTTTTGAGTGACGTTAATTATTAAAGAAAGAAACAGGAATATCATAAAAATAGTTTCTAGTAACCTTTAAAAAACGTTGTAATTCAGAAAAACGTGAAACCAAACGGGCTACAAAATATATTAAAACACAGAGTACAACAGGCTTTTGGTTTGAGCCCAAACAAGCCCATTTAAATCTATTTAGTCTGTAACATAAGTCACGTGCACCTATCACGTGATCATCTTCTTTCTTCCTTTTTTCTTGTCATCTGTTACACATCGGTTAGGGTTTTAGTTTCTCTTACCGAGATTCAAATGGCGCTTA
>ref|NC_003075.4|:7452296-7453305 + Arabidopsis thaliana chromosome 4, complete sequence  ribosomal protein L7Ae/L30e/S12e/Gadd45 family protein  GeneID=826873  Locus_tag=AT4G12600
CATGTTAGGATCAGAAAACATAGCAGCTTGTGGATTTTGAGCTTCTCCCTTGGGAACATGTAGCAAACCATTCTCCTACAACAAACAAAACCACATACTTCTCACATTCCATATCCATCAATACACTCATCAGAAACTATTGAACAGATTACTTCCTCTAGCAAAACAAAGAGACAATATAAGAAAGACGATCACAAATGAATGCTAAGTAAAAAGGTCAAAGATCAACAACAAACTCAAGCTTTCAATGGAATCCACACAATGAATCTCTTAAAATCAGAAAACCAGATCAAGACCAAATGTCAAATCTTAGAAAACTCATTACCTCGTTGCTGAAGTAGAATCTCCGAGCACGGAATGATTTCGGCGGGATAAAATTAGCACCGACTTTAAGATTCCGAGCTCTAATAACAACTTGCCTATCAAACAAATCAAATCGAAATCGAATCAGCTAAACAAAAACTCATAGATACAGACTTAAAATCTACGCATAGAGAATACAATCCAGAGAAGGAGGAAGAAGACTCACCCTTCTTTAACCATCTTAGCATCAGGAGTTGGAGTAGAACGCATAAGCTTAGAGACAAAGTATCTCAAAATACCGATTAGAACCATCACTACGGAGAGAGGAATCAGAACCCAATCTCTGATCGCCGTATCGAGAACTAGATCCTCCGCCATTCTAAACCCTAATTATCTCTCTTTCTCGTCTTCTTCGTCTTCGATCTTCTCTGGTGAAGCAAACAAAACACGATCTGAGATTCTGAGAGAAGAGCTGAGAATCCGATAATTTAGTGGAAATTATTTTATTTTTTTTATTTAAAAAATATCTGAAACCTTCTGAGTCAGAGAGAGGCTTTGATGTGTTCCCTTTATAAAACCCTAATTCGTTTGTCTATTAAACCCAAACTAAAACCCTAGCTACCTTGTTCTCCTCACCGCTTCTTTCTTCCCTGAACTCAGAACTTAGAACAAAGAACTCTCGTAGACGAAGAAGAAGATGACGGTAG
>ref|NC_003075.4|:11812913-11813922 - Arabidopsis thaliana chromosome 4, complete sequence  ribosomal protein L7Ae/L30e/S12e/Gadd45 family protein  GeneID=828333  Locus_tag=AT4G22380
AAGAGTACTAAAAGGTGGTATGCCCTTCTCTAGTTAGTGTTTTCTTACGCAGTTTGTTTCCATGAAGAATTGTAGAAAGGGTTTAACCGTATCAACATGCTTAAACATCTTGTGTTACATTCTCAGGGATGGTTTTCTGTCCAAGGGATTCAAGCTGAAGCTATGAGCAAAGCAAGGGAAACTTCTGAGCCCAAACATTAGATTAAGGTAAGTGAAATGGATCTAAAGATCTTGAGTATTTCCTTAAGTTGGCATCTTCTTTTCTTTCGATGTGAGATTTCCAATCTTATCATAGTTTAACATAAACAAGCTTAGGAGCTTTATCTAAAATCTGACTATTTCAAGTGTTTTTGAGTTTGAAACATGTAGAAGAAAATCTTGATCTGTGTTTGATTTCAGGTACAGTAACAGTAGCAGTGGCAGGGGGAAAGGATATGGCAAAATCCTAAACCCATGTGAGATCTTAGTACTAATAAGCTTAACCCTATGTACGTAGTATGATGTCGTAAGGAAATAATAAGATAGTGTTCTTCTATATGTAATCGACTGAAATTTATATGTAAAACTCTTATCAGTATGGTCTTTTGCAATTTGATATGACTTGAAACTATCAATCTCAATCAAAAGTAAATCTAGTCGCAAATATTGTTGATGAAGAGGATCTACTAGAGTTTAGAGAACGCAATGTTATGAACGTAAATCGTCTATAGCTAAACCTAAACACAACATCGTTTATTTAAAAGAGATGTCAAATAGTCCAAATTGGACAAACATAAACCGAACTAAACCGAAATAATTGAAATAAGACAGAAATAACCGACATCAAAGGTCGGTTTGGTCCCAGATTCACCAATCCGAAGCGAAACCCGAAAACCCGACCCGAGTCATGTTTCTATATATATACCTTCTTCTTTTTTTGGGTTAAGGACAGATTTGTAAACATTCTCAAATCCTTCAAAAACCCTAATTTCTTTCTGTGAGCTTATTGAGAACGAAGAAGATGACGGGAG
>ref|NC_003075.4|:12316650-12317659 - Arabidopsis thaliana chromosome 4, complete sequence  50S ribosomal protein-related  GeneID=828462  Locus_tag=AT4G23620
CATGATGCGGTACGATCTAATTTTTTTAATTGCAGGACACGTGGAGGAAGATTCAGCCATTCGTACATGCGTCACGTTCTTTCTGTCTGCGTCAAAAAAGGACACAATCAAACAAATTCTTAATATTATAATAAACGTAATATTCTAAAACAGTATATAACGTCTAGAAAAAAATGATAGTCGGCAAAGAAAATAACGATAATAGGCAAAGAAAAATATAATAATAGGTGTAAAACAAAACACATAGAAAAGTGAAAATAGGTGTAAAAAAAAGAAGAGAAAACCTTGTAAAAAATGTGAGAGTGAGAAAGAGTGGAGCCCAATAAAGCACAAATAATGGACATCAATCTGATCAAGCCCAGTATCAGTTCTCTCATGGGCCCATTACAAAAAGATGCTCGGAAACAAACTGAAACCTCAAGTTATGGTCCATAAATAATGAAGTACACAAAAATGCTCAAACCGATGTATTGTGTTTCGAATAACTCAGACAATTACCTTGTACATGGAAGACAAAGTGAAATAGTAGAAGCTCCATGAGAGAACACAACACAAATAATAAAACAAATGATAGGGTAATGGCATGATGAAAAAATATTTTAGGTACTGCAACGTCTGAGAAATGTAATTTTTTTTCTTTGTCGAGAGAACAAGACGAGCTACTTAAATGGAGTCATATTTTTTGTTCAGACGACTTCACCCTTACCATAATATATTCCACTAAAGCCTTTGTGGTATACATTAAGAGCAAATTGGTCATTTACAAAAACAACAAATGGAATATCCGTTGAATTAAGCATCTGACTTTTGCCCTTTGTTCAAATCAAATGCAGTTATAATGGGTTGAGCTAAGTTAAAGCCCATAACATTTAAAGCCCATTGAATAATCTAGAAACGACGACGTCGTTTTATTAGAGAAACCCCATTTCTGTAACACAGCTCCTAAACCCATTTGCTCACTTCGTCGTCGTCTCTCTCTCTCACTGGTAAAAAGCAAACAATGTTGCTCC
>ref|NC_003075.4|:15260838-15261847 - Arabidopsis thaliana chromosome 4, complete sequence  ribosomal protein L28 family protein  GeneID=829273  Locus_tag=AT4G31460
TCGAGGATTGGGTGTGCAATCAGTTTTTGCAAGACCGGTGACACATTTATTATTTGTAACTATGATCCTCCTGGTAACATTGTTGGACAACCACCCTTTTGAATATTGTCTACACTTTATCTTTACCTTTATTTTCCTCAACTATGTACACTTTATCTTTGTTAATGTGAAATCTTGTTTTGATTCTTGTATGTTAGATAACGAAAATGATGAATTACGTTTTCTCTTGTCTGGATGTCATATATGCTAAACCTTTCGGGTAAGGTTTCATTTGTTATATAAGGCACCAATAAAACACATGATTTTTAGTGTTGCAATTTGTGTTTTGATATATCTTTGTTGCCGTAAAAAAAACAATGTTTGGCCGGTTTGATTGTGTTTCGGTTGAGTTGGGAGGACCGAGGTTCTTAAATTTCAATTCATGTTGACTTGGTTTGGTCTATGTTTTTTTTTTCTTTGGGATAATGGTTTGGTCTATGTTAGATGTTATTGACTTTTTATCCGGATTGACAAATTAGAACCGATTAAAACCGAACCGTAAATTAATGAGAGAATTAATTTGGGCCTAAGAGCCAACGAATTAAAAAAGCCCAACGCTTCAAAACTCAGAAATTGAACCCTATGGCTAAGATCGACGCCGGTTCTCATCGCCGGCCGAAACCTCGACTCGTGCCATCGTCAGTTTCATTTCTGCTTCTTCTCTCTCGTTGCTTGACCATTTATGTGGTTTGGTTCACTTCAGGTCAGCTTCTCCTCGATCCTGTCGTCTGTTTATCTTGATTCGACGATTCATTTATTCTTATTCAATCGGAGTCTGATACGAGCGACGCAGCAAGCAGGCGAAATACCATACCGGATTTTACTGGCTAATTTTGTCCGGTTTAATTAAAATCGTTAGCTAAACCGATTTGTTTCCATTTCCAGGTCATACCAAGCACAGAGAAAAGCATTTGGGGAAGAGTAGGTTTTGCGATCTGTGATTTTCTGAGGAGAAACGAAAATGGCGTTTA
>ref|NC_003075.4|:17204248-17205257 - Arabidopsis thaliana chromosome 4, complete sequence  ribosomal protein L12 family protein  GeneID=829794  Locus_tag=AT4G36420
CCAAACAACACTTTCCAGACCATTCTATCTAAGTTTAACCGTCAAGGACTTGATATCACTGACCTTGTCGCTCTCTCCGGTAAGCTTTCGTCACTCTATCACAGTTTCTTGCTTCACACACATGGAACACAATTAAAAAAAATCCATTATACATTACTTGCTTCTCAAGCCACCACACTTCTCAAATGTTATCTCAGGTAGTCACACAATCGGATTCTCGAGATGCACGAGTTTCAGACAGAGGTTGTACAACCAGTCCGGAAACGGCAGTCCAGACATGACATTGGAACAATCCTTCGCTGCTAACTTGCGCCAACGGTGTCCAAAATCCGGTGGGGACCAGATTCTCTCGGTGCTAGACATCATCAGCGCCGCGAGCTTCGACAACAGCTACTTCAAGAACTTGATAGAGAACAAGGGGTTGTTGAACTCGGACCAAGTTCTGTTCAGCAGTAACGAGAAATCGAGAGAGCTTGTGAAGAAGTATGCAGAAGATCAAGGAGAGTTTTTTGAGCAATTTGCGGAATCGATGATCAAGATGGGAAATATCTCTCCCTTGACAGGTTCTAGTGGCGAAATCAGGAAGAATTGCAGGAAGATTAACTCTTGATTGAAACAAGAAAACTCTTCTTATATCTTGTGGAACAAATGTGAGACATTTACTTTTACTTTGGAGTGTGTTTTGTTTGTTTTTTTCAATTCTGTCATTTGGAAGTTTTATTTCGTGTTATTTGCGTTGTGTTAAGACATAAGTTTGAAATTTATAAAACTTGTACGAGGAAATATTTTGAAATTATAAACTTTAAACTATTATTGGGCCTAACCGAACCTAATAATTTATGAATTCAGAAAACACTAAATCTTAAAACTGATAGGCCCATAAAGGCCCATTTCACATCCCACTAGTTAGGGTTTATGCTTTCTTCTCACATTTCAGCTTCAGATGCACTGACATGAATTCTCAACGAAGCTAAGATCAATTCGATAGAGAGTGAAAACTATGAGGAATC
>ref|NC_003075.4|:17694543-17695552 + Arabidopsis thaliana chromosome 4, complete sequence  ribosomal protein L12 family protein  GeneID=829920  Locus_tag=AT4G37660
AAGATTAATTTCACAACATTATACTTATTCATTTGTCGTTCTTGAGAAGTATAAACCATTAATATATATTGCCTTTTTAATAATGGCTCTTTCACCTTTTGCTTTATAAAAGAGATAAAGGGACCAGTCTTTTATTTGATTCATACATATATAATGTTATTATGTCTTCAATGGATTACACATGCATATACCTACGAATGTTCATGGCCCCGCTTACCCATCATGTTTTTATTTAGAAAACAGCCCATAAAAAGTAAATAATTGAAATAAATAGTTAAATCCATTGATACTAACGTTTATATAGTATTGTTTTTTTGAATTATAAATATGAAAAAAGTAGTGGGAACTGCTTTTGAGATATGTGGCTGGTTTCACTACAACTCCTCTCTCCCTGCATCTTTTGATGAAGGCTTTTGCCTCCCCCATGTTAATATCGGTACGATCTTTTTAGCTTCGCTTTTTAAGCTAATCTTTTTATAACAATTTATCTTCTTTTGGTCTGTTTTCTTGTTTATAAAGTCATGCAAAAAGCAAATTAGCGAAATAAAAGTCTATTGCTTGGCCCAATTTTGCTTTAACTAGAATCAAAACCTTGTTGGGTCCCCTTGTACCACGACTTGACCATTACACTCATCTAACTATAAAATGCCTATATTCATAATCATAGGGAATGTCTATATTAATCCTATGAAGTTTAGGTTAATTTATTTAATTATGAGTTCAAACAGAAAAACTTGATTTCATTAGCTTAAGTAGTCTTTATGTTCCCAAAGAAAAAACAAATATTCAATTTTTTTTAACATATATATATATTTACTTTTTTCATCCTTTTAGTTTGGTTGGGTTTGATTTGGGTGCATACTAGTTGTTTTCGTTATGGGCCTTATTATGTGGGCCTTAGACAGCCCATTTTATTTGACGAGCAAAAAGTACCGGCAAAATGAAATGAAATTGAACGGACGGCGAAAACCCTAACAAAAACCTCCATTCACCGGCGAAAATGCGAGCTC
>ref|NC_003075.4|:18503601-18504610 + Arabidopsis thaliana chromosome 4, complete sequence  ribosomal protein L23 family protein  GeneID=830147  Locus_tag=AT4G39880
TCACTGTAATTAACATTCTTTTGTGTTGGGTTGTTTTGGCAGGGAACCAACAGTACCTTTGTTTTCACAAATAAATCAGGACAACCCACAATATACCGTCCCACAGGTATTTATTATGCATTACTTGGATACATAGAACTTGTTGGGAGTTGTTTCATTATTCACCTGTAATTATGGATCAGGCGCAAATCGGTTCTACACTTTATGCTCCAAGGAATTCCTAGCTCTGGGCGGTGGTGGACGGTTTGCTCTCTATCTAGACAGTGAGCTGTAAGATTTCCTTACCAAATCTCTTAAAATCATATTTGCATTTTTATTATATTGCAAGATTGCGACAGACAACAAGGCATTTTTCCTCAAATCGATTGATCCATTGTGTTCTTATAGGCTAAGCGGATCGAGCGCTTACTCAGAGACGTATGGGAACTCTTGTCTCGCAGACTCTCAGGACTTTGATGTTAAGGAAGTGGAGGTAGTTAAATTTCATCCCTCTCCTTGAAAAATAAAAGCTTTATATTTCAATATTTTGCAACACCTTTTAACTGAAACAAGCAAACAAACACACCATTGGTTGATTGATTGTTGCAGCTATGGGGATTTGTGTATGGCTCAAAGTATGATGAGATTCTAGCTCACAGCAAAACAATGGAGCCTGGTCTTTGCAGATGGTCATGATCATTATAAAGAAAACCCAAATGAATTCAACTGAGATTCGTCTTTTTGTTGTTGTTGTTGTTGTTGTTGTATAAATCTGTAGTAAAAGAAATCTTGTTGTCTTGTAACTTGGCTAAAATCACATATATGTTACTCTCTCTCACTTGTAATGATGATTTTGAAATAACAAAATAAAACCACCTATTAGGCTCATTCGGCCCATTAAGGCCCATTAAAGCATATGTGTGTGTGAAGAGGGATTAATTTTAGTGGGGAAGAATCAAAGAAGAAAAACCCTTGCTACTGCTTTTCATTTCTGACCTAAAAGCTCAGCTCCGATTTGAAAATGGGGAGTA
>ref|NC_003076.5|:1943835-1944844 + Arabidopsis thaliana chromosome 5, complete sequence  ribosomal protein S8e family protein  GeneID=830524  Locus_tag=AT5G06360
ATTAGTGAAAACACAAAAGCGCTAGAATCGGTACAAGACAGGGAGAGCGGTCGAAACTCATTGAATATGATACAATGCATTATCTCTGTGATCCTGCTGATGCACAACGACGTCAAAGTTAGGAAGATAATATCGTCATTCAAGCCCGAGATCGATTTGATTCTTCAGAACGTTATCACGTTGCAGGTATCATTTTCTCCAATCTCTTATCATTATTGCAAACTGCATAACACATGTGCTGATAAGTTTTACCTCTTAAATGTGTAGTCCTCACGAAGCACGAGCTTGACTGTAGAAGGAAAGCATATGATGAAAATTGCGGGAGAGCGACTTAGGATTGCGTCCAAAAGCTTACTCGCGTAATTAAGTTCTACAACTGTAACATAAAATGATTTGTGCTCTCTTTATAAAGGATGCAAAAGATACGACTTAGCTTGGTTGTTTGAGAAAGCACCAATTTTGATGACAATTTTGTAGAATTTTGGTTTAGAGTTTAATTGAAGTGAAAAAGACATATATCTTCAAAACTGTGATACGCTTCTTCACATGAAAAAGGTTTTCTACATTAACCAAGCATCCATAACGCTTGGTTCCAGAAGCCAACCTTCTTTTAAACTGCAACGAGAAGATTTGAACTACGACTTTCCTAACCAGTAAATCTTAAAACCACTGCACCACCATGGGTTGGCTAAATGTTCAACATATGATTCATTTCGCCACCAAACAACTCTGGTTTATTGGATTTTGCAGTAAACTACATAGTTACTAATCCAAGAGTCAAAGTTCTCGAAAAAGTCATCATTTATTCTACCATCTGAAGTGATGGGCTTTTAAGAATGATTTAGCCCATTAATATTGACAAGAAAGCCCATTATATTAGTAAGACCCAAATATTCGACCCGTTTATAAAACCCTAGCTCGCAGGCTCTGAGTATCTCTCTCCGTCCAATTTCCGTCTCTCTCTCTTTTTATCTCACCGTCTGATCGCTTAGAAGCAACCATGGTACGTT
>ref|NC_003076.5|:2633365-2634374 - Arabidopsis thaliana chromosome 5, complete sequence  ribosomal protein L7Ae/L30e/S12e/Gadd45 family protein  GeneID=830714  Locus_tag=AT5G08180
ATCTAAATTTGCTTTCTCTGGACCAGTGAAATCAATTGCAGTCTCCTATATATTGTAGTAGGCGATGTATCAGTGGTGAAGCGAGGATGACATCTGTGGGTACTTGTTCTTAATCCTTCACTCTGATATCTATGCTTTAGAAGCGTTTCAAGTTCATGAAGCTGATTTGATGTTGAGTTTTTAACAACAAGAATCAATTCACTCCAAAAATATGTAAACTCTGCCATGCCTTGAGCTGCTTTTTGGATTATCCACTGTTTTGTTTTGTGATTAAGTTCATTATTTTCTACTATATATGATGAAACCGAAAATTGTTAATTGCTAACGCAAACACTGATCTCCATCCCCATGATATTCCTACGTACTTATTGACCCGACAATGACATTCAAGCTCCAAACATCAATCTTCACTTATGGCTTTTTGTTAGTTGTTTGTACATTTCCTCAAGCAAGTTAGAAACACGTTTTGGTAATAGAATCATACTGTTTTTTGGTAATATATATAGATAATGGATGTCATGGATAAAGCAAAATCACTTGGTGAAGTTTTTAAAAAAGTCTTTTCATCTGAGCATCCGATAAAAAACCTCATACTAATCGTTGGAATTTATTTGCGAGAATGTGGTTAAATAACATTCACCAGCTACAGTAACTAACATTATCTTAAGGAAAATTTGATTTTTTTTTTTTTTTTTGGTCGGATTTGATTTTTTTGATTTTCAAGCTAAACAACATACAATATCTCAAAGTCAAAAGTCAATGAATGTAGCAAATCTTAGTCTGTATGAAGGCCCAAATAATTGGGCCATTATATGCAACCAGTTTACCTCATTAACAAGCCCATATGAAATTAGGGTTCCTATATTTTACTGGTCAATAATACACTTCTCTATAAAAACCCTAACACTTCTGGTCATATAACAACCGCCTAAACCCTAGTTTTTTCCGCCACACTCTTCCGCCATTATTTTTGTTACTTGGAGCTAGCTAGCTAAAAAATATGGGAAGCG
>ref|NC_003076.5|:3036509-3037518 - Arabidopsis thaliana chromosome 5, complete sequence  ribosomal protein L17 family protein  GeneID=830837  Locus_tag=AT5G09770
TCGTGGCCCGACAACAGCAGCTGAAACTAATAGAGGAGGCAGCTACAAAAGGAAGCTCAACTTTGGGAAGAAGAAAGCTGAGGAAACCCAAACTTACAAGAGGACTGAGAGGACCCAAAATTCCAAGAGGACGGAGAGAGTGGTTAGTAAGGAGAGAGTTTATGCAGGCGAACCTTCCTCTTCTGTTGCAGGATTCAAAATCTTTATCTCGAAATCATACATCAAATCCCTGGTATGATAAGAGCACTAACACACAGTTTCTGATATTGGCTTTTGTGTCAAACTTGATATGTTAATGATTGACGAACAAAATTGGTTTGGTTTTTCAGGCGATCCCGAAACCTTTTGGAAATTATATGCCGAAGGAGAAAACAAGGGTCAAGATCCATCATCCAGATGGGGAGAAGACATGGAAGGTTGTTTTTGTGGTAAAAGAGAGGGGTCAAATTTTCTCTGGTGGATGGAAACGTTTGTGCAAGGAGTATCCTGTTGTTTTTGGGGACACTTGCAAATTCACCCTCATCACACCACTCGAGCTGCTTCTAGTTGTCTCAAAGCCATAAGAGAGAATAACTCACTGATGAATGATGCTGATGGATGTGAAGGTGCCTTGGATAACAAGCAACTGAAGTAAACTACTTTTATGTTTAATGGTGTTAGTTTGGTTATGTGAACTTTCCTACTCGTCTGTAGCTTTCATATGTTTGGGACCAATTTTTATTTGTTTCGTGTTTCCGTGAGACATTAATTTGCTTTCTCTTAGTTATATTCAGCAACCAAAATCTGTTGGAACTTTTTTTGAGGCAGATTCCAAATTTTAGTTTAGAACAGAATTAGTCAAAAACCGGTTTGTAGGATATATGGGCCCTTTTGTCCAAAAAAAAGAGAGGATATATATGGGCCCAAAGCCCAAACCCAGTAGGCGCTTCACAGAGTTACAGTCTCTCCTCCTCCTTTAGGGTTCTTCTCTCTGTTCAGAGATCACTTCTCCGACGCAGAAATGACGAAGT
>ref|NC_003076.5|:6805093-6806102 - Arabidopsis thaliana chromosome 5, complete sequence  ribosomal protein L7Ae/L30e/S12e/Gadd45 family protein  GeneID=832138  Locus_tag=AT5G20160
GCTTTCTAGGAGCAAGAACTCGTTACTAATCAATGCAGCTACTAACAATTGTACTATAAATTCAACTCATGAATACCAGATTCTAATGCTTTAAAACCCATGGTCGATCTCCTATTTAAGCATATGCATGATGGCATATAGTTAAGTCTATATCCTCCTACTTTTACTGCCATTTGTTTTCCATCGCCGAACATTCTGTTGCTTAACTTTGCTTTGTCATCACTTGTACCAGGTGAGCGTTTGAGCCCTTGGGTCTCCGCTGGATGCTTCATGATGGGTGTGTCGATCATTTTCTTTTGAGTGTCAACTTCTTACATATCCAGTTCTTGTAGATTTTTACTTCTTTGGGATGCTCATTTTTCTGTATGCAAAAGATTCCAAGGGGTTGTTGATGAAACTGAAAGAGTAGAATATTATCCTCTTTGGATTATGGATATGGTCTTGTATTTGGAACAAATTGTGTCTGTTATTTTAATGTGGAGACAAGTCCATAAAGCTCAACCATAGAAATTAGTAGAGCATAAGACACCAGAACCAGCTAATAAAACGCATCTTTGTCGTAAAGGAAGAGAGTAATCACATACGTAACTTCAAGTTTACTAATTTCATTGAACTAATGAGAGCATCAGTTAATAAAAGTTTGTTGTGTGTGTGGTAGCTGTAAAATTATCAGTCAATTTGGATAATCGATCAGTTTTATGCGAGCAAAAAGAACAAAGGTGAAGTCATGGTTACCCTTTTGGGCTTTAATCAAAATTTCGCCGACAAAAGAAGAAACTAAAAAACCAAACTCCCAAAGTCAAAACTAGTTCTGTCGGTTAAGGTTAGTTCACATGGGCCGAAGTATATCATCACCCAGGCCCATTAAAAAGATGTATAAAATCGACAAGCATATAAGTAACAGCGTAAGCCTAAGTTATCATTCAGAATATTCAAGCTGAGAAAGTCGTAGCCTCTAAAACCCTAATCCTCTCTGAAACCCTAGACATCGCAGCTGAAAATGGTACTTC
>ref|NC_003076.5|:9859584-9860593 + Arabidopsis thaliana chromosome 5, complete sequence  ribosomal protein L18 family protein  GeneID=832844  Locus_tag=AT5G27820
ATCAATCAAATAATACAGAGAGAAATTGGAGAACATATCTCGGAACAAGTCAATATCATCTAAAAATATTGGAGAAAACGAGTTATTTAATTGTTTTGGGCTTTTGGCCCATTAGAAGATATTTTGTAAATGTTTTAAACTTACCCATTAGACATCATTGCGGGATTTTTGAAACAAATCTGAAAGTTTTTGGGGTTTATTTCGAATAAACAAACAAATAAAGGTCACTTATGTTATTTATTATTATCAGAAAATGACCTGAATCACAAAGCCAAAAAAAAAACCTAAACGCATCTTCTTCTTCTCACTTTCAAGGATCAAGAGATCGCTTCTTACAGTTCCATCTTCCAACATTTTACTCAGCAGCTTCAGGTACGCCATTATCTTCCACAGAATGAGTTTTTTTTCTGGTTGTTAAACTTTTGGATTTAATCCGTTGAGAGTTGAAAATGAAGAGGTTTTAGTTTTATCTTCTCTGATTGGCTTAATCTTCGTTTTCCTGGAAATGTAATTGAAGAACTTAGATACAATCGATTCTAGCTTGATATGAAGATTCTCTGGTATTTGAGTGTATGTTTGTGGTTTAATCACAAATTGATGTCCACCAGGTGTTTGCTGAAATGTCTGAAAGAAGTAAAATGCTGCTTGGTTTTGATTTAGGATCTTGATTCCTATTGGTTTGGTTTTATTAAACCAGGAGTGTGAGTGTCACATTGCTAATAAGGGTTTCTCTGAAACTACTTACTCGCAAAGATTTGGCTTTAGATGGGATGGTCATTTCTCGATATAATGTTATATTGACCATTGGAGGTGTCTCTGCTTATGTGTTCTTTCTGTATTCAACGTTGCATAATTCAATTCTGATTACATCATTTACTGATTCCAAGTTTGAATATTTCCTCATGGGCTGTTGTTGATGCGTAGTGTAAGTTGAGTTTTTTTCTTAGTTCTGTGAAAGCCATGTACATGTTTTAAAAGGGTGTTATGCTTTGTTTCTCAGATGGTGATTC
>ref|NC_003076.5|:18486218-18487227 - Arabidopsis thaliana chromosome 5, complete sequence  structural constituent of ribosome  GeneID=834597  Locus_tag=AT5G45590
TACCGTGGGGGACAGTGTTCAGTATGGCAATGTGATGGGCGTGAAAGTGGAGATGCGGGAACGTTTTTGGTGAGAATAGGAAGTGCCGTGATCGTACCCAGTTTGTGAAAGAGATATCAAAAGATGTGTATCAAGCACATTGTCTTGCGAATGGAGGTCAGATTAAGAGGGTTAGAGTGGAGCGTCAGATTGCTTGGTCAAGACCGGATGAAGGATGGTTCAAACTTAACACGGATGGAGCCTCAAGAGGTAACCCGGGTTTAGCCACGGCTGGTGGGGTCATTAGAGATGCGGTGGGGAACTGGGTCCAAGGTTTTGCTTTTAATATAGGGGTATGTACGGCTCCTTTAGCAGAACTTTGGGGGTTCTACTATGGGCTTTATTATGCATGGGAGAACAAGATTACTCGGTTAAAGTTGGAAGTTGATTCGAAGATGGTTGCGGGGTTTCTTAAGACGGGGATATGCGATACTCATCCCTTGTCGTTCCTAGCACGCTTGTGCTATGGCTTTTTATCAAAGGATTGGTTGGTCCAATTGTCTCATGTGTATAGGGAGGCGAATCACTTTGCGGATGGTTTGGCTAATTATGCATTTTTATGCCTTTTAGGGTTGCATTTACTAGATTCTTGTTCGGATTGTATCTCATCTTTTTTTGATGAAGACTATCGTGGGATCTCGTATTCACGGCGTATTTGTTTGTAATTTGGTTTAATTTTATAATAATATTTTGAAGGGGACTCGTTGTCCCCTTCGCCTACAAAAAAAAAACAAATTAGTTTGGTATTTTTTTGGCTTTTTTCCCAAAGACATTTTACCATTATCAAAGTAAAAGAGAATGATGACAAGAAAAAAAAAGAGTAAAAAAGAATAGAGTTATCCTAATAACCAAACACTCAAAATCATTTCCCAAAAACCCCAAAGCTTTGTCACACACACTTCTTCTCTTTTATAAAATTCGCATTTCAATCAGAAAATTGTTCTTCCCCTTGGAGACGACAATGCAGAGGT
>ref|NC_003076.5|:21517837-21518846 + Arabidopsis thaliana chromosome 5, complete sequence  ribosomal protein L9 family protein  GeneID=835387  Locus_tag=AT5G53070
TTACGAAATCAAGAAACAAGCTTGCACAAATCAGTGAGGTAGAACTCTTTTTAACTGGAACTAGATTGGTGCAAATCATGACTCTAATCAAAATCTTTGACGCTTTGTCTTATCTCTTTCCCACTTGATCACAGTGGTCTGGAGCTAGTGTAACCATAGTTGAAGACAGACCAGAAGAAACACAGAATATCATTCGAATTTCGGGTACACCCGAGCAAGCAGAGAGAGCTCAGAGTTTGCTTCAAGGCTTCATTTTGAGCAGTAAGTTTCTCTCTTTCCAAACTTTTATATCCGTATTGTACTGATCTATAAGTCTGATTTCCGTTCCTTGTTTGGTGCAGTACAAGAGGATGGACCGTGAACTTGGACCAGATCATCAGTCAACACAGAGATGAAGATCAAGAAACTGAGAAATGTGGAGTTATGTATGACTTGTTGAATATTAGGATTTCAGTAAGCAGTAGTTTAGATGAACATTCCACATTTTGACCATCACTCTTTGGTTTCTATGTTGTCTATTAGTCTTCTTTGTTTACATTGTTCTGTAACTTATTTAAAAAAGTCATTAAAGTTTAATCCGAATGACTAATCATTAAAGACTCATCTTTAATTCACACCACCCCTATGTATATTGGAAGAACTTAAACGCTGCGTTTCACTTGAGTTAACATCATTGAGATTGGGGTGTTTTTGCCCTAGATAAAGTTTAGGGTGAAAACATAGATAAATCTTAAGTCGTATTTTACAAAAATAGCCACTGCTAAAACCTCACCTGCGGCTTCACCTTTCTTCGAGTTCGTGAAAAAGAGACGTCGCATCGCACCGCCGTCGCCATTTCCACCGTCGTAGCATTGCCGCTTCACTGGTGATTGATTCTTCCTTAACTTCTCTTTTTGTTTTCTCTGTTCTCTTATATCCGTCGTTTTCTAGGGTTTTCTCACTCCTTGTTGTGGAATCTCTCTTTGTAGACTGTCGCACTGAATATTGTTGAATCGAGAAAATGGCTTATG
>ref|NC_003076.5|:22380370-22381379 + Arabidopsis thaliana chromosome 5, complete sequence  ribosomal protein L30 family protein  GeneID=835607  Locus_tag=AT5G55140
CGGCTAAAGGAATATAACGTATGTGCATTTGTTAGATATCACTTGTAAAGTAGTAGTATGTAATAATATGCATCATGTATCATGTATGTAATATTATAGGCTTCATGTACTTTGTATAATAAATCGAGTAATGGATAGAAGAACGGTTGCCCTTTTTCTCTCTTTTTCTTGTCTACCAATATTTGTAAGTTTACCGATTTCTTTTAGTTATGTAATTTAGCTACTACTTTTGTATAAATATAATTTACTTTGATAATTTTCTCTTTTTAATAATGCATCATTACTCATTAGTAATAATATTGATCAACCCCAAGATTTAAAGCTATTGAACTTATAGAAGGTAGAAAAACCTTAAATAATACACCTACCTAGCAAATAGCTTTTACCAATTTAGAGGTTAGAACTAGTGATGAGAGCAGTGGAATTTGACTGTTCATCATACACTTTCTGAAATAAATTGTTTTTGCAAGATTAATAAATCTAAAGATTGATGTAAAAAAAATGAAACCAATCTAGTAATTTTTGAACAAATTATAAAAAGGTAAAGGAGCCAATAATTGGGCCCAGATAAAGCCCAAATAATTAAGCTAATCTACAAAACGCTGTCGTTTAACCATTGTTCCGCTAAAAGCTTAAAACCCTTAAACGCGAATCTCAAAGATTTTCCGAGCTCTGTTCGCCGTCTTGACTACACTCGTCGACGATCTCTTTCACCGGACTTCTCCCGTCTCTGTTTCCTCAAGGTACTCGAAAACCATCCATTTCTATCTCAAACACCTAATTGAAATCTCGCGTTATGCAGCTCCTCTTTTCTTCTGAATTGATCGATCTGATTTGGTTTCAATTCGTGATGATTCACTCTCTCATGATTCATGTTATCAATCGTCTTCGTTTATTGTATCTATTGATTTCTACGGTGAATTCTGTGTGATTGCTTGATTATGATTTTGTTAATGGTTACAGAGAGATTGAGTGATAAAGGAGACAAAAAAAAAAAAGAATGAGTGGTT
>ref|NC_003076.5|:23029879-23030888 + Arabidopsis thaliana chromosome 5, complete sequence  ribosomal protein S16 family protein  GeneID=835796  Locus_tag=AT5G56940
AACAGATTTAGGAACCTCCTCTGCCTTTTTCTCACTTTCAACTGGATCTACTTGAACTTGAGTTGCAATATTAGGCTTCTCCAGGACATTTTGGACAATGTCATAGTCATTCACATCCAATGCCTCAAAGAGATTCACACAACTTTCTGGAACAGAATCTTGAGTTTCATTAATCATAAGCTCAAAGCTATCGAAAAAATCTGTGTGTCTACTAACAACAGATGCATCTTGCAAGTCAATTCCATCACAAATATCTCCAAGCATCAAACTCTTTTCCTGTGAAATTGTTTCCACCTTCTCACCACTTGAATCACCAGACACTCCATTGAGTTTTGATTCCGTAATTGATAAATTCTCCGGCGGTTCGCAAGTTTCTCCCGGAGACTCTTGAGCAATTTCTATGTAAGAAAACACAAATAGCATCAGAAATAGTTTCAGGCAATTTCAAGCAACAGATGAACTTTGAATTTTGATTACTAGAAGATGAATTAATCATTCCTAAGAACTTTGACTTCGAATCGAACACTGACCTGTTCGTAAGACCAGCTCCTGGAGAACTGCCGGTGTGGCAAGAGAAATTTGAGGCTCCCGATCGAAACTCGAGCAAAAGTGATAAAGCAAAGAGCGATAATTTCGATTCGGCAGATGCGTGCGTCGGTGAGGAAACGGAGCGACGGAAGATTCCATTGTCTCCGCCGGAGAATAATCTCAACCAGTACCGATAGGCTCAACTTCGGCTTGTCTTTCGCCGGAGAAAGGCCGTCTTGTGGCGGTGGACGATTTAAAAATCTTTATTGGGCTTGTATCATCTTTGATGTTAATGGGCTTCCTGATTTTGTAGGCCCAATGAATCCTTCAACAAACGGCGTCGTAATAAGGATCCAAACCCTAAAAGATTTATGGATTCAGAGTTTTCGAAATTGGAATTTCTCACTCTCTCTATCTCTCTTAGCCAGCTCTGATCATTTCGATTTTTTTCCGGTGAAAAGGGAGGAGAAACATGGTTGTAC
>ref|NC_003076.5|:25840766-25841775 - Arabidopsis thaliana chromosome 5, complete sequence  ribosomal protein L17 family protein  GeneID=836586  Locus_tag=AT5G64650
AACGATGTTACATGTGATTTTTCAATATGTCTTTAGAAGATTCGAATACATCATAGACGACATAGACATAAGCCTATATAAGTCATAATCATCTTTATCTTTTCCCTCATCTTGTGGTGTTATTTCTGTGTCAAAAGTCCATATAACATCTTAGCCTCTAATAATCTTCTGTTCGTGATCACTCCCTAACAGTTAATTAAAAACTGTTCTAGCTACAATCACTAACTAAATTTGAACCGATCAGCTAACTCTTGTCTTCGAAGAATATGTGTGTTTGATTATTTATTGTATGATACTAATTAATTTAAAAGTATATAAGAATAAAGTGTGGGAGGGTCAGAAAACCCATAATGAGCTGGTTCCAGATCATCTTTGTTGAATAAACAAAAGAAACTATATACTGTAGGGAACCATTTAGAAGCTATATTGCTTTTTAGATGATTGACTATATACATCGAACTGACCTTTTGTGTTTTTGGATTCTCAAGTGTTGCTATTATCTTATATGATTGTTAGAAGATACATACTAACACATTAGATTATTAAACTCTCAAACGAGTCCAACTTTGAGGCCTTTGACAAAGAATGCGAATGAGAAGAGTCGACAAACCGCCCACAAAATATGAAAATTGGGATCTAGTGTTTTATTTTTATAACAATAGTCTTTGGTTTTGGTCAGCTGAAAAGTTAGGTATTTCAATTGTTATTTTGATTCTTAAGTATAAAGTACAAAGACTAAAAAGTAGCCGATAGAAACATTATATGAAATTATGAATCATCTTAAATCCTAAATTTCATTCTAATATTCAAAAACAATTTTTTTCTATGACACAAACGGCTTATTTTTTTATTGGGCTACAAATGACACAAGCGCTTTCATTTGATTGGGCTAAAAACGAAAAGATCCGGCCCATTGAGCTGGGTTTATCGTTCACCTTTGTAAGTTTATTTCTTCTTCATCTTCCGAATCGCATTCTCCGATCGAATCGCCGACGGAGAAATGACCAAGT
>ref|NC_003076.5|:25853871-25854880 - Arabidopsis thaliana chromosome 5, complete sequence  ribosomal protein L15 family protein  GeneID=836588  Locus_tag=AT5G64670
ATATACCAATCATTGATTCTTCAGAAGGTATAATCAACTCTGCACCAGCATCTTGAGAATGAAAGCTAGCAAGATCATACTTTGCACCTAAACAAAGGTGTAATGAGCCAGCTTTTGGAGATCAAAACTAAAATATTAAAGAGTATGAAAGAACACAAAACATAAACATACCATTTGAATCCTTGAATTCTCCAAATAACCCATCTTTGTCTGGCTCAATCTTAAGAGTGTTCTCTTCGATTTCTGGAAACTGCGATAAAGAAAAGTCATTTAGCTGTAGAACATTACATGAGGATCAAATTTGCAATAAAGAATCATTCTCTAAACATACTTGGCCTAAAGGGGCTTGGATAAGCCAAAACTCATCAGAACGCGTCAAATCAGTGTCATCTAGCTGCTCTGCGCCACTGACTATGAAATCTCCGGAAACTTTGAAATCGAAATCCATCTCTGCTCAAATCAGCTCTCGCGATTTCACAAAACCTGCAAAATCGAGAAAACAAGTGTTAAATATAGCGAGAGCTTTAACATATATAATAAACAAAGCTTTTGAACAAACTCAAACTCTGTCAAAATCGCAATTATAAATCTCTTCAAAAGACATAAATTAGTTAGAAAAATCAAGAAACTGGATGCAAATCGGAACGAGAAAGCTAAAGAGAAAGAAAGATGGCTTCGTCGGCGGCGGAAAAGAGAGAGAATCGTTACCGGAGAAATAGCAATTCGGCGATGACCTAAAACCCTTCCCAATTTATTTCTCTGTTTTATTTTATTTTGAAGTTCACTCAAAACGACATAGTTTAGTGAATTGGCGGGTGGAAAAGACATTTGGGCCATAATGGGCCTTTAAGTGACAGTACTGAAGAAGAAAGCAATGGTGATGGATGATTCAGTAGCTCTTCACTGAAATCTCATAAACCCTAAATCCCCAAAATGGAATAATCAAAATTTCATCAGGAGATCTCTAAAATCGAAATCTACTTGATCCCGCAACGAAGAAATGTTAAGAA
>ref|NC_003075.4|:16854918-16855927 + Arabidopsis thaliana chromosome 4, complete sequence  MRPL11 (MITOCHONDRIAL RIBOSOMAL PROTEIN L11); structural constituent of ribosome  GeneID=829701  Locus_tag=AT4G35490
TCAATAATCCATATTTTGGATACAACAACAATTTTGTTTGTTTTTTACTCAAATAAAGATGCTATATTTGTTATGTTCAAAATCTCTATACATCTTTCGGTCTACGGCCAAATAGGCAAATACTTGCACCAATTACAAGCAAGTAAGTTTATATCTTGACATATAATCAATATATGATATAGTCCATGCGATTCCAGCTAACCACATATAACTAATTCATACTTTAGTGGAGCTAGCCAGATATAACTTTATTCATATAGTAGTGTGGTTATGAATCCAATATATAATTGATAGAGAAATGGTAGTTTCGAAGTAACGAAGGTTGACAATTTCAAAAAGCCCATACAATCAGTTTGAGAGACTTAAAAGAGTTGAATAATGTACAGCAACAACGAGTCAAAGTCATGCTTGTGTGTTACGTGTTCTATATGTGTCCATGATTATAACGCAATAGCAATATCATGTCGGTGCGCTAACTTGTTTTGACTTTTTGGGGTCATTAAACTAAAACATCAGTTTCAATATACATATACATGACGTCATAAACGTTCCATTCAATCGCTATGCCATTTTAATATAATAGAATTTTGCAACTTTTTTTTTTCCTCAAGGTAGAATTTTATAACTATAGATTAAAATTGGATAATTAAAGTTCTTTGTTCGTTTATTTGATTAGTTTTTCTGTAGTATAGGGTCAAACAAGGCAATGTTAAAAGTCAACCATCTTCTTTATTTATATTTGTTCCTAGTTAATTACACTTAACACTGTTTGTTAATTCATTGAAATTGTTTTGTCATGTACTAACTATTGATTATTCAGTCACCGTCCCATGACATGATAATCCCACCAAGGTACCAACACGTCCAAAACAACGAAATAGGAAATTATTATTTAGAATCTAATGGGCTAAAAATAAGGCCCAAATAAAAAGCAAAGGCCCAATATATACTGTCACAAAAACCCTCAAAGAACAGTGAAGCTCTCATCACGATCGCAACAATGGCGGCTG
>ref|NC_003070.6|:6038565-6039574 - Arabidopsis thaliana chromosome 1, complete sequence  L14 HLL (HUELLENLOS); structural constituent of ribosome  GeneID=838332  Locus_tag=AT1G17560
AACAACAACATTAACGAAACAAACAAGCAAGGTTTTCAGTTTTCAAATAAACAGTTGAGCAAAGAGACCGAGATATCTCTTAGAAACATAAAATGGTATAGAGATATATTTGAATTTACCATTTGAATAGCAAGAGGGGAAAGACCCCAGATGAGGAGATTAGAGCAGAATCAATCAACTTGTGGAGAGACTTGAGAGTGATAAAGTCAATGACTTTTCACCGGAAATCTCAGGAAAGGAAAGCCCTTTTTTCTTCTCCGGTGAGAATTTGGTAATCTCTCTCTCTTATCGCGGTGGAGAGTTTCAAAAAAAAAGGCGTTTCGTTGGAGCTCCGCTTGGAGAAGCCATTTGGGGGGTTTTATTTTGTCTCTTGTCTGATACAGATTACTAGTGGGTCCCAGTGCTAGCTTCAAAATGGACGGCATCGGTGAATTGTTCCACTTGATCAACCTCTTCTCAGCCGTTTAACTTCTTGATTTAGGAATTTTTCATAACATTAAGAAACTTTGGATTTTGTCTTTGTAAATGCATGAACAATCAACAAAAGTAAAAAGTTCGTAGCAAAAAAAAAGAAGAAAGAAATGTTTGTTATTAGGGCATCACCATTGTTTATTTTTGTTAATTAAGAATTTCAGATTTTGTGATAAACAAATGTTATAGTACATGTGGAAAAAATGTTATGGCCCCTGGTTTTAAAATGTAGGAAAATAAGGTAAATACGAAAAAAAAGGAAAAACGTAGGCGGCAGGATTCGAACCTGCGCGGGCAAAGCCCACATGATTTCTAGTCATGCCCGATAACCACTCCGGCACGCCTACTTTTGACAACGTCACCACTTTTTTACTATATAATTTAATCCATGAGTAAAATCATTACAAGCCCAAATGATCGCTGCGACAGCGAGTGTGTGACGTTAAACCCTAAATCTGGTGTCTTTGTGCAATCGCAAGATTCATTCACTCTCTGCGACACTAAAGATCGAAACTTTTGAATTGCAGAAATGGCGACAG


>ref|NC_003070.6|:10148884-10149893 + Arabidopsis thaliana chromosome 1, complete sequence  ribosomal protein L34 family protein  GeneID=839781  Locus_tag=AT1G29070
ACTTTAACCGTAGCTTACAAAACCAATGAATCTTGATAAATCCAAAGTGTAGATTATGTTTACTTAGGATCTGGTCTGAACGCTGGTGGTGGGTAGGATTAGATATCTTCAATCTCACCTAGTTTGGTGAAATGCAGCAGGAAATGGTTACAGCTTATCATTGAGTTCCTGCCACTTTGTCAATGAGAATGTTGGTGTTGAATGTGTTCATTGCTTTTAGTTCGTTCTAGTTTTTTCTTTTGTTACCTAGAAGAACATCCTAGAGAAGATAATGACAAACAACTAGATTTGGTAGTGAGACTGCAGAAACAAGCATTTAGTGCTGTTATAAGCAAAATAAAATAAGTAGACGAAATGTTGTTCTTGTCTGAAACATAAAACGCTTCAATGGTATTTTGTTTTTGTTTGTGACAGCAAATGACATTGATCAGAGCGCAAGCAGGGGTGAAGAACAACATAAGGAAACTGAACCTAAGCATAATCCGTAGTGGTAACAACCACATAATGCACGTAGTTCTTTTCGCGCTCCTCCTCTTCTTTATCCTCTACATGTGGTCCAAGATGTTCAAAAGATAGATAGAGAGACTCATGGCATACTTGTGTTACCCCCCAAAAAAAAACCCTTGATGAATGTTGGATAAGTTGTAGAAAATATCCTCTAGATTACAAACATTTTGTGGTTCTTCTCGTTACCTGTTATATAGAGTGCCTGTTTTTAACAGTTTACATGAAGCAAAATTGTATCACAGAACAACAGCATGAGATATTTTAGACCAGTTCAAATCTGGCCTTAACTTGATTAATTACCCGTCCGGTCCAATTCAGTATTGGGCTTTTATAGTCTTATGGGCTGAAGTGTCGTGATACGTGTATTATTATGGTTGGTTCTTATGCGTAAGTTTATGGTGGTATCGTCCGTAGACGATAGAGGTTCCACACTATGTAAAGGAGACCGGAGAAACAAAGGAACTGGGTTTGGAGATAAGAAGTGGGAACTTGAATGGCTTCCT
>ref|NC_003070.6|:13207777-13208786 + Arabidopsis thaliana chromosome 1, complete sequence  50S ribosomal protein L21, chloroplast / CL21 (RPL21)  GeneID=840472  Locus_tag=AT1G35680
TTGGTCTATGTGATACACCTCTGGACGACATGATCAAGGAGATTGATCTTGACAATGTAAACCACTCTTCTTCTTCTTCTCTTTGTTTACCTCCTTCTTCAATGTTACTTTACTATAACCGAGAGCTTTTGAATTATGTAGGACGGGAAGATCGATTTCTCGGAGTTTACAGCAATGATGAGGAAAGGAGATGGAGTTGGGAGAAGCAGAACCATGATGAAGAACTTGAACTTCAACATTGCTGATGCTTTTGGAGTTGATGGTGAAAAATCTGATGACTGACTCATCATTCTTCCACAATTTCTGTTTTTTTTCTCTTTAATTTCGTTTATATTTTGAATTCTAATTTCTAAGGATACAAAAATATATTCTGGCTTGTTTTTTGCTTTCCTTTTTATTTTTGTACATGAGCAACTTTCTAAATTTTTATCCTCATATGGATAATTTTTGCTTCATATAAAAGTTTTTGAATTCCAAAGAAATGTGATTTAGGGATGGCGAAAAGAAACCGAACCGAACCAAAATCGGATTTCATAAGTAATTTTGTTATAATACAAACTGTGAAACTGTAGAAAATTCTTATAACAACCCAAACCAAATCTAAATTCTTATAACAACCCAGACCAAATCTCAAATTGAAACCAAATTTGGTGAATTTGTAATTAACCAATATTCAGAATTAATATAACTAATTAAATATAAAGTACATTTAAATACACTAAACACTATAAAGAGATTAAGAGTAGTTAGAATTATAATTTTTGTCAAAAATCGAACAAAACCAAAATTGATGTGTATATAATATATTACTTAATTGGAAAACCCAAAATCTGAACCGAAATAAACCGGTAAACCGAAATTGCAAGCTTAGAAATTAAACCAATTTGAAGACAGGGGTACAATGGTAATTTTCAAAGGAAGTGGATAGGATAACACTGCGGATTTATTCTCCGTCGAGCTCCAAAGTCTCGAGCTTAGAGCTCTCTCTCAGTCGAAAACAATGGCGTCTT
>ref|NC_003070.6|:17866269-17867278 + Arabidopsis thaliana chromosome 1, complete sequence  ribosomal protein L18 family protein  GeneID=841255  Locus_tag=AT1G48350
AAAAACACTCTCCAACGTGTTGAAATTTAAAGTTTTGAATAATATCATGTAGTGTTCTGACTACACGTTTTTGTAGACGATTGTTGTAGATTATATTGCTTTGTAGACCATGTAGAGTATGTTAACGTTAACGACCCAAACCTCCTCAAGTCAAACATCTATAGTTTTCCATACATGAGGACAAAAGAATCAGAAGAGGAAGAATAACTTCAATTTTTACATCCTTCAGTACGTGTTTCAAAACACCATTCACTCATTGTGGCGGGAAAGAAACAACAGGAGGTATGGGGAACAACCATCACCAACTGCAACACTAGTCAAGATGATCGATAAGAACATCCGAAACCGGCTCAGCACACTTCAAAGGGGAGGTAATTCAAAGTATGAAGAAGGCATAGTCCTTTGGTTTGCAACAAGAAGAAATCATGTCTAGAAATTCCAAATTTCTTGTAAATAATTTTGAAAAGTTTTTACATTCACTTGTAATACCCAGTAACTTTTTCTTTTGAGTATAATTTAACATCATATTCAAAAAAAAAAAATAACTTCAATTTTTACCAATTTAACATCATTTTATCTTTTTTTTTTTTTTTTTCTTTTTTAAAGATTTTTCTGAACATGAGGTTTTAAGGATAAATTACGGCCATAACATAAAACAATCCCAAATTTTTGGTTGGACAAATTAGTTTTTTTTTCTAGTATTTGTTTTGTAGATGAGTTTGTATGCTATATTGCTATAAAAGATAAAAGTGAAATCTCTAAAAAAAAAAGAAGAAGAGATTGGCTACTTAGTTAATAATAGATATACACACTAACATAAGGATTAAGAGTTTATTTACAGAACAATAGTCAGTGAATTAAAAGAAGTTAGGAAAGTTAGGGTCCAAAAGAGAAATAAAGCAAATATATACAGAGGAAGCTGCAAGAAGAAAAAGGGATAAGGCAAAAAGGATTTGCTTTTACGAACAGAGAGCGAGCCAGAGAGAGTGAGTAAGAGAGAATGACGAGCG
>ref|NC_003070.6|:23956196-23957205 - Arabidopsis thaliana chromosome 1, complete sequence  ribosomal protein S6 family protein  GeneID=842759  Locus_tag=AT1G64510
ACGGATAATCAATAAGAACAAAAATTACCAATAACTCAATCCAAACCAATGCAGCATTCAACGATTAATGTATACATATAGGGATAGACAGACAAACTAAAGCAGTACAATCCCTCAGACACTCTTCAGTGGTATTTAAGTATAGTTAACAAATAACTCATGAGAATAGACAAATCCAAAACACTCCATGCAATTGAAAGCAAAACTCTAAACTTACTAGCAAATAGCTCATGTAAAACCAATAATGAAAAAGAGAAACTTACTTGCAATAGTCAATTCCTTGGCTGCATTAGGTGAATTCTCGAACAATGGAGGAAGACTTGTGAATTTGGTAAGAAGAACCTGAAGAACACAACAAAACCCCAGCGACATCAGAGACTCGCACCAGTAAATTGTAAATCTAAACCAATCCCAACAATCCCTTAAAGTAGAAAGTTAAAAATTTCATAGCACTTAGCTCTTCTAAAAGATCCTTAACACACTTATATGCTAAAAATTCTCACTTCAATAAATCAAAGCTCTCATAGATTTAAACTCTCGCGACATAACCCATCAATTTTCCCAAAGTTGGTTCAATAAGCAGATATGCAAAGAAGTGAATTGAAACAAATTAGGGTTCAAAGAAGAGAGAGAGATGTAGACCTTAAGCTGAGACAACAGATCGCTACAGGTATTGTAATCCTTCCTCGCAAACGCCGCCTTGAATCTCTCGAACTGCTGTGAAACTTCAGTTAGCTGCGGATCCATCGCTTCTATGGTTTTTTCTCTTCACCGGCGACGATTCTTTTCTTATAGATTTGATTGCTCCGAGAACTGGCTTGATCGCGAAGACAAATAATACAGATAGAAATAATTGTCTTTACAAAACGGGCCTTTAACAGGCCCAATAACCTAAAAAGGCCCATGGTGTACAATAGAATTCTGACTAATGTGTACCATCATCATCTCTTATCCAAATTTTACTCTCTCATCTCCTCTTTGCTTTCACAATCTCACAACAATGGCGTCTT
>ref|NC_003070.6|:25758160-25759169 - Arabidopsis thaliana chromosome 1, complete sequence  plastid-specific 30S ribosomal protein 3, putative / PSRP-3, putative  GeneID=843189  Locus_tag=AT1G68590
GTGACTTGTGTGAATGTGACATTTTGAAACTCCTACTTACTACCGCATCGCATCTTACTACTTCCTAACTATGCTCAAAAGCCAAGCCCTACCCTACACAGTGTACCCACCCTCACATGAGATTTTTCCTACTTTTTTTTGAGAAACAACAATTATTTATGTATTTTGGGTGAGTTTGATTGTTTTATCCAATTATTGTATGCTGAAAATAAAAAATATCGTGTGCACATTATATAATAACTACGATGTAAGAAGTATTTCAAACTTTTACTATATATACTCATCGAATGATGTTCATGAATGACCATCATGGTGTCTTTCTCCTTAAAGGCTTTCTCATCTCATCTATCCAGTGCTACTTCAAGTCCAAAGAAAGACTCTTCTTTGGCCTCAGCAAACCTGTGAAAATAAAGAAGACGATTTTTTAAGATGAATCATGTGACATAATGTAAAAAGAATCATGTGACATATATAATGTAAAGGCCACTTTCTCAACAATTATTTGTTTTTGATAAATAAATAAAACAAATTGAGGACATCTTGCAGCGTACAATATCGATAATTATATTTTGTTAAAAATTGTGTTTTGATTAATACAAAAATTTATTTCACACAAAAAAATTTATTGACTTTGATCAAATCATGAACACTAAACAAAGATGAGGTTTTTAATTTTTGTATAAATACTTGTGGCTGTCAAATGTCATTCGAATTAAATATGATATGATTAATACTTATATGTTGAGATCTTTGAATTAGTCCCTCGAAAATACTTGAAACAGAGTCTGTATTTTTAAAAGTCTACTTCTCAAAGCTTCAGGTTTGTATTCATGGGCTTATAATAAACTCTGTATTCTTGACCCATTTAATGATGGGCCAAGTCAACAAAGCCCATAAATTTGATAGTCAAACTACTTTGAAACTCCACCCAAAAATGTGACCATATCTTCCTTATCCATATTCTCACAAAATCTCCATTGTTCTCTGAGAAAACACAAAAATGATGTCAT
>ref|NC_003071.4|:10241038-10242047 + Arabidopsis thaliana chromosome 2, complete sequence  ribosomal protein L35 family protein  GeneID=816943  Locus_tag=AT2G24090
ATTCCACCAAAACACCTGATTGCATCACTTTTTTAATGTTTCTGAAGCTTACAAATATCATGGGCAAAACTCCAGCAAAGCCATAAATGGTTGGAGAAGAAAATCTAGTTACATCTAAGGGATGGTCCGATAGGTACACAAATGCCTCTATCATAGAACTTATTTCATCTCTTTCACTACTTTTAAATAAACATCTAAGAACACCTTCTACGTCGAAAACCTACAATGTGGCTTAAATTATTGTACGTAGGCAATATATCTTCTGAATTTGCATTCTCCGACCAATCTATCATCTGCTGGAAATGAATAACAAGCTCCACTGAAATCTCATTGAAATTAGAAAATACTCTATCCACTTTCATCATTGAGCTGCCGCAACCTTGACTAAAAGCAAAGAAATCGTTTTCCAAATCTCGAGCTTACCATATATTCGATACATTCATGAGATAAAGCTTCATTGAAGCCAACATCCTTCAAGCCTAATCAATAAAGGCCACACAAGTTGTAGTTTTGTCCTCCATTGATAAAACAAATTTTATGATAATAGGAATAAGGTACAAAAATATATTTTTTGATGCAATACATGTTGCCAAAACGTATATCAACCAACGAAATCTTATGTACTTTGTCCATTAATCAGTATGATTCACAACTTCCTTAAATTCCACCAAAATTTCGGACTTTGGCCTATTCAAACCCATTAATGACTGTTTAAAAGCTTTGGCCTAAAGATTAATGTTAAGATGTTGTCATCTTTGGTTTCCATTGATTTAATCATTTCTTTCTTTATTATGCACACTTGGCCAAGTGTTATCATTTTGAGCAAAACCAACTATACCGGTTTTCTCCTAACCGGAATAAACCGAAGTAAACCGGATATCACATCATCCGTTCACTCTCTTTAGCTCTTAAGGCGAAAAAAGCTTATCTTCTTCATCATCTCTTTCCTCAATCGGAGTGAGCGCAAAAAATCAAAAATTCGCCGAGAGCACAAACCCTAATGGCTTCTC
>ref|NC_003071.4|:14172620-14173629 + Arabidopsis thaliana chromosome 2, complete sequence  50S ribosomal protein L28, chloroplast (CL28)  GeneID=817910  Locus_tag=AT2G33450
GTCATGATGCAGGTTTGGGGTTATTAAGTCGATAAACATCTTGGAACACAAGAGCAAAGATATCACTGTTTCTGAAACAAATCCATTGTTGAACTTAGAATCAACTGATTCTAAAGAAATGAATGTGTCAGTGATCGAGGAGAAAGATGAAGGATCCGAGAAAGCGGAAGATATTGCAGACAATGTAGATCTTGCAGAGGTTGTCATGCCAGACAGTTTGACAGGTGAAGACAAGTTATGTGAACCGTGCTCGGATACTGCTGCTGAAACAAGCACTCAAGAAAATGAAGATCTACACTCCACTGAACAAGAGCATTGTGAAAAGATTGTTGAAGAAAGTGCGCAGGCCGAGGCAGAGAATCCACAAGAAGTAGCATCAGTGCGTACCGTGAAGACAAGATGGGATGCTGGCGACAAGATAGAAGAAGAACAAGAAGAAGACCCCGAGGATGTATTTGAGACGGGTTGTATCTTCATTGAGTACAGAAGACCAGAAGCGACATGTGATGCAGCCCATTCTTTACACGGAAGGCTATATGATAACCGGATTGTGAAAGCAGAATATGTTTCTAAAGAGCTTTACCAAATCCGGTTCCCAAGTGGGTAAATAATCCCACAACAAGTGAGACTCTGTGATTCTTCTCATCTTTACCACATAACCGGTTCAAACCGAGTTCAGAGATACATAGCATCTACAATCAAAAACCCTTCAAAAATCTCTTTGTAATCGTTGGGATTGATCAGGTTGGATTATTCATCACCACCTGTGTCTCGTTACTTTTATGTATTAGAGAATCCAAGAAGGGAAAGATGAAACCATACTATTGTGTTGGTGGCTATATGGACCGGTTTGCTTACTGAAAAATTGTTGTGTTAAAAGAGAACGTAACCTTCTGAATGAGAAAGCGTCTTTCATTTTCTACAAAATAATAAATAAAATGAACCCAATCTCCTTCTTTATCCAAATCCTCCTTCGAAGCAGAAGTAACAGCAACCAAAAATGACGACAA
>ref|NC_003071.4|:14302343-14303352 - Arabidopsis thaliana chromosome 2, complete sequence  ribosomal protein S5 family protein  GeneID=817947  Locus_tag=AT2G33800
CTTCTTTTCTTTTTCTTTTCTTTTTCTTTCCTCATTAAACCCATACAATTCTACGGTAAATATTATGGATTTGCATACAAACTCTCTAATTGTTTGTTTGGGTACTATAATATGGGGTCCCTATAATATGTGTAGCTTAACTTTAAGATAGAACTAAGTCAACAAGATCCGGAGACACCATGTCAAAGTTCTATGTTCTTATGATTAGATGAACAAAGTTATGATTTATTCAAGATTATCACGATTCGAACTAGTTCTAAACTTGTAAACGTAAAATAATAAATAACGTTTGCAACTACAACACTGAACATAAATTAATGAAGTTTGCTTGATGTGTTGGTTAAAATTTGGAATGGGACAATAAAAAGAAGAAGAGAACTGAGAGAAGTGGTGGGGGAAGTGGGAACCTTAACTTCCCCACGTGACACTAACGAGCAACGTTAATTGAATAGTAGTAGGCCCTTTTTGTAGTACACTCTTTTATATATGGTCACCTTTTAATTAGTTTGCAAATCACATACTTTTAAAATCATAAAAGCAATTAACGTTGCTCGTTGGTGTCATATGCGATTGTAGTTAGTATAATCGATCTTAATTAAAACAAAGTCCATATTAAAAATGACCAAAGTATGTAAAAATAAAATGTTGAATTAGCATATGGTCACTGATCTTTTCTATTTTAAGATTTAGTAAACCTAAGATGTATCCGCAAGCCTATAGGGTTTGATGTGGATTACTACTAGTTACTTTTGTATGGGCTTGAAGAAACTTCATTGGGCCACAAAGAGGGAGGAGTGAGCGAAGAGCCCAAATTCAAACAAAAGGATATGAGGGTTCAAATGTTATTATAAAATATATTGTGGCCAATTTGTAAAGAAACTTGATAATTACTTTAAAAGCCCCAACACAATTATCTTTACAGTTTTTACGATCTGGTGCTGGATAAGCCTTTTGCTTCATTCTCACTTCCTTCCTCATCCAAAAAAGCTCCTCCATTTCAATGGCGACAG
>ref|NC_003071.4|:17893898-17894907 + Arabidopsis thaliana chromosome 2, complete sequence  ribosomal protein L3 family protein  GeneID=818905  Locus_tag=AT2G43030
ATACTACATTTTGAGAAAGTCTTTTGGCCGAAAGTAGAGTTTCTAGGAGTGGTAGCTGAAACCTCCTACGGTTGCAGTTATTTTTTGAACCTGCACAAGGCCACGGGTCATCCGGTTCTGGTTTACATGCCGGCTGGTCAGCTTGCCAAAGACATTGAGAAAATGTCTGATGAAGCAGCTGCAAATTTCGCCGTCTTGCAACTCCAGAGAATTCTTCCCGATGCATTGCCTCCGGTACAGTATCTCGTGTCGAGGTGGGGATCTGATGTGAATTCAATGGGATCTTATAGCTATGATATCGTGGGCAAACCTCATGATCTCTACGAGAGGCTTAGGGTTCCAGTGGATAACTTATTCTTTGCCGGTGAAGCGACGAGCTCGAGCTTCCCGGGCTCGGTTCACGGCGCTTATTCAACTGGATTGATGGCAGCTGAAGATTGTAGGATGCGAGTTCTGGAGCGGTATGGTGAGTTGGATCTGTTCCAGCCTGTGATGGGCGAGGAAGGACCTGCCTCTGTACCTCTTCTTATATCTCGTCTCTAAACTCCATCAGTTATCGTTTACTAGAAGGAACCTCAAGTGATGATTGTCTTAATATGAAACTAAAATTATTCTCGTGTCGGATCGTTTAAAACATTCCCAGTCTTATTTTCTCAGTGTTTTTAATTCAATAAATTGGAACATTATATCCTTGTGATATTATTTATATATGATAATCATCTTTAAGAATTCAAGTACTATTTTCTTTTCTCACTTGTGCTAACTAATATAAACACCAATCTTGAAAGAGGTTAAATTGAATACAATAAGAAGAAAAAATACAAAATGAATAAAATCAGATTTAAAGGACCGATGTTGCAAAAGGTAAACCACCGTGTTTTGTAAATATGAGTATCTTCAGCGGTATAATAATAAATTTCATAACTGGAGAAGAAGATAAGAGTGTGGCACAGAGCTTTATCCTCTCTCAGAGTTTCTTCTCCTCTGTGAATCTCCGACAATGGCGATAG
>ref|NC_003074.5|:4221517-4222526 - Arabidopsis thaliana chromosome 3, complete sequence  30S ribosomal protein S10, chloroplast, putative  GeneID=820500  Locus_tag=AT3G13120
CATGTATAGCTTGATGATATATATAAAAAAAAATACTCATGATTGAGACAAATACAAACGGAATAGTAAGGGATGATTGGTCTTTGAATAGTGTGAGGGCTTGTGGACAATAATATTTAGAAGATGTCATTGTCTTTTATGTCTTTGATTGGTTTAAGTCATTTTCCTTCTTTAAATTGCATGGATTTGGCGACATCATTATGTTAATTGTTAGGCTTCTTCTACATGTATTTTGCTTTTATTAAAAAAAAATTATACTTGAACTACGCTAACACCTTATATTTCCGTGTGAGATTATGGATCACACATTTGAAGGTATATATTTACAGATTATGGATCACACAATTACAGATAAAATTAAGAACAATGCATTTAAAAGTCAAAAATCAAAACTACGGAATCCTTCCTTGATATTATTGTCTTTTGTATTCAAATTAATATTATTTTATGAGTTTGTATTATTTCATCGAATATTTATATTGTCCATTTTTTTCCACATTCATTGCATATTTTCATGGGGTTTTGTTTGTCAAGTAGTTCATTTTGTCTTCCACTTTTCTTAAATTTTCCATCTACTTCACGAATGTTTGTGTGTTGAATTTTCCAAAAGATATTTATGAGATACAAAAGAATCTTCTAAAGACAGATCACAATCCACAAGAAAGAAAATACCGAAAGACAAATGAATCATATTTTACTAGGTTAGAATATTTTTGGTCCCCAAAAGAACTATAAAATATGGGCCTAATGGGTACTTTTGGTCCCTAACAGAAACTATACAATTTGGGCCTAATGGGTATTCATTTATAATAAGCGTAGGCCTTTTAATGAATTAATGGGCTTAGAATAAATAATATCTCATCATTTAAAAAAGAGAGAAAAAGGTTTTGGATAAAATGGATAACCCTCAAGAAGAAGCTGCTGAAGAAGAAACCTCATCCTTCGAACGTTAAGAGGAAGAAGAATAAGAGAAATCGATTCGTGGTTTTGGGAAAATTCAATGGCGGTTT
>ref|NC_003074.5|:5115216-5116225 + Arabidopsis thaliana chromosome 3, complete sequence  chloroplast 30S ribosomal protein S20, putative  GeneID=820750  Locus_tag=AT3G15190
AAGACCTTCACGCATTGCCTAGAGGTAACTATGTTTTTTGCTTATAGTATATTGTTTACAATGTTGTTTGCAGGGTTATCGAACGTTAACAGCATTAGTGGCTCGGCCATGGTGCCTGGTGGAAATCTTGGCCAAAGAAGAGATAATAAACATAGTTACGGATGCAACCACTGAAACTGCAAAAATAGGTAAACCAAGTAACATTCCTCGCATCACCCACACTCCAGCCATTGTATTGGCTTCTTCCTCCCTCAACCTCTTTGATCTACGAGTCTAAATCTCATTTTTTTTTTACTCAGCAATGGAAGCAAGGTATAACTGCTGCAAAGCAATTCACGAAGCGTTCTTGTGTAGTAACTTTGTTGATGACCCTCGTCGTCTAAAAACCGGTGACAAGGTTCCATACTTTTCCTCTGCGCTCTTTAAGATGGAAGTTTCGAAAAGGCTTTTCTTTGATGTTGTACTTTTACTTGCTGATGACATGTTTGACATTTGTTGCAGTTGCAAGAAGCTGTTCGAAGTGGACCATATATGTCGAAGAAGCACAGAGGCGCACGACCAGAAGTAATGACAGGCGAAGGATTTTAAAGACAACTAAAGAAAAAAAGTTAAAACTTCTTTGTTAACCAAAGTTTTTTATATCTTCTCTGGCTGTTCGATAAGTAAACTTTAGTTCTTTCTATAAACAACGAAGGCTAGGAGTAAACGTTTTGGCGGTTGAAATTTGTGTTCTTTAATTTTTAGTGTTGAACTTAATCAAAGAAAAAAAGGAATAACGAGTTTGGTCCGTTTCTCATCGTTTGCCATTAGCCCACGCGGGAGATCCAAAACACTGGGCTAAACTGGAGTTAAGACGATAAACCAAGGGTAATATAGTAATTGCGTTTCCAGACATCATCTCTTCCTTTATGGATAACACTGGTTCGAAATGGAGCCATTACTCTTTACTAACAGAGGGAGAAAGAGCAGAGAAGAGAGAAGAGGAAGCTTGTAGAAATCGATGGCGACGA
>ref|NC_003074.5|:7056670-7057679 - Arabidopsis thaliana chromosome 3, complete sequence  50S ribosomal protein L18 family  GeneID=821567  Locus_tag=AT3G20230
TTTTAGTTAAATTTTAGACATCAAAGTGTATTATTGAGGAGATCACAAGGGACTATACAGACCTTATAGTCTCAAGTGGAGCAAGAACAGCTTTGGTCATAGCTCCAGCTAAAGCCCCACTAAGAAACTCACGGGCTTCCCTAGACTTGAAGAAATCCTGAATCAAACATAACAGAGAGAAAATATCACACAATGGTTCTATAAAATCATTCAATCAAGTAGCAGACCCTTATCTCATGCATATCCAAACAACATAATACCATTACCAAAACATAATCCAGAATGTTAAAACTCCACAAATTCAAATATACTCATAAAAGCAGAGAGAGACTGGACCAGAAAGAACAAAAAGAAAAGGAACTGACTTTAACAGGAATAGTGAAGTCAGGAAAGTGAGGTTGGAGACGAAGATGAGAATCCGATGAAGCTGAAGAAACAGATTCCTTGTCCATAACCACAAGCCCTTCTTTTGGAACAACCATTGCCATTTTCTCTCACTCTCTGTCTCCGTTTGTTCTTTCAAAGATTTTATCAGAGAGACAGAACAAGAGATTCAAAAAAGGGCAACAGAGAATATTCAATTAAAACATAATTAGAAAACAAAGAAAAAAACAAACTTCCATCAGATTGTGAACAGAGAGACCTAGAAGAGTATAAACTAATAATTTATGGGAAGAAAGATTTAAGCTTTTTAGGGTTTATGTGTTTCTCCCAATTTTTATTTTATTTTAACAATTTTCTAGTAATTTATTTACAACCCCACTTATGGAATCAAAACGCTCGTTTTTGGCCCTTTATTTCTCCAAAATATCTTTATAACTCGTAACCGGGCGTTTGGGGTTGACGATTCGATCCGGTTCACCAATTTTCTCAGGTTTTTAAATAACCGATTTTAACTGGTCCAATCAGCCGGTCCTGGGTTAGCGGCCGAGCCCTATCCGATTAGTTTACTTTCTCCCACTCCGAGAGCTTTCTTTCTCACTCTTCAAGCTCGACGAAGATGTCTTGCT
>ref|NC_003074.5|:20068376-20069385 - Arabidopsis thaliana chromosome 3, complete sequence  ribosomal protein L17 family protein  GeneID=824588  Locus_tag=AT3G54210
AACAGTAAATAACAAAAAAGGAAAAAGATGCACATGTTTTGATGAGAGGCCATTACATACATACACCAACTGTCAAACCCCAGTTCCCGATAAAATCTGAAACTAGTGTTTGACATTTTGCTTTCATCTGCATCCTCATCTTTTCCCTTTTGTTCTTTTTTTAACAATTTTTAGAAAATTTGCTATTATTATATTATTTTTCTTACAAAGTTTTGGACCTGTTTGACTGACAATTTTTAGACTTTTGTACGTCAAACACTAGCCCCATGGCCAATTTAATAATCGCATGGCAGTGAACCCAAGAAGAAACCATCCACGCTTTCTACGATCTTATTTTTTCTTCTCCTTTTTCACTTCAAATTATTTTTTATTACTTCTCTTCACAACACAAACACACGGCTCAATATGAAAGTTTCTCAGCGTAAAAAGCTGAATGTCTTTCTCCAAGTCCATATTTGAATAGTCTTTTCTGCCCTTTTAGACTTAATTTGTTAATTTTTGAGTGATCTTAACGAATACCATGTACTATTATACACAAAAAATGTGAAATGTATTTTACTACATAGTTTTTTTTAATACTCTTTATCTTCAATTTAACTGATATTAAGGATTTTCCCAAAATTTATCCAATTTTAAGAAAGTATATAAAATATTTTAATATATCTTAGAACACCATTTATTAACATCAAAGTCTCTATAATAGAAATGCTCATTAAAACCAAAATAAAAATGAAATGTTTGTAAATCACAAATGCACTTAAACAATATCTAGCAATAGCATACATTATAAAATAATTCTAACATTACATAGCCCAAATGCAAATATCTGTTTGGCAACAAAAACCTTAAAAAGTCTCTTGTTGGCAAAGCGCTACAGAGTTACAGTTTATAGGCCCATTAAGGCCCATCAAAAGGTTTCTGATAAACAAAGTCCTCTTCCTCTATCCCTTATCCATTCAACACCAGCAAAATCCGCTTTGTTGCAGAGGATCACAATCTAATGGCGATTC
>ref|NC_003074.5|:23443269-23444278 + Arabidopsis thaliana chromosome 3, complete sequence  ribosomal protein L1 family protein  GeneID=825524  Locus_tag=AT3G63490
AGATAAAAGAGATCAGGAGAAGAACAAACCTGTCCATAAGTGATGATTGTTCCGTTTATACCATTTACAGCGTCTGAAAGTAGTAGTAGTAGTACAAAGGTAAAAGATGCAAAAGACAAAGGTAGGAGGAAACCAAAACCAAAAATGTTGATTACATTGTAAAATCATAAGATTGGTGCTCAAATGTTTAGATCTAAAATCCAGAAGAGAAGATCAAGGAATCAATTAGTACCTCTCATGATGGGGAGAGCCAGAAACTCATAAACCGCAGCTTGGGTAGAGTCCTCATAAAAAACTCTATCGAGGCTAAATGTAAATTCATCTTCCTTGTCATCCTACACGCAAGTAAAAACGCTAGATAGAGTTTGAGAGACAGAGAGAGAGAGACAATATTAATCAAGCACACGGCGTCGAGTAGACAAACTTGGAAAACGAAGGTTTCAGCGTCGATGGGTCGAGCACAGACACCATCTCTGCTGGGATCGCGCATCTCTTTAGAGCTTCGCGGCCTGAATCGCGCACAGACGGTTACGTTAGACATCTCCTCTCCTTATCGGAACGAGCTCAGTCTACAGTGAAACACCCAAAATGAGTCAGCAGAAGATGAATGAAATTGGGGAAATAGTAGCACAGGAAATTTGAAGCTGAGAGAAAAGGAATCGGAACTTACCTCTCAAATGGAGTGGAGAGTCAGAGTAGGGTTTCTCTTACGGGCGGGAAAGAAGAAACTCGAAATCTGATTTTTGAGAAAAGAGAAGGAAGAAGAAGAAGGAGAAGGAGAAGAGGTCACGAGGATACGCGTGTGGGTTGTTAAAAGATCTAATGGTCCATAAGAAGACACGTGTCACTAGGAACACGGTAGCTAAGGTGCCCGCCACGCAGAGAATAATAGCTTAGAAAGAATAGGGGGTGTTGTTATCCCCTTGGGCGTGGAGTGGATTAGGGAGACTCGCACTCTTCTTCTTCTTCTTTGTACCCAGAAAGAAAGAGAGCTCCAACAATGGCTGCTT
>ref|NC_003075.4|:545471-546480 - Arabidopsis thaliana chromosome 4, complete sequence  ribosomal protein L5 family protein  GeneID=827947  Locus_tag=AT4G01310
AACATTGGAGCACTGAAAGAGTTTTGATGCAACATTCACATACGGTTCCACAACACAAAACCCATTTCAAAAAACTCCAGAAAACTCTAGTTGCAGTCACGAACATAATAATACCCTGACAAGAAAACCCAAAACCTCAAGCTGTATGACTTGAACAAAGAAAAATTTCAAGATTCTCAATTTCCAATCGGGAATGAGGAAAAAAAAGACTCCGACTTTTCTTCCCAAATCCTAGATTTTGGTTAACAGAGAAGCTCCGTACATTCTAAAACCGAGGAAGAGATGATGAAATCACATAAGCTCAAATCAAATCAAACGCACGAGTAAGACAAGAAACTAGTAGGAGTAATAAAACCTCAGATCAAGGTACGCACTATTAGAAAAGAACAAAATTTAGAAACGAGAAGCAGAGACGATGGTATATGAAACAAACGAGTCATGGAATCTCAACACACACAACACAGAAAGCAAAACCCAAACAAAAACGAAATACGATGAGTGAAACAGGATAGTAAAATGTCTCAGAAAAAGGTTTTGAAGCTTACCCACGACGGTTTCCATGAAAGGAATCGCCATGGCTGAGAAAAGAGTGACCTGAACCGCGATGAAAGCAGAAGCAAATCGAAGAAAGCAGAAGCAAATCGAAGAAAGCAGAGGAACGACAAAAGAGAGGTTTTTCGTTTTTGACTCTTCTCAGGTCGGTGTGGATATGTAAAACAACAAAAACACGGGTACGGGTTATACCTTAGAAGCCCAAATAGTAAACGGGCTGAGATTTAGGCCCATATGAAACAACCCCTATATTTTATCTAAAATCTCTAAGTATAATAGTATATTATCAAATATTGGGGCCTTAGTTGAAATATTATGTTTTAAAGGGGCTAAACGGAAAACTCCTTATCCTCAAACTGTCAACAAATTACGAAGGTGCCATTGGGTTTAATCAACAACGAACGCCGAGAGCTCTCACTTCACACTTTATCCACTTGGAGCTTCGACAATGGCGTCTC
>ref|NC_003075.4|:9779343-9780352 + Arabidopsis thaliana chromosome 4, complete sequence  ribosomal protein L19 family protein  GeneID=827471  Locus_tag=AT4G17560
ATACATTCCTATAGAGTAACAAGCAAGAAACGCCACATCAATCTCTCCCAACCTAGACGTCCCATCTTTCCCATTAAACGGTTCCCATCCTTTAGACTTACGATGCAACAAAACCTCATCTATATCACCAATTTCTCTCTTCACAAACACGTTACCCATAGGCCAAGGATAAATTTTGTCGCTGTTATGTTCTTGAGGTGGCTTAGTGCTTGAGTCTGGGTGTAAAACGCTCTTCACTATGCTGCTTGGTTTACGAGAAGCATGGTAACAAGCATATGCGATGAAAGTAATAAACAAAATCGCGTACCGAAACGTCTTTGGACTCCAATTTCTTCCTCTGACTCTCCTCAGAAGCGCAATCCCAGGTGGTGTTTTCCTCTTCGAATTCATCGCCATCTCTCACAACAAAACAAAATTTTCAATGATAACAAAAAAAAAAAAGAATCAACCTTTACGGATCAAAATGAAATACCCAAATCCATTTGTTTTAGTGTTTGATAAATCAGAATCACGAATTAATTTGATTGAGAGAGAGCGATTAGAGAGAAGAGACCAAAGGGAGAGAGATATTGGCGGGAGAGAGAGAGAGACAGAGAGAGATAGAACACGACATAAACTGTGAAGACGCGACACGTGTCCTATTTGTTACGGTAGAGCCAAAAGGCAGAACAACAGTTGTCATGCCACGGTGACCACTTTGGTACGCATGAAGCGACGGCCCACACGACCGACGTGGTGGTGGGCCCAAATTATAGGTTTATGTAATCATAATAAGACTGTGTCATTAGCCGACTCTTTTATTGATATTTTTATAAATCATAGTACTATCTATTTATATTAATATTGATATACTAAAGGCCCACAATAACAAACGGCCCATAAAGAAAATTCACACGTGCGATGGCATACGTGTGCCAAAATAGGAAGCGAAAAGCAGATAAGGCTCTTTTCCACTGTCTTCCCTCCATTTTCTCCGAGTAACTGAGAGTTTGCTGCAGCTATGGCGATGA
>ref|NC_003075.4|:16571265-16572274 - Arabidopsis thaliana chromosome 4, complete sequence  ribosome-binding factor A family protein  GeneID=829625  Locus_tag=AT4G34730
CCGGATTTTGGATCCAGCTACGGTCGTTAGCGATTCCAAACATTCAATTTGTTTTCATATCATAAAAACTTGAATTTTTAAAATAGCTTTTCAAATTTTGTTATTTTTGATTCGAATTTTTCAAAGGTTTTTAAGGTTTTTGTTTTTGTCTTGATACTAAATTTATATAAAAATATATATGAAAACTAATCTGATTTTAGATCCAGCTTCGGTCGTTAACAATTTCAAACATTTATGTAGATTTTAGTATCCAAGTTTTTAAAATAGGTTTTCAAATTTTGATATTTTTTATTTAGATTTATAAAAGTTTTTAAGGCTTTTTTTTTGTTTTATACTAAATTTAAATATATATATATATATATGATAACTAATCGAAATTTGGATACGTTTTGGGTCGTTAGCATACCAAACATTCAACTTATTTTTATATTATTTTTATGTAAATTTTATTATCCATGTTTTTTATTTAGATTATAAAAAAAGCTTTTCAAATCTTTAAAAACTAGCTGTGTTTTGCATCCATCATTAGTCTCTAGAGTTCTTAATATTCAACTTGTTCTTTTATCATTGTTGCATAGATTTTAGTATTCGAATTTTCACTTTTAGAATTTTTAAAACAATATTTATCATTTCAATAGTTTCTATTTGTTGGTATGGATAATGTGGTGTTCTGGTCTGATTTTTTGAAATATTTTGTTTAATTTTGTCTCATTTAGAATTCAAATCTCTGTTTTATGCAATTTACTTGATCAGAATTTCTGAATCGAAAATGTATTGGCTGATACTAAAAATTAATTCGGTTCTCGTTTTAGTTACTTCGGTTTAATTTGAAACTCGGACCGGTTTTCGTGGATTGAACTCTTCCACGTCACCTAGATTTTGTGAAACGACTACTATACCCTTAGAACACTGGATAATTTGTTCTTGTTTCGTTACTTGCTCAGAGACCTTTTCAAATCCAAAACAGAGGAATATAAGAGATTAAGGAACCATTGTGACGATGCCTAACT
>ref|NC_003076.5|:4340294-4341303 + Arabidopsis thaliana chromosome 5, complete sequence  ribosomal protein L10 family protein  GeneID=831195  Locus_tag=AT5G13510
GACTGTTAAATACAGGGGGAGCTGACATATGGCAAAATAGGAGAGTGGCGATTCGATAAGAGATCACATTTGCGGGGTCCTCCTCCAAGGAACATGTCCTTGCCGCCTCCCGGTGTTCCCGAAAGTGTGGTATGTTATATATAAACCTCTATAATCTGATCGTGCTTAAAACAAGATACTGCAGTAAGGTCCATTCATAGCTCAAAGGGGAACTTATTTGTATCATGTCCATTGGTTTAGTGGATTCCGGAGACTAAATAGCAACGTCATACACAAATGGTCGTCCATAGTTTGATGTAGTTTGTGAATTTGCAATGGTTTTACTTTCCGGGGAGATGATATGCATAAGTCTGTTAGAAGTAGTTGTAATATCTTCAGGAGTTACGGTTTTGCTTGTGGTCAATCAAGTGTGAGAGTGAGAACCGTAATATTGAATGACTGTCCTTAATAACATATTGTGTGATGGTGCAGGTGACACTTGTGAAGATGGTGAATGAAGCTACTGCGACTATCCCTAATTGGGACACTCTCTAACTCACATCCACACACAAAACACAAACCATAGGGACAAATCCATACAGCAACAATATTTTGCCTAATTTTTTTTTCCTTCTCCCTTTACTTCCCTTCTTGTCTGTTTTTTCTTGTAATGGTTAAATTATGAACTTGAGTAGTAAATTACAAAATTATTTGTTTGACACGAGACGAGACATCTTCCATAATTCCGAGAAAGAAAATAGAATTATTTTGGGTCTAGTTATTTGATTAGTTTACCAATGGATTGCGTTCAGAATTCAGAAGCAGAGACTAAAAGACACAATGCGTTAAATTAGACGGAGTTACTAATTCCGTCTATTAACCCTTTTTTTATCCATAAATTTTATTTTCCATTTAAGAAAAATAAAAAAATAAAATTGCTTAGTGGAGGATTGTGTTGTTGTTCATCTATCTTCTTCCTCCACACAGCTAGAAACAGTCTCCTCATCTTCTGAGCAAAAAAATGGAAGTGG
>ref|NC_003076.5|:4618763-4619772 - Arabidopsis thaliana chromosome 5, complete sequence  30S ribosomal protein S13, chloroplast (CS13)  GeneID=831282  Locus_tag=AT5G14320
TCCTCTTTTTCGAACCAAATCTTCTAATCAAGGCATTATAATGGCCCGTTTGAGAAAAGGTGGACTTTCTTTTTAAAATCAACTAATTCATCTTAAGGTTATAGAATAGATAAATATCCGAAGTAAATATATAAAATAAATTGGGTCAGCCTAAACAAAATAATGAAATGCAGGCCTTACGTGACAGTAATGGGTACGCCTCAACAAATAATGGTGTATTCACTATTCAGACGTTGGTGTCAAAATCAATGAGTGATATCCTTATTAGAAGAACGACAAGCTTTAAACTAGTTTCATGTGTAAAGTACGAAACAATAAACATCATGAAAACACTCGAAATATTGTAGTAAACTTGCCAACAAAACCATGAGTACAAGTGTACAACTCCAATGAATCAGATATATATGCAAGATGGAAAAAATCCCCAAACACCTTAAAATACAACAACATGTGACAATAACGAAGTGAACGACCATCTCGATAAATAGTTAACAAGACTCATTCTCATCCGTTGACTTTTCATCTATACACTTACCATTTTTTTTATACAATCTTTTTCTATCATGACTCTATCCTCAATAGCTACGTGCCCACATGGAGCCAAGGCTCATGCCTTTCGTCTTCTGATCAAATGTGTGTCATTGATCACACCATTCATCTTAGTTGTTAAGAAAATATCTGTAAATCATTTTTTTTTTCATTTTATAGTTGTATCACTTTATTATAGTCCACTCGGTTTTTGCATTTTTGTTATAGTCCACTAGTTGGGCCGTGTTATACAATAGCGAGCCTATCTCAACAAAAAACAAAGCCCAACAAGTATTTATTTTGCCAGTTTTGTAAGCAATTAATTGAATAGAGTAAGTAGAGACGGAGCAAAAACAAGAGAAGCGTTTGGATTCGACGTTTGCCTTATCCGTTCAGCTCATCTTCTTCTTCTTCTTCGTCACCTCTGAATTAGTTTCCCAGAATCCGAAATTCCTAGGAAGAGAACATAACAATGGCGCAGA
>ref|NC_003076.5|:5142100-5143109 + Arabidopsis thaliana chromosome 5, complete sequence  plastid-specific 30S ribosomal protein 3, putative / PSRP-3, putative  GeneID=831432  Locus_tag=AT5G15760
CTTTCAGAATCTGTTTCTTGAATAGCTTCTACATAGAGCTAAGTTACTATATAATATAGGCTTATTGTATAGGGAAAAAGAGCCATCCTACTGAAACTTGTTGATTGCGTAGTTCCACTCTGCAATGAGAAAACTTGTTCTCTTAATGGCTGACTGACTTGTGTTTCTTACATGTACGCTTGAAACGGCAGATATAACATGGGTGTTATACCGACTAGGAAAAGCTTGACTCTAACTGAGCGGTTATCAGTTTCATCCTTCTGTAGGTAAGAGTATATGCAAGAGCCTATATAGGCAGTTACTTAAACCCTTGATAGCCAAATGTTCTCATTTCGTTTGCCTCATATCGGTTCTTTTTTTTTATTTGCAGGCGTAGGCTATCTACTGTGCTGGTTCACCTGAAGTTTGCAGAGCACCACAAAGAAGCTGTGACATACATAGAGCAAGGACACGTTCGTGTAGGACCAGAAACAATTACTGATCCAGCTTTCTTAGTAACTCGGAACATGGAAGATTTCATCACTTGGGTTGATTCATCCAAGATTAAACGAAAGGTTCTTGAGTACAATGACACATTGGATGATTATGACATGCTTGCTTAGCTTTGAGGAAGTTAAAAAAGACTGATGTTTTGTAAAAGCCAAAAAAGGTTCACTGCTACTACTATTGCAGGGTTTGTTTGGATTTTTGAATATGCAAATGTGCTACTATTCCCTTGTCTTTAATCTTACTTTCGATCTATTTGCAAGAAGAAACTTGAAAACAAATGTCATGAAAATATTGAATCTAACTCATATTATCGTCAAATTGTATAAGTTGGAGCCACAGAAATGGATGAACATAAAATATTAAATCTAATTATTATTTGACACTTCAAATTACAAAACCCGTTTGATTCGATCCGACCCGACCCGACCAGAAAATCGCAAAACCTGTGTTTTTGCTTTCCCCGGTCTCTCAAAATAAAATTGCTCGCTTAGAAGCTTCAAACGCAGCTGAAATGGCGGTTC
>ref|NC_003076.5|:8364690-8365699 + Arabidopsis thaliana chromosome 5, complete sequence  30S ribosomal protein, putative  GeneID=832520  Locus_tag=AT5G24490
TCCGTTGAACAGAGGACGGTGATGGTACGACGGATCTGTGGTGACAGATAGGACCTCCGATGAAAGCTAAGCGATGTCGTTGGGACTGAGATCATCAACGACGAGGTACACACATAAAAGAGATCGGAGGTAAGGGTGGTGATGGATGAGATCGGATCGGATTTAGATCGGAAGAGATGGGGTTGTTCTGTTGGAGAACACTTCAAAAAGGTCGATGCAGACAAAGGCTGAGGAGAAGGAAGGGTCGCCGGCCAACTCCTCTGCCCTCTGTCACTGGTCAATGAGCAGTCGAAAAAATGAATCGATTGAAAATGTGGTCGGGATGATTGAGAGAAGAGCCAAAGCATAAATAAAAAGAGAAAGAGGTAACAAAATGTGTGAAGCAACGGAAAGAAATCCCGACGCCGGTGAGCAGAAGCTTCACCGGATGACGTAGTAAGGGTAGACTCTTCGATATTAGTGCTTGGAAGAGTTTTAGTGATTATTTAGTTTGTGATATACACTTACGAATTTTCTAATGTTGAACATTAGTCAATGAAAAGGTTTATGAACGTCAGTACTAGTACATACTAAACTAAATTTACTACACTAAGAAATTACCACAAAAATTATGTAGAATTATCAAATTTTATTTGTGGAAATGTGAATGTAAGACCTTAATTTTATGAAAATTTTACAACAAAGAATTCATGTAACTAACTAATTTCTCATATAGAAACTAAATTAATCTTGTAAGTAAATTAAGTCTCATACTTTCATGTAATGCCAAAAGAATTAAAGAAGTGATAGTGAACACACATCTCAAATTAAAGGGACTAATTTGTAAGAAATGGAAAGAAAGGGGTTTATTTCACAATTCTTCTCGTTTTGCATATGTCATCATCCTTATCCATTTTTCACCTTATCCAAAATATTTTCCACTTCCTTTCTCACTACTTCAGTCTTCAAGCTTCACTTCTCAGAAGAAAGTAAGATCTGCGAATCTCTCTCACTCTCACAAATGGCAACGC
>ref|NC_003076.5|:19166055-19167064 - Arabidopsis thaliana chromosome 5, complete sequence  ribosomal protein L19 family protein  GeneID=834765  Locus_tag=AT5G47190
AACGAGAAGACAAGTTTCTTACTATTCAGGATTCATTATCCCTCAACGAGAATCTGACGATTAAAGGAATCTCCGGCAGTCAATTCAGCGATCGTCGTCGGCCAAAAAAACGAGAGAGACGTGAATGTTCTTTTTTTTTTCTTCTATGTGGCTTTGGCTTATTAAGTGCTCTTTTTGTCAATGACACGGTTAAGAAAAAAGAAAAAAAGGGACCCACTCTTTTCGACATTTAAATGCGTTTTGGTTTTGATGTTTGAATGCTGACGTGGCCGAGCCAACTCAGAGAGATGCGTGGAGGACAAAAGAATCAATCAATCTTTTTTCTTCTTCTTTGTCGATTTTTGTTCTTTTCTTTTTTGATTCTATACAATCGGAGAATAACTATCTTTAGGAGATTAAAATTTCGTATCCAATTAATGTAACTTTTTATATGTATGCTAATATTACGTACTGTTGTCAAGCTTTTAATTAAACCACCTGTAAGAGAATATATATTCGTTTCACAAAGAAAGAAGATGGAATATTTTGATTATTATCTTTTTGGTATTCTGATTAAACTAACATATAATAGCTTTTCATCGCTTGCGGTGTAAGTCAATGTAACGTGAACATGTAGACGACTTGAATATACAACATAGTCACATAGAATAATATTTCAACTCCAGCAGAAATTTATTCGTCAATCATAACTTTTAAAAGGCCCAAAGTAGATTATTTAGAGCTATCAATTTAAGGACACATAAACATACATTTGTTTGTAACAGAAACTCTTTATTTAAACCATTTTTGGTTCTACATTAGTGTACTTGGACAAGCCTTGGTTCGTGGTGGTAGACTGGTAGAACCAGCTTTGGTAATGGGTTTCTTGTTATATCAATTGAATATGGGCCTAAATGTCTAGGCCCATAAAATTAGTAAATGGCCCATAAATTGAAATACACGGAGCGGATAAGCGATAAGGCTCTTCTTTACTCTGGTTTCGAGTTTGGGTTGTGCAAACATGGCGACGA
>ref|NC_003076.5|:22182046-22183055 + Arabidopsis thaliana chromosome 5, complete sequence  50S ribosomal protein L24, chloroplast  (CL24)  GeneID=835549  Locus_tag=AT5G54600
CTTTGGCCTCTCCAGAGAAGAAATGGTAGACAAACATGCAGCTAACATCAGAGGAACATTTGGCTACCTCGATCCCGAATACATTTCAACAAGAACATTCACCAAGAAAAGCGATGTCTATGGCTTCGGAGTTTTGCTTTTCGAGCTTATAGCAGGAAGAAATCCTCAACAAGGTCTAATGGAATTGGTTGAGCTGGTAACATAAAACTAAAAAGTCCTCGAAATCTCCAATTGTTTTGTTTGGAGAATTGCATGTAAAGACTAAACGTTTTGTTGTTGTTGATGAACAGGCGGCTATGAATGCAGAGGAAAAAGTCGGATGGGAAGAGATAGTAGATTCAAGATTAGATGGGAGATATGATTTACAAGAAGTGAATGAAGTAGCAGCTTTTGCTTACAAATGCATCTCTCGTGCACCTAGAAAACGTCCTAACATGAGGGACATTGTTCAGGTTTTGACTCGTGTTATTAAAGTGAGACATTGCAGAAAGCGGCAGAAGAATTCTCCGTCGCCGTCTCCACGGCTTCCTCCTCCTCCTCCGATAGTGGAGGAGTCAGAAGGTGAGTTAACTGCAAACGGATCATTACGATCAGAAATTCATCGGAGGGATAATTCCTTGGACAGTAGTATAGCTGAAGACGTGATTTTGTAAACAAAATGAAAAAAAAGTCTCAATTTTTTTAATTATTATTAACTTTTAAAATGTGATTTTGTTTTTCAATTCTTTTGGGTTTTTAGACGCTAGATTGTCTATATTTGTGAATGAAAATTTGTTCTTTGTTTTTTCGTGTTAAAACGAGTTCAAAACTGGAGAACCATATTATATATTTGGGCTATGAAAAGAATTGAATTCAAGGCCCAATTAAAACCTAGCCTAGCCCATTAAGGTTTAGTGATAATACAGTGTCGTTTAATCGTTTATCCAATTTTTATCGTCATCTGTGGAACGGATAGGACGAAGGAAAAAGAAGAAGAGTGAAAGTTGCAGAGCGAGAAAAAATGGCAACCA
>ref|NC_003076.5|:26060301-26061310 + Arabidopsis thaliana chromosome 5, complete sequence  ribosomal protein L29 family protein  GeneID=836647  Locus_tag=AT5G65220
TTGCCACATTTTGATGTCTTGACGGATCAACAACTTCTAGATGTATGCAATCTAAAACAATCGTGTCAGCAAGCAGAAGACGCGTTGACTCAAGGTATGGAGAAGCTGCAACACACCCTTGCGGACTGCGTTGCAGCGGGACAACTCGGTGAAGGAAGTTACATTCCTCAGGTGAATTCTGCTATGGATAGATTAGAAGCTTTGGTCAGTTTCGTAAATCAGGTAAAATATATATATTCAAACTCATTTGAAAATACTATAGTATCAGTTTCTTGATTTTGTTTGTTCATTCTTAGGCTGATCACTTGAGACATGAAACATTGCAACAAATGTATCGGATATTGACAACGCGACAAGCGGCTCGAGGATTATTAGCTCTTGGTGAGTATTTTCAACGGCTTAGAGCCTTGAGCTCAAGTTGGGCAACTCGACATCGTGAACCAACGTAGGTTTGAGTTATTTTGTAACAACCAAATGAAGAAAATGGAAAGACCTCAAAAAATGAAGAATGAGTGCATCTGAAAACAGAGGACTACTCTGAATAAATAGAGGGGTTGCTGCTGATATTTATTTTTACTCTGCGGCGGAATTAGAAAATTTGAAAAACATCATGTATTGATAAGTTGTAAATATCAGAAAAAGGTGGGGGTGCAAAAATTTGTACTTTTTAGCTTTTGAAAGAGGCAAGTTTTTCGAATGTTTGTTTGATTTGTAAACAATTTCAGAATTATATAAACTTGGTTCCAAATCCCCTGTAATAATGTCGAGCTATCTGCAATTTGAAAACTATAGGGGCTTTACTTAATTTTACGTTTTGTGTGACACCTATTTGATTTTTTTTGATACGTTTGGACCAGTTTCGTAATTAGAGGTAAATAAAGGGGCAAATAGTAAGATATAAGAAAAGCCTTATCTCATAGAGTTTCTTCTCTTCATTATCCTCAAAATCGCTCGAGAGTGAGAACTCTGCTCTTCTTCTTCTTCCTCCGCCATAGCTACAATGCTTAGTC
>ref|NC_003076.5|:11621214-11622223 - Arabidopsis thaliana chromosome 5, complete sequence  putative ribosomal protein S1  GeneID=833138  Locus_tag=AT5G30510
ATGTTGACTAAGTGTATCCCAATTCACAAGTTTGTTTCAGCTTTGGAGTTTCTGAAGTTGATCAAGTGGGACTGAGCTTTCATGCTCGGTTTGCTGAAGGTTAAGTCCATGTATGGCATCTACTATGTTTGATGAAGACTTGTATCAAGGTGGAGATTGTGAAGGTGTGATCCAATTCTTCCGGTTTAGTCTGATGTCAACTTGATTAGACCGGTTAGTATTGGTTAGTGATTGATTGTTGGTTTAAGCATCAATTGAAGGGTTAGAAGACTGATTTTAAGTGTTTGAGAAAAGGATCAGAAGACTCCAGCTGGTTTAGAGGGTTTGCCGTTTTGGTCTGGTTCTATAAATACTTTGTATTCTCAGCTTCTTTCTCTTTGTACTGTATTTTCTTCTTCTTCGTTTGTAATCTCCATTGAAGAGCTCTGTTCTTGAGTTTCTGGAGAAAGACATTAAATCTTCATAGTGGATTGCTGGATTGAATTCAGCCCCAGACATAGATTCATCACATCGATGGATTAAACTGAGTAAACAACTTTGTGTCTTTGTTCTTTCTTTTTGTTTTCATTCACGATTCAAAAAAGTGTTTGATTCTTGAGAGTTGAGAGAGATTGAGTTGGAAAGTGTTAAAGTTTCGTGTGGTTTTGAGCATCGGTTTACAACATTTATACGTACATAATCTATTTATATTTTCATAAAACTTATATTTATATTTAAACCTTTAACGAACTCTACTATATGATTGTGATCGTTACTTTTAATTTTTTTATACATATATTCTTTCGCGCTGCGCAGCTTGGATCGATACCTAGTACATTTATTTATTGTACTTGTTTTCTAACGTCACGCTGTTTAGATGACTGAAAAACGGCATGTAGTTTTCAGTCCAGATCATCATCTCTACCATTCCCTTATGGCCTTATCTAACCCAACGATAAAACGCAGGAGCCATAGAAGAATAACAGATAAAACTCTCTGTGTGAGTGAGTGAGACTCAACCATGGCGTCTT
>ref|NC_003070.6|:28159193-28160202 - Arabidopsis thaliana chromosome 1, complete sequence  ribosomal protein S9  GeneID=843836  Locus_tag=AT1G74970
TTTGGATGCAATATCTGTCTTGAATTGGCAAGAGAACCGATCGTGACTCTATGTGGTCATTTGTTCTGTTGGCCTTGTCTCTACAAGTGGCTCCATTACCATTCTAAATCAAATCATTGTCCTGTTTGTAAAGCTTTGGTTAAGGAAGATACTTTGGTTCCTTTGTATGGAATGGGTAAGCCATCTTCTGATCCGAGATCGAAACTCAATAGTGGTGTTACTGTCCCTAATCGACCAGCTGCGACTAGGACTGAAACAGCTCGACCTCGTCTTGAACAAAGACATCATGGGTCTAGTTTCTTTGGTGGGCATTCAAGTTTTGCTGCCATGCCAACTGGTTTACGGTTTTCAAATTTCTTGTTGTAATGGAAAGTATCTTTTGATGAATCTGAGTCTGTTTTTTTGACAATGTTTTTGAAACTATTATTATACATTGTCTACGATTTTTGTTATTTTGACAATTAATGTTTAGAGCTACTTTTACATTCTTATAAAAAATTTGCATCTGCTTGTAATATTTGATTCTCCAATCTTCCGCTTTGTGAAAAATCGTCATAAGCTTGTTCTCGTGCTACATCTGCAGATTGATCAACATGAATGCTGATTATAGTATATGATCCTTAATATATGATTATCGCACAGATGAATTTAAAGCTTCACATTTAATCGTGTAATTTGGAGTAGATGGCAAAAGAACATGGAAATTAACTAAATGACAATGATGTGATGTAAATTTTTGTTTTGACCATTTTGTTTTTGTTAACATATGTAACGAATCTACACAGAGTATTTGTGTTTTCAAGCTCCTTGTTAAGCCCAATGAAGGTTTTTAATGGGCTCTAATGGGCCGATTCAATAAGTTGGAAAGCTCATGAAGCGAGAGGGACCGTGCCTAATCTCATCTTCACTCTGCTCGTTATCTTCTTCCTTTTTACCTGTTCAACGAAACTCCTGAGCTCAGCTTCACTTTGCTCGACGTTATCTTCTTCGTTCAGCGACAATGGCGTCGA
>ref|NC_003070.6|:30041913-30042922 - Arabidopsis thaliana chromosome 1, complete sequence  RPS17 (ribosomal protein S17); structural constituent of ribosome  GeneID=844324  Locus_tag=AT1G79850
AAAAGACACCAACAATTGATGTTATTGATTAGAAGAGTTGATGAAGAATAATACTCACTTGTTTAGTTTGTAATAAATAAATAAACAGAACGGGAGGGCGAGTCTCGGGGATCAGATGTACAAGAATATAACGGTGGACTTCTTTGACCCGGACCAGTTCCTGAGCAGCATGGACATGTCGTCGGAGCACAAGATCGTGGACCTCAAAAACAGAATCGAGGCATCAATCATTATATGGAAACGCAAAATGGTTTATAAAGACAACAAATCATCGGCACCCTGGGCCTCCGGAGTAAGTCTGGAGAAGCGAGAGGTCTTCGAAGAGCGAGCTGAGACCATTTTGCTCATTCTCAAGCAAAGATACCCCGGGATTTCTCAATCTTCACTCGACATCAGCAAAATCCAGTTCAACGAGGACGTGGGCCAGGCGGTGCTGGAGAGCTACTCGAGAATACTGGAAAGCTTGGCCTACACGGTACTTTCCAGAATCGATGACGTTTTAGAGGCAGATCGAGCGGGGAACAAGAGGAACACGCCATTGGAAGCAGAGGAAGAGACGCTGGTTGGGAGCATGACGCTGTCGGATTTCATGGGATGGGACTTCGATCAGGCCGCGAACGCCGAATTGGAGTCGAAGAAGGATCTACCGGATGATCCGTTGATAAAGGAGAAGCTAAGCGTCGTCACGACCAAGAAGACCTCATACCTCGAAACCCTAGGCGGTGTCAAGAGTCCAACGGCACGGCATTGATATTTGTGTGGAAAATTAGGCGCAAAAAAGAGCGAAGACAGATTTATTGATTATTTAATTATTTTTAGGATTCAAAAACTTTACAAAAGGGCTTTTGTAAATTCCTTTTTATGAAAAGGTGGGCTTTTAAGATTAGGCCCAGTTTATTGTAAAACCCATTTACCATCTGTATACTGTATACATCCCTTCTAAATAGTAGTAGTACTCACCTTATCTTCATTTTCATCGATTCGATTCCAAATCGGAAGGATGATAACGT
>ref|NC_003074.5|:10016531-10017540 + Arabidopsis thaliana chromosome 3, complete sequence  unnamed protein product S21  GeneID=822335  Locus_tag=AT3G27160
AAAAGAAAAAAAAGAGACTGATATAGGCTTTATATGAAAATACTGCATTTGAAAAAATTTCATTCCTTACATGTTTTTTTTTTGTCAACCATGCATACCTTACATGTTATTTTATAAAATTTAAGACACAATTTCAGATTATCAAAAAAATCCAGGAATTTTTTTTTTTGTCCATATTTAGATCAAATACATGAAATTTATAAATAAAAAATTTACCCTCTATTCTAGTTAAAATACGTTTTGATGTAGATTAAAAATAGTTAAATATGATTCCAAGACACATAATTTATTTTTGATTATATTTAGAGAACTAACGAAAATGGTGGCTTCCTGCAATGTTGAACAAAACTTTTTAAAAACCTATATACTTAGAAGTTAGAAAGTACATTGATTTACGAATTTCCAAATTTAGAATTTATATCATAGATTAGTTAAGAAAAAATATTGATAATTTTATCTAAGACTCATGGGAGATCGACAACTACTCATATTGGCCAATCTTAAGATTTCGTTTGTTGCATCAAATCTATATTTGTTTAATCACGAACTTATTATATCTATAAAGTAGAAGTAACTTTATTTCTCCTTAATATATTTTGAAAAAATGCAATTCCTAATGATTTAGTATAGAGGAAGTTCACGTAGACAGTCACCATTATCGCTTCCCATAGGAAATATTTTATTCAAAATACAGCAGACATTGATTTTTTTATTTATTTTTTTCTGTGATAACATCTCAAATTTTAGGTAGTTATGAAATAGATAATATTGAAGCGTTTTCATTTATAATGGGCCTTATAAAACCAATCTAGCCCATATCACTACCAACCCATTTATTACATCCGAATCTAAATTAATCAAACCCGTATATTAAACCGGGTTTAAAATTCTGACCCGTAATTGATCCACTGACCTAGAAATTGGGGGGAATTGAATCTTATCCATAATTCAATCTCTTCCAATTTCTCTTCTTCTTCTTCTTCTTCCTCGCGACGCGTTAATGGCGGCTT
>ref|NC_003074.5|:19342740-19343749 + Arabidopsis thaliana chromosome 3, complete sequence  PSRP-2 AT3g52150/F4F15_260  GeneID=824380  Locus_tag=AT3G52155
CTGAGGATTCAGCATTTGTAGATAGCCCTTACAAAGTGTATGTTGGGAATCTAGCAAAGACTGTTACAAAAGAGATGCTTGAGAATTTGTTTTCTGAGAAAGGGAAAGTAGTAAGTGCTAAGGTTTCAAGAGTACCTGGAACTTCCAAATCCACCGGGTTTGGATTCGTTACGTTTTCTTCTGAAGAAGATGTGGAAGCAGCCATTGTTGCTCTTAACAATTCGGTAAGTATCTCTCAACTGTTCCATCTTCTTCGACTATAGAGTGTGCATAATCTTTTTGTCTCATTTTGTTGTTGGTTTTAAAATGCAGTTGCTGGAAGGACAGAAGATTCGGGTGAATAAGGCTTAGCCTATTGGATCATAAAGAATGTGAAAAGAATCGCTTTGAAGAGTTTTTGTAATGCAAATCATTAGAGCTTAGTGTATCATCTTGTATTCATTCTAAGTTGAAAATGAAACCATATCTTTTCAAAAGCTTATAGTTGTGGTAATCTTGTTTCTAGGCAGTGTAAACAGAGAACTCCAATGACATGAACAAGTCATGCTACATCCAATTCAGAGGTAGGGATGATAATGAAGATCCCCAAGCTAAATTTATCTCCACCAAGTTTCCTTTCCATAAATGTATCATACAATGTAAAATTGCTACTTGTGTGACTTGTGAGCTTTGGTCACTCAAAATTTCTTAATTTAGTGTCTACTTCTGTAGCTCTTCTGTTGCTTGTTATGTTGTAAGTTGATTGCAAATTTGCAACGGTCCTTGTTCGATGAGGAAGAACCAGAGCTTCGAGAAGCACTTGATTCTCATTGGACTTTCGTTGGCAAACTGATCAAAATCTCGACCAACGGTTCCTCAGAGGTCTCAAGTTCAAAACTTTTTCTCTCTGGGTCCTTACTTCTACCTTGGAACAACTGAGTACCGATCTTATCTTTAAATTTCACGGCGAAGGATTAGAAATAAAGAAATTACCTTTCTTTAACTAAAAATCAAGCCAGAGATGCTTAGCT
>ref|NC_003071.4|:15979948-15980957 + Arabidopsis thaliana chromosome 2, complete sequence  plastid-specific ribosomal protein 4 (PSRP4) precursor  GeneID=818392  Locus_tag=AT2G38140
AGCTGAGTGTCAAAATACCAGGAAGCATAGCTGCGGCCAGAGGTAGACGAAGTACCGGTAAGTAAAGATGGAGTAAGGTTCACTAAGTTCTTGGTCAACAAGAGACATAATCAATGGCAGATGATGCTCACCAGCATAACTCGTGTACTCAATCTCACCCTCATCGAATTCTTCTTTATCTTCCATCTCTTTCTCCATTGCAAGAAGTGATCAAGATCCCGAATTGTATACTTACAAAGAGAAATATGAACTTCTGATCAGTTGTTTATACATTGATGATCTTGTTCCTATAGGAAGTGATGAAACACATAATGCAAAGTTAGAGAATATAAATCATTTTCTGTGAATCGAAGTTGAGTGATTGTTTCAGAATTGAAAGTTCAATGTTTTCATAACAAACTCAGATTGCTCAAAGCCTCAAATAAACAGCTGAAGCAGAATCTATAACACTCTACTAAAGCAAACGACTTTGGCTAAAGCGAGCTATAGAAGATTTGAGAGTTCAGAAAAAAGAGAGCTTACCGATGTTATGTGACAATAGGATTAGTAAAGAATCCTGTGAAGCATAAGAATGAAAAAAACACACACAGATTTTAAATACCAAGTAATGAGAGATTTAGAAAGAGATGTGATTATAAAAATTGAAACTTTTTAGAAACCCAAGATCAATGAGATGATAAGAATACTTACCAAAAGTTTGAGCTTTGTGAAATTCGAAGATCAAAAGTTACGATCTGGGTGATATCTGAAGAAAAAAGCTCCGAAGAGAAGACGAAGAAGAACAAGAACAAGAACAAGAACAAGAACAAGGTCGATTACACACGTGACAAGCATGTGTAGGGTTTAGATATATTTGGGCTTTAAAATAAGCCCAATTGAAATTAAAGCCCAAATATGAAAAGATAATTAAAAGCCTATCCTAAAATCGTTTTTCTACTCTCACTGCCTTATCTTCTTCTGGATCTTCTTCTTCGAACAAATTCGAAAACAGCACACGGCGATGGCGTCGC
>ref|NC_003070.6|:2248190-2249199 + Arabidopsis thaliana chromosome 1, complete sequence  RPL4 (ribosomal protein L4); poly(U) binding / structural constituent of ribosome  GeneID=837243  Locus_tag=AT1G07320
GGATAATAATACCCGGAATAGTAGTGATCAGTGAATGCGTAAGGAGACGGAGACGGTGACTGTGAGAATTCTCTGTAGTCACGCTGAGGAGATGGAGCGGTGATCGGTGCTTGAGGAGGAGGAGGAGGAGGAGGGCTAGGGGAGTAATAATGGTTTCCTTGAGGGGCAGAATAGTAATCTAGTGGTTGAGATTGAGGACGTGGCGGAGGATGCTGCGGTGGAGGGATTGGTCTGTCTTTGATCGCGAGCTTCAAACGAATCTTCCCCTGTGGTCGACCCGATGGACGAACCAGCTCGAGCGAGTTGATCAATTCCGGAATCATTGACCCGTCCGAGTCAATCAAACGAGCTAGAGGAAACCTAACCGATCCGACGAGGGTTTTCGCCAGATCCGAAGAATTGGAATGAAAAACCTCGATGTTGAGGACCGATTCGTGGACAGATCGGGTGAGAGGAAGAGTAATCCGCTCGTTCCACACCGGTTTGATGGAGGAGGAATCATCGGAGCGGGTGGAGAGAGGGTGGTCTTGGTCAAGATACAGAACAACGTAGGGTTTCAGGTCACCGTTACGCCAGTTGACATTCTTCAGGTGCTTGGCAGAGACGACGGTGACAACCAGGTCGAGTGGCTCCGACGAAGTCATGAATACGGTGCGTTTCAAGACGAGACGGTGGCTTACGCGGTGGTCTTAGCTAACGTGCGCTCGTATCTCAAATATCTGTATCAAAGTCTCAGCTATCATCAACTATCATCGTTTTATCACAGAGTTTTATGTCTCAAAAAACCTGCTGGCTATATAAGAGGCTTTTGACTTTTGGAGTTTGACTCTTTCTTACTAGCGACAGCTGGAGTTATTCATGAACAGGATAGTTATATCCTTATGTCCAAACAGATGCATAAATTCTCACCAAGCACAAGATAGGCATTTGAAGAGTGGATAACACTTTCTCAGTCTTTCTTCTTCTTCTTCGTTGTGATAGGTCAGGTCAGGGAACAACAATGGCTTCTT
>ref|NC_003074.5|:16385505-16386514 + Arabidopsis thaliana chromosome 3, complete sequence  RPL9 (ribosomal protein L9); structural constituent of ribosome  GeneID=823623  Locus_tag=AT3G44890
ACAAACTTTGATTCCATCTCTAATCCGATTTTACTACGTAAATTCTTCTGAAGCTGTTCCTTGTTAGGTTGTACCAAGATGGTATGAACACTGGACTTCGAACTTAGTCTATGACGGAGACATGATCGTACTTCAAGGACAAGAGAAAGTATTCCTCGCTAAATCAATGGAGTCACCAGACTACGACGTGAACAAACAGTACACAAAGCTCACATTCACTCCAACCCAGGCAGACCGTTTTGTTCTAGCATTCAGAAACTGGCTCAGACGGCATGGTAAGAGTCAGCCTGAATGGTTCGGCTCCACCCCGTCTAACCAACCTCTCCCTTCCACTGTCTTAACCAAGCGTCAGGTGAGCCATCAATCATGCATCCTAACATCATTTGATTGATCTCTATATATATACAAACACATGTCTGAAAACGTGACAAATTTGAACAAACAGATGCTAGATAGATTTGATCAGCATACACAAGTATGCTCTTCCTGCAAAGGAGCTTACAACAGTTTCCAAATCCTCAAGAAGTTTCTCGTTGGCGCGACGGTTTTCTGGGCCGCCACGGCTGGTGTTCCTTCTGATGTTCAGATTCGACTGGTTCTTGCTGGTTTATCACTGATATCAGCTGCTTCTGCATATGCTTTACATGAACAAGAGAAGAACTTTGTGTTTAGAGATTATGTACATTCTGAAATCGAGTAGATTTGTTGTGTATATGTATAATCATCATACAAAGTACAAACATTGTAAATCAAAATCCAGAGGAACTTTTAGCACTATAAAACCGATTTAACCGTTAAATTTTGGGTACTCAATTGAACTTTATAAAACTTTTAAGTAAGAAAACAGAAAAGTAGAATAATTACGGGGTCAAATTCGAAACATAAGAAAAACATTCGTCACTTCACTTGAGCAAGCACACGAAAAGCCGATAAGAAGATAACAATTACTACAACTGTGCGCTCTTGTTATCTCTGCTTTGAAGTGAAATCAGCTTTGGCTATGGCTTCTT
>ref|NC_003070.6|:11954827-11955836 + Arabidopsis thaliana chromosome 1, complete sequence  PRPL11 (PLASTID RIBOSOMAL PROTEIN L11); structural constituent of ribosome  GeneID=840194  Locus_tag=AT1G32990
CGACATTGATGTTCCTGATTTCATAGGAAATCCTCCGTCATAAAATGTATCATTTGGAGAAGTAGCTGCGAGTATGTTCACTCCAGGTGCTGCAATATCAGGCTGTATCAGAGAACAAAACAAGTCTCAGTTTAATCAACAAACTAGATGAAACTTCAGTCAGAAGTAACTACATGAAGACTACATTTAGGTATACATTTATAAAACCTAAAATTTAACTTACAAAGCAAACATCTTTGTTCAAAGAATCTGGTAAAGTTTGAGACTTATCAAAATCAGAGAATTTAGTAGCTAAGCTTGGAATATACCTTGAGAATTGCGGGAGAGATGGAACTAGGTCCTCGCGATGAGAAAGTCGCGACCTTTGTAGCCACGGGAAGTCCAACCAACGTTCTTGTAGGTTGAATCCTTGCGAGTGGCGATCTACAAAACCAACAATTGGATATACAGAATCAATAACTATTCTTTGTCAACCGTATTATTTTTAACATTTAACCAATATAAACCTTAAAATTTTGGGACAATGATCCTTCCATTTTGACTCATCAATAATCGTGTGAAATCGTATTTACTTAAATAAAAGAGTACATAAAAGTTGTGAAAAAACCGAAGAAGTATAAAAAAACACTGCTAAAAGTTATTTGAGAAATGTATTTTGATACTGCATTTAATTGAAAGGTATTACCTTGTTGACATAGTGACGGCTCCGCTATAGTTCCAGTCGTCACTATGCCACCACCCAAATTCAAATCAGCATGATCTTGACAACAACAAAAAACAAAAATCTCTTCCTTGGTCCATAATTCCATATAATGTACTCGTTTTCATGCAACATTTGATCCTAGACGACTACTACAGACAGTAAATGGGCTTGATCTGGAATCTTACGCCTATTTATTTAGGCCCATTAAGCCCATAAAGTGGGAGAACTAAAAAAGTGGATAGGATTTGTGAACTCGCTCTTTAGCTTTCACTAACCTTCTTCCTTCACAGTGAATCAATGGCGTCTT
>ref|NC_003070.6|:29574997-29576006 + Arabidopsis thaliana chromosome 1, complete sequence  L13 EMB1473 (EMBRYO DEFECTIVE 1473); structural constituent of ribosome  GeneID=844199  Locus_tag=AT1G78630
TCATCTAAACCAACTTCAGCGCCAGAATCAATTGCAAATTTACTGTTACTATTTCCAGCTCTGGGGTGAAACACGATATTGAAATCTAAAACTTAAAGCATTGCAGAGAAAAGACTAAGTATCTCAATGTTGAGCATGATCAGAAAAAGTAGCTCCTTAATCTGTAAACGTGATTTAGGATCTCTAACACGTCCACAATTCCTAAATTAAACAATAACACATCTAAAATCTAAGGACATTCTTCATTCATCAGCTCGAAATCAAAATCAAAGCAGCGAATTTCTACGTTCTAAGAGTCAGTTACCGAATTACATTCAGGTTGATCACAAATGCACTTACTATGACGAAGTAAGCAGCGACTAAGAGGAAACCAGCAGAGCCATAAGCTCTCCAAGTTAAAGTACCAAGCAAAAACGCGGCGGCGATCCCAGAAGCGGACAATCCGGTAACAAGAAGCGGTGAACCGAGAACAAAAATCAATAAATTGTTAGCCACAGCTGATTTCCAAGTTGGTGACGCCGATTGAATCAGTTTCATCGCCTCCGTCATCACTCCTTCCATCGATGCAGCCGCCGCCGTAGCACCGTCGGCTCTACTTCCCGACGAAAGCATTCCGTTGGAAAGTGGTTCCAGATTACGTCGTCCAAATCTGTAAGATCTAGCGAATGGAGAGGAAGAAGAAAATCCCGAGAATTTTGGGAATCTTAGTGGTAAAGCTGATCTAGAAGAATTTAAGAGTAGAGTTGACGAAATCGTTGCCATGACTTAGCTTGCTTCCGAAGAAGACCTTTCTCTCCTATTGAGAAAAAAAAAACAGTATTTCGGGTTGAATCCGGAGCTCCGAAAAAAACCCGGATCCTTAACCCGTGTTGTGTTTATTTTTCGGTCGTATTCATCAGATTATTTACGGTGTTGCCACTACTACTATTTACTGAGAACCCAATCTTATCCGAGAAATCGGAAAGAGCAGAAGAAATTTGCAGAAGAGAGAAAAACAAAAATGGCGGTTC
>ref|NC_003074.5|:9492549-9493558 - Arabidopsis thaliana chromosome 3, complete sequence  RPL15 (ribosomal protein L15)  GeneID=822189  Locus_tag=AT3G25920
TGCAGATTCAGAACTCATAAGATTGGCTCAAGAAAAGAATATGAAAATTGCTTTGGGTATATTAGAGAAAGCCAAGAAGATATGTTTAAATCATGGGGTAATAATCTATTGACTGAATCATTTAACTTGTTATTAATACAATATCATATATATATTTTTAAATACCAAAGTTTTAAAAGAAAAAAATGAAGTTCTTTTCATGACAACCATTTGTTGCAATATTTTAGTCTCATGATCTCATCATAATCATGTTGAAAACAGATCAAGGCAGAGACATTTACTGATGATGGAGACCCTAAAGATCTAATCCGCAAGATAATTCAAGAACGAAATATCAATTTAATAGTTACGAGCGATCAACAAAGTCTCAAAAAGTAAGAAACATCTTTTAATTTCAAAATATCAGTTAAAAAACTTAGTATTGATGGAAAAGTTGAGATAACAAACATCTTTTAATTAAATGCAGGTGTACACAAAATACAGATTGTTCTCTTCTTGTCGTGAAGAAAAGACTTCGCAAAGATTAAAGATTAAGGAAGTTACAAAATTCACCAATATATATAATTTTCTATGTGGTTAATTGAGATTGTGTAATGATTTGGGGTTGTAGTTTCAGGTGTTGATTTGGGGTTGTAGTTTGAACTTATAATTGTGTTATGTGTATAAATATTTGTGTTTATATATATCAAGTTAGTATAAATACTATAATTTCTTATCGTTTCTTTTATTGGCACTGGTGTCTTGATCATCCCGACTAATTCAGACATGAGCTTATCTGAAAACCCACTTTGGACACAAACGAATTGATACGAACGAGTAACGACTCTTTTATTGAAAACGAAAAGGCCTAAATTTGCTGTGAAAGGCCCAATAAACAATTAAGTGATTATGTAAGACGATGTCGTTTAACTCTTAAGTTTCTCAAGAAAGTTATCTCTCTCTATCTATCTTCCTCAACCTTATCCTTGAAGCTTTGTTTCATCTGTTGTTCCCTGTGACCATGGCTACTC
>ref|NC_003070.6|:28271163-28272172 + Arabidopsis thaliana chromosome 1, complete sequence  EMB2184 (EMBRYO DEFECTIVE 2184); L31 structural constituent of ribosome  GeneID=843871  Locus_tag=AT1G75350
ACCATTCATTCAACAGGCAAAATGCTTTCGTTTCTTAAAGAAGATGCACCATTTTTCTCATCCAAAGCCGAACGATAACTTGCATTCTATCAAAGCAATACTTGCATCTTAAAAGAGGAAAAAAACAAATTGACCTGGAACTGATTCGGTCTGCTGGAACCACCACTTTGTACACCAAATCCAAAAGGGTTCGAACTATTTTGTTGCTGCTGCTGCTGTTGTTGTTGTTGGTTTTGTGTACCAAAGCCAAAGGGATTATTTGGCTTAGCTTGTTGTGGATGAAGAAATCTACAGTTTTCCCCATACCTACAACTGCAAAAACAGCACAAAGGACGATGAGTCCAATAATTACGTCTCTAAGCTTCTACTATCACTAATCATAACTTCCGAAGCAAATCAACCCTCATTAATGGCGGAAACGAAGATTAGAATCTATCAAAGTCAATAAACTGTATGATTCATTTAGATTTCAGCTCAATAGACATCGTTTTCTAACACATTACCACCTTCGCACATCGATTGATTTCAAATTAAACCCCAGAATATAGAACACGAAACCTAAACTTCAGCAATCGAAACAAACTTCAAAAACTCTTATAAAACAACAAATTGAATCAAAACAAAAACTAGAACAGATGAAGAAGAAGATGATGATGATGAAAAGAGTATTTACCTGCCACGCTGAAAGTTTCTACACAGTTCCTTCCTCATACTCGCAGCTAAAACCTTCGAACTGTGTACGTATGTGCGTATATATATATGTAGTTTTGCTTCTCTCGAGAAAAATGAAGAAGCGTTAGATTGACGAAGAGTGTATCAACAGAACAAAAGGAAGTCTCTATGTAAATTACCATATTACCCTTACATATCTTCAAAGTATTTAGGGTTATAAACGTAACTCCAATACACTTCATCATCCTCATTCTCTTATCCATCAATCGTTACTTCGTTTCTTCTCTATCACCAGGAAAAAAGAAGAAGATAGCTCCTGAAGACAAAAATGGCGGTTT
>ref|NC_003074.5|:21070248-21071257 - Arabidopsis thaliana chromosome 3, complete sequence  PSRP5 (PLASTID-SPECIFIC 50S RIBOSOMAL PROTEIN 5)  GeneID=824858  Locus_tag=AT3G56910
ATCTGGACCAAACACTAGTCTTCCCCCACAGTAAAATTTCTGAAACACGAAAACAAATTGAGAAACTCCACTTCAGATGATGATTTCATATAGACAGAAGCTAGGATCTTGCTTTTGCTAAAATCATGTGTGAAACAATACACATAAAAATCTTAGACTATTTCCATTGAGAGAATCTTAAAAGCTCATGTTCTTCAAACTTTAGCACAGAGAGAAGCAGAGCATATATTAGTAACAAAATCAATTCCGAGCATCTTGAGGTATTTTCCTCATTCATGATTCTTATCTTCCAAAGTTAAAATCCTATAAAAATCCACAATGCGGTTTTAAAAATGTAAATTTGCTGTCAAATCATCAGAAGTCTTACATTTTTGGCGGGCCAAACTTGATAGATCCTTTGTCGTTCAAGATTCTGAGAAGACATAACGTTTTTCTTCGGGGAATGAAACTCAGAAATGTTATTCGCTTTGTTTCCAGTCTCAGAATCCGCGGCTAGACACGTCCTACAGCTCCATATCCAAGTTTCCTCAATTCACAGCCAAGCGAATGAAACCGGCGATATCCAAATCGTGCCGCCGATTGTGCGGATTTTGTTCTCCTTTCGTCTTCTGATTATGGTTTCTGTTTGATAGATTTGTTTCTTTCTCTCTCTCTCCCTTTCTCCATAGATTTGTCCTCCGCCATTGGAAGTTGCTCAAAACACCAACCAACATCATTCTCTGGAACAACCTTAACTTAGCCTTTCTCCCGCCAATCACACACTGGGACAGCCACGTGTCAACTCACAGTTCTATAAAAAGTACCCACTCCGGTTTATCTATTCAACCCGAATCAGGAAAAAGAAGCCGGTTCGTTTGATAATTTCTGTATTTAATTAAACCGGATTGAGCCGGATCAATCCAATCCGTTCGTTAAGAAGACACAGACAGAGAGAAGGAGAAAAAGCTTATCCACTATCAAATGAAAGTCTGAAGACAAATTCTTCCATTAGAAGAAGAAGATGGCTCTTC
>ref|NC_003076.5|:5906817-5907826 + Arabidopsis thaliana chromosome 5, complete sequence  PSRP6 (PLASTID-SPECIFIC 50S RIBOSOMAL PROTEIN 6)  GeneID=831655  Locus_tag=AT5G17870
ACTTAGGCTTGTTATTGAGGTATAATACATTATTAACCATAAGTATTAGACAGGTTTTGGACAAATATATTTATTGGTCGCTTTGGCAGCATTGAAAAACCCTAAAAGCCACTAGAATGGATGTCTTCGAATGTCAGTTCACATAAATGTTCGCTAGCTTAATTTTATTTTCTTTTTTAAAAGAGAGGAAGCAATGATAACATAAACATTTTTATAGTGTTTTTTTTGAAACAAAAAGTTAGTTTTCTTCCTCAAATTCGATAACTAAATTACACCATAAATGAGAATATGTTTTTAGTTAAGTAGTTAAATCCATTTGATTCTACCTTTTTTACCAGAGTTTGACTCTACTAAGTCGTGTTACTTCGCATAATAAGGATTGACTATGAATCGTGTCTTGTTTATAAAAAAAAGAAAAAAAAAATTACACAACAAAGTTAAGAAAATTCAAATTTATTAATTTAATAAGCATACTTTGAATATAAATAAATCCTAAAACTCAAACTAATAAAAAAAGTATTTTTTTGTGTAGTATTAAAAGATGCAGAATCCGAAATAATGTATTTTATTGTAGAAGTGATTCAAAAGACCTTATCTCGTAGTCACTTGTAGCATTATTGGTTTAAGGTTAAAGAAAACATTTAAAACTCTGTATACATCATACATGACATCTTTACAAATTGCAAAATATACATTTTTAATCAGCTACTCTATTCTTAAATTCCTTTAATTAACGAGGTTATACAGTTCGATACGTTTAAGCAACAAAAAGTTCGATGCCACTAATAATTTAATTTTTGTTCTCTTCTTATCTTATAGATTGTTGCAGCCTGCAGGCTTGCAGCATAACGAGTTACATAACTATATACAAAGGCCCAATAGACACCTCAAAGGCCCAATAAAAAAGCCCAGGAAAAACGAAAACGAAGATATGAAGTTCTTCTCTAATCCGAAGCAAGAGGCTCAAACTCACTTTCACTTGCACAAAGATAAGGAAACCATGTCTGTGT
>ref|NC_003070.6|:3014473-3015482 + Arabidopsis thaliana chromosome 1, complete sequence  CRB; binding / catalytic/ coenzyme binding  GeneID=837455  Locus_tag=AT1G09340
TCTAACATTTCCTTTGACTAAACTGATTTATACTCTAAATCATACCTTGAAGAGAACATGGAAAAGACATGTCCTTGGGTTTGCATAATTTTCAACTGGTGCCTGTATCTAAGAAAGCATAAAGTTTTGGTAAGATTAGCTGTAGCAATTTTACATTGTAATAACCATTACGATGCTACCCAAAAGAGTACATAAAGATTATTATCCGCCAACACATCCTCTAACCTAGCAATGTTTATTTAGCTCAAATGCATAATTTCTACGGATTATCGGAGACCAAAACGTCGAAACACAGATCTGACACAATAACATCTAGATCGAACAACTAGATACAGGTTAATCAAGAATCTGATATGCAATCGAACTCAGAAATTAAGTCAGAACAAAATGAGAGGAAGCAGCTGAAAATTCACCTGATTATTAGGGTCCATCTTTCGAAGAATCCAAAAGGATCAATCCGAGAAAAAGAAGAAGTAATCTGCTGATCAGCAGAAACGAAACACCTTCTCCGTTGTGGAAAGTATCGATCTTCCCTCTGAATTTTCCCGAGAAAAAATTTCTGTATCAGATCTTCAAAACTCTTGCGCGTGTCTGCTACGTGATTTCTTCTATTTTTGATAATTTCTTTCAAATGTGTTTTTTAATTCTCAACGAGCCCGATAACTCTTCTCTGGCCCAATAATATTTAAAGAAGTTAGGCCCAATTATTCAAAAAAAATGGTAATTACGATTTCACCACAAAAACTTGTGTTTCGATCAAAATTATCCACTATCCACAACAAGGCAAAAGAAGAGTTAAGAAAGAAGAGGACGACAATGGCTGTAAATATGTGACCATGAAATGGCGAGAGGCTGAGATAATTGTCTTATCCCTTCAAAATTTAAGACTTTTAATGATCGGAAGGAACAAGATGACGAGGTCCCACGAACCACCATACACACTTCAATTTCAAATAAGAGCTTTTCTTCAGTTGTTGCTCAGAGACTTAACCAATCAACCATGGCGAAGA
>ref|NC_003074.5|:23328611-23329620 - Arabidopsis thaliana chromosome 3, complete sequence  RAP41 mRNA-binding protein, putative (AT3G63140)  GeneID=825489  Locus_tag=AT3G63140
ATCACTTAAGCCTAATATGATTTGATGAGATGCTGCTCTTGGTATGATTGATGATTCTATTATCGGATGACAACAGGTTTGCATGGAATTGGGGATAGACATCCCTGTGTCATTAAGCATGAAACTTGGGGAGCCAAATAGTCTCTTCTCAAGAATCGTGAGTACAGCAGAGAACCCTCACATGAGCATTCCAGAGACAGAGTCAGGAAGAAGAAGCAGGAATATCCGCCAACTCGTGAATAGCTCACTTCTATTTGTCTCAGGTTCTTTCTTCTTCTTCACAAGATCTATGCATTTCCTTTTTTCTTGAGCAAAACCATTAAATCATCCAAAGCTTTACTATTAAATTGCAGTGGGTACAGCTGTTGGGTTTGCCGGATTAGCAGCTTACCGTGCTTATTCCGCAAGGAAGAATGCTTGAAGCTTTTTGCCCCCAAAAAAAACTTAGTAATAAAACACTTGATGTTTTTCTTTAGCGATTCATCTGCTTTGTATAGAATAAAGGTAACCCTCGTTGATGGCTTCAAATCTCCGCTCCGTCACACCTGAATTTTGGAGTTTTTAGATACAATTATTATGTGTGTGGGTTGGATTTTTTTCTCATCTTCGAGGAATCTTTCTTATTCTTTGTTTCTTTTTTTCATTGATGATATACCATTTTATCAAGAAAAAAAAAATCATATTTCTTTCCTTTTTTTGGGATCAACCACAGATCTTTATGAAGAAGACACAAATAGGATTAGATGTAGACAAATCCAAATCTTCATGAGAATTAAATTAAACGACGGGGAAAAAACAGACTCATGTATTAGCATAAATGGGCCCATTTTAATAAATTTGGGCCAATCTAGAAAATGGTAGTGAAACGAAGATCACATAAATAAAAGGCGACCGTTGGATGTTGTTATCTTGTACAAGAGCCTTACAAAATTCTTCTGGTTCTCTGAGGATCAAACCACCACAAGTCAGAACAGAGTGAGGTAATCATTACCAACAAAAAATGGCGGCTT
>ref|NC_003070.6|:1503729-1504738 - Arabidopsis thaliana chromosome 1, complete sequence  L6 EMB2394 (EMBRYO DEFECTIVE 2394); structural constituent of ribosome  GeneID=839273  Locus_tag=AT1G05190
ACGGATATAGTTAAATGGTAATTAGGGTAACTACGTATGACATGAGGCAAAATAATAATTGAAAATGTGAATGTGAGGAGTGACGACCTAATTGCTCCAAGGCCGCCTTCGTCAAAGAATAAGTCTCCTCAACGGTTGTCAAATCAATTTCACACAAAAAAAAAAGAAAAGAAAAAGATATTTTCAGACATAAATAGTAAAGTAATTGTACTATTGATTTCATATGATAAAAGGTGCATGAAACACATGGTCGACTATTTTTTGTCTTTAGAGTGTTCATTAAGGAATGTTATTAAAAAAAACTTATAAGAGCTGCATTTGTTATTACATAGTTCCTTATTGAAATTTTCATTTGTTAATTGTTAACACAAAATAAAATATGCCACTGAATCCACAAATATCTTGTCGGTATCGAACTTTTTATTTATTTAGAACAAGAATATCTTGACCAAATGAAATGTGAACCAGGAAAATAAATATACAGTTCATCTTTTTTTTCTTTGAATCTTCTCAATTTGTTGTTTGGATTTTTCTGAGGGTAAGGGCCCATTTCATTTTTAAATTTGTCTGTTAAGAGTAGTTTAAAATCCATGCCTTTAAAAGATTCGACTTGAAAACATACTTAATCGGGAAAGATGCACAATTTTGATCCAAACGCATCTACTAATAATCTATTGACTTCATTAATCTAATCCAAACTCCACGTTCATTGGGTAAATTTTGTGAACAGTTATTATAATAATGGGCCTAGAAACAGTGAGATAATAGGCCATGATCAATATAGATAAATGGGTTACACAAATAATGAATTGTCCCACAGAAGGATGGTTAAAAGTAATGGGCCGAAAATAGTGAGCTAATGGGCCGTGAAAGTAATGATTTGAAAGAGGGGATTACAGAAGCTGACGATGGATAAGTCTTTTCTGGATAAAACGCTCTTCTTCTTCTCTTCATCCTCCTTCTGGAGCAGAGCTTAGAGCTCCATCATCAAATCTTATCAATGGCTTCCT
>ref|NC_003070.6|:25265542-25266551 - Arabidopsis thaliana chromosome 1, complete sequence  EMB1688 (EMBRYO DEFECTIVE 1688); GTP binding / GTPase  GeneID=843064  Locus_tag=AT1G67440
CTGGTTTGTCCCAAATACGGATTCCAAACCACGATCTTGGAATCTACCTCATCAGTTACCAATAACAACAAGCCATCGCTGTAATAAACTTGAAATAACTCAAGTTCAATAAATTTATTTATCTTATTTATAGAGAGCTCAACTAGTTCAACGTCTTCATTTTGGATTTCATTAAGATCAAGTCTCATTGAACAAACCGTAGATTCGTTCACATATCTCGTGAACCCTGTAAACTGTTGATTTGCATCTCCTTTACATACAATACGATCTTTGGATAAACCGTTCCATCGTTTGCAAGTAGATCTCACTGCTCCTAGAGATGTTATCGGAACCCTAGACAAAATCTCTTCTACCAAATCATTCGGAAGATCAGACATCATCATCGTCATTTTTTCAAATGAAAAATTAGGGTTGAACTATCACGTCTTTTCCACACTTTTAAGATTTATTCTGAGATTGTTCACAGCATAATATGGATTAATCTTCTAGGAAGCCTTATATTGTGTAACAGATTAATTGTACAGATGCCTTTCATTTGCAGACTTATTAAAGATGAAATGATTAATAAGAGCAGATTTGTTCTTTTTAATCATCAGTCATCATCAATGTCAATATTAATAAGCCATCAAATCAATGAAAGACTTGGAAAAATATCTCAAACTTACTTACACCTTCCCACACACATTTACGGTCGATTATATATGCAATAGATGGGCCCTAATTTTGGGCCCATAACACTTATCACAAAAGGCCCATCACTTTAAATCTTCTTCATAATTCACTGCTCTCTTCCTCACTACACAGTTTTCTATTCTTCTAGAATTTGCTTATGCAGACATTTTCAATTTCACTCCTCCGTCACTCTTCTCCGTTCCTCCGTCACACCGCGATTTTTCACGGCGGAGTTGGAGTTAGATTCAAATTCCTTCGCAGCTTTTCTCCTCTCTCAGCAAGACGAGATAATCCCGATGTCTCCAGAAAACCCCAACCGAGCAAAAATATGCTCAGAG


>ref|NC_003070.6|:5470702-5471711 + Arabidopsis thaliana chromosome 1, complete sequence,40S ribosomal protein S12 (RPS12A)  GeneID=838163  Locus_tag=AT1G15930
GTTAACGTTGCGTACTTTCATCAAGATGAAAGAGTTCTTCTTCACTGGTTCCTTGCTCAAGTATTCTGGTTTTTTGTTTGGATTAGATAATCCTCGGTTGCTCACTGGATCCAAAAATTAAAATTGAAAAAAAAAATAAAAAAAATGAAAAAATTTAAAACTGTTTTTTGGTGTCTTTTTGGTTAGGCTGCTTTTAGGCTATGTGGAATTACAAAATAGGTGTTAAGAGCGTATATGATGCACAAGAATTTAGTCACTAAAAAGGTTATTCCATGATCTTATTAGGTGAAGAAGAATTGTAGAAATGAAATCATGTATTTAACATTTGGTTTAGTGAGTTTGATTGTTATGGTGAAATGATTCTGCAGTTTTCTTATTATCGATGATACCATTTCGTGGAATTGCGTTTTATATTTCGCAAAACTATTGACAATAACAAACAAATTTCAGTTGTTTACACCCTTTGTTTGTCAACCACAACTTTTCCAATGATTCCACTAATCCACGTTGCTGCCAATGTCTAATATCGTATCAATTATCAAAATTGTGGGAGAGAAGGGAACCACCGAAATAATAATGTCCTTACACAACGTCGTCTAGCCCAATTAATAGGCCCATTTAAGCCCAAATAATACAGAATTGTGGCCCTGGTCCGCTACGATCCGTTAAAATCTGAAATTAGGGTTTTAGTTTAACTCTCCATATAAATTGTTCCAAATTTCATTCGTATCCTTTCCGCTGCTGCCGTCTTCGTCTCTGAGGTCAGTGTTTCAGCTCCTTGAACGATATATACGATCTTATCGATTTCGCATTATTCTATCTTAGGCTATGTATATGACTGTCGAACTTAGTTTTACCGCCGCCGATTTGGCTTCGTTATATTTTCCCTAGTAGAATTAATTGTTTAGGTGTTTGCTAAGCTCATTTGCATGACTTATATTGGCAGATAATAAGGACTTGTGTATTTTTCCATCGTTAAAAGGCATTTCAAAGAGACAATATGTCAGGGT
>ref|NC_003070.6|:12371456-12372465 - Arabidopsis thaliana chromosome 1, complete sequence,40S ribosomal protein S18 (RPS18B)  GeneID=840300  Locus_tag=AT1G34030
AGCGGACGAGGTAGCTTGCTAGCGATGATGATGGCGGAACGTTACGAGTGGCTCACAACGTCAAGTGTGATGGTTCATGGTTTGCAAAAGAACATTACATTTTGTGAGTGAGATACTGAAGGTGATTGTTAAATAGTGGTATTTGAAGAGTTTTTTAATTAAAGTAACTACTTTTTTTGGCTACTTATGTAACGTAACCAAACATTAATATATTTTCTATAACTCTCCTGACAAATTTCATCGTTAAGCTTACGTGAGTAACGTGATGTAATAGTTTCATTATGCATTACCTACTAAAAAGTAACTTTCAGATATGTATGAGTGAAGACTACTTATAGAGAAAGATCTCGTGATGCTTTGCATGATGATATAAGTAAACAAGTATTTCCAGCTTCCTAAAATTATATAACAAAACCGTCAGACAGAACTAAATACCATGCGTCGAGATGGGAAGTGAAGACCACAAACGGTTGCAGTGGACGCGTTATTCTATACTGTATAGTGTATAACATATGTAAGAATCCAAACCCTCCTTTGCGTCATATGTGCTCCAAATCTAGTTCAAAGATCGATGAATCACTTGATAGTAGTATAACTCATTTGATTGAACAAATATATCTTGATTCACTCTTTTGTTTTGTTACCTGAAACACGCTTACGAAGAGGATTCATGTCATCGTTTTATCTATCATTGATTTGAAGCGTCTTTATTAGACCATACATTTTATCTTTCTAGATTGTTAATCAAATGTCCTGTGTCCATGTTCAAGTGATAATGTGATATCCCTAAGTGTATCGGTTTAATTGGACAAGAATGGGCTTAAACCAAATAAGGGTATAATAGTCTTTTCAGAAAATCAGTAATTTCGATAGCCAAAATGAGCTATATAAGCCGAACAAAAAAAAACCCTAGCTCACGCTGTTGAATCACTGAAGAGAGAAAGCTTGAAGACGGCGAGAGCTCCATCTTTTCTCAGGCATCTCTTATCTTCAAATCACAATGGTAATTA
>ref|NC_003070.6|:18060926-18061935 - Arabidopsis thaliana chromosome 1, complete sequence,40S ribosomal protein S7 (RPS7A)  GeneID=841305  Locus_tag=AT1G48830
GACATACTTAGATTTCTTCACCTGGTAAAACCATTTCAAATATTTAGGCAAAGCCACTAGTTTATCCCAAAAAAACTGACTCTCTAAACTCAAACGACAGAGACTATATCATTCATCAAAATCTAAACTTTATTTGAAGTTTTAACACAGAGTTTACGCAGCTCAAATCATATGTGAGTCTGACTAGTTTGGTGAACATTTCTGATCAGATTCCTAAATTAAAGAGGAAGTCAATGTTTTCTCAACTAACCCACCTTGAATCCAACTAACTTCACAACTATGAATTGTTCTCCCACAACACCATAAACGCTTTCGTTTTCTCCAATTATCAAGATTCTGCCGTGAATTGGGGTTTAACGAAAAGTGACAAACAAGAGAAGCGGAGAAAGTGAGACGGTAAGGATCTCTCCGGTGTCGGCTTTTGTTTATCTATTCGAGGAAATGATAAGATACGATCAGTAACACGTGAGCAAAACGTGGCTTTGTTAAGTTAACGCCACGCCATCTACATTGAACGGCTCAGATTTGATCAAACGGCTTTCATTTACTTACAATCCTAAACCTACACGTGTCATGTTAGTAATTCGCAGCCGTTAGATCATCCTTTATAAAGTCTCTTTATCCTCCTCCTCGAGCTTTAGGGTTTTTTTCAGCGGAGATTAGCTTCAGTATCCATTGGCGGATTAGCCTCAGGTGCGTTTTGTTTCGTTCTCTTCTGTTATATTCTCTTGGATCTTAATTTCAGAGATGGGTTTCTTTGTTTGTTCTCTATTTGTTGTATTTCGCGGTAAAATTTAATGTTTGATTGTTGCATTGATCTGTGATATGATGAACTTTTCAGTAAAGTTACTTTCTTTTGGTCTGGGTTGTGATCAATGCTAGATGCTTATTAAGTGTTTTGTGTGTGTTGAGCTTAAAGTATCATTTTTGTTGATTATTGAAATGTTTTTGATCCAGAGTGCTCTGATCAAGGTTTTGGAGGTTGCATTTGAGTGAGGAGATGTTTTCGG
>ref|NC_003071.4|:7545598-7546607 + Arabidopsis thaliana chromosome 2, complete sequence,40S ribosomal protein S4 (RPS4A)  GeneID=816243  Locus_tag=AT2G17360
AACCAAGCATCATTCCAACAATTCCCATTGCATCCATCATAAACGCAAGAACAAATCTTTTCCTTTTGTGCCCTAAATTTAGAATCCAGATTCCAATTTCCAACCTCATTTCTTAGCCTTAGAGAATCTAAGACACCGATATTTCTCACCACTCACAGTAATTTCCAGAGCACCATCTTGATTATCCTGATTCGACGCAGTCCCCATAAGAACACTCTTCTCCTTCTCCAGATTCTCTCTCTCCATCTTCAACCTCGCTTCCTGTCTAGCGATCTCCGTCTGTCAAAATCAGAACAAAATCAGTATCCCCACACAGATTTCTCCGGATTCTCCAAAAGCCCTAAAAATCAAAATTTGAAAAAAAAACGAACCTCACGGCGAGAGAGCTCAGCTTTCCAGGCAGCTTCTCGCTCAGCGACTTCACGCTCACGCTCTTCTATATAACTCTGCATCTCTCTCTCCTTCATGATCCGATCTTGTATATCAGCGTCAAGTGCTTGCTTAAGCTCCTCCACAAACTTATCCACCACTAATTTAATTCTCAGCGACATCGTCTTCGAAGCAAATTCTAACTATATACAAAATCTCCTCCTTCCTCACACTAAACGCTGCTACACATAAATACAATCTCCTCCTTCTTCTGGTTTTCCGTCTTTTACTTACGGCGGCGCTTTACCGACGGCGAGATTCCGATCTTTTCTCGTTGAAGCTTGCGTGAGAACTGAGGAAGAAAGGGACAGAGACATTCACGACCTTTTGTTTTTTTTTCCGCTTTCTAATCTTCTTCAGAGTGGGAAAAATAAATAAAAGCGGGCTCTTATTGGGCCTATATTGGGCCTGTACTTAACATAAGTCACACGTGTGGCAGCGGATTTTTGGATTACACATGTTAAAAACTTAAAATTAGGGCTTTGTGTTTCGCTTCTTCTCAAACCCTAGAAGATATAATTGAGACTGGCTTGCTTAGCCGCGGAGAACTCAGAACTCATTCGCTGCAAACATGGTTCGTA
>ref|NC_003071.4|:8514037-8515046 + Arabidopsis thaliana chromosome 2, complete sequence,40S ribosomal protein S30 (RPS30A)  GeneID=816494  Locus_tag=AT2G19750
ACTGAGTTTGATGGTTTCTAAATTGAACAGCACCTTCAAGAAGAAGGCACCCAATGCCATTAAAGAGATCAGGAAGTTTGCATTGAAAGCAATGGGAACAAAGGACGTTAGAGTGGATGTTAAACTCAACAAGCAGATATGGAGCAAAGGTATCCGAGGTCCCCCGAGGAGAATTAGAGTCCGTGTTGCCCGTAAGAGAAACGATGATGAAGATGCCAAGGAAGAGTTCTTCTCCCTCGTCACCGTCGCTGAGATTCCGGCTGAAGGATTATCTGGTTTGGGTACTAAGGTCATTGAAGAAGAGGAGTGAAAATTGGTGAATGTACACTCACACAACCTTATCTTTAGATGAAAAGACGAAACGAAAAGACTTTGCTTGTTTTGATCACTTACCTATTTTGGTCATTTATCATTTCTTATGTTTTAAGTTCTATAGACAACAGATTTGGTACTACTCATACGAGTTTGATCTTTTTGTGACGCACTTTACTTCGCAATCATCTTTCTGATTCTGTACCAGACCGGTTTATTGTCTGGGTTGAAGTGTAACGAATTGGTTTGATACTCCACATTGTTAGGTTGGTGGAGTTTATCATAACTACTAAAAGGGTAGATAATCCAAAAGTCCATATAAAATCAAAGAGTATTACAAATGTTAAGGAAAAAATATTTACTTATGTTCTAAATAAAATTAATCCGCAACTTTTTACTGAAGTTTCAATGTGTTGAAAAACTTGAAACCAAAACCAAAACCAATTTCATAAATAAAGTTATTCGAAAACTAATTTTTATTTTATTGAAAGCGATGACAAAAAAAGAAATTAAGGCCCATTTAAAACTCAATACGCCCCATTTGAAACCCAATACGGCCCATTAAAGAGGACCCTAATATAAACGACTGTAAATTTCCGAAACCCTAGTAAGCAAGCAAGCTATCGAGCATCGTCGTCTCCAACAGCCAAGAGAAGCAGAAGCTTGAAGAATCTCTGTAATCTAAAAAATGGGTAATT
>ref|NC_003071.4|:9235629-9236638 + Arabidopsis thaliana chromosome 2, complete sequence,40S ribosomal protein S25 (RPS25B)  GeneID=816696  Locus_tag=AT2G21580
AGAGAAGATATCGAAGGTGATTTGATGTGCTTTGGCTTTTTAAGTTCTTACACAAATTGGATATTACACGAAGAAGATGTATGTCTCAGTTCTCACACGAAATGCAAGAGTACCTCCTGATATTGCTCCCTAGTGCTGCTCTCAATCTCTGGTCAGTTTTCTCATGTTTAACAATACCACAATGTAATTATTCATGGAATAAACTAAATTTTTGGAAAAATGCAGAAGTGGAGGCTATGGAATGCATGAAGTCGACCAAAATATTTCCGGGGAAATGTAATGAAACGTTCCACTGCGATCATGAATGCAGTAACTTTTGGTTTTCAATTAAGATTGTATTGTGATAATGAATGAGAATACATTTGTTCTCTTTTTGTTCTTTTGTGTTTGATTACAAAGTAATAATAATATGGTTAAGAGTTTTTTCTAGAAATACTTTAGAAACTTATCACTTTGGAAATTTTATTAGTTAAAATGTTTAGATATTATGCTAGGAAAAATCTCTGTATTTGCAACAATAATATCTAGATATTATAGTATGATAGAGCTTAAGGATAAAGAACCTATCTCGATACTTTTAGTTTGGGAGCTACATAAATATCTTCAACTACTCATTTGCAATTAGATAGAAAAAAGTAGAAAACATAGAAAACGTGAATCAACAAAGCAGATTAATAATAAAAGAGTATTTTCTATTCGTAAGTTCTCTCAATTGTGTCCTAAAGTTTTCCGACGTTTCTCACATTTTCTTCATAAACCATAATTTAATTGGGCTTAATAAATATATTGGGTTTATAAACATTAATGGGCTTGTTGAACAAAGAAGAAAACATTAATGGGCTTTCTCTGAGAAATGAAGCCTCTTAACGCTGAGAGACTCAGAAACCCTAATATATAAATAACAAAACCAAAACTTCCTCACTGTCGTCTGCTCTTAAGCCTCTCGTCTTTGCCTTTCGTCTCTTCTCTGCTCGCCGATCGTTACTCCGTCGAAATCACCATGGTTACTC
>ref|NC_003071.4|:13640095-13641104 - Arabidopsis thaliana chromosome 2, complete sequence,40S ribosomal protein S12 (RPS12C)  GeneID=817766  Locus_tag=AT2G32060
ACAGGGTTCTTCGAGATGATCAGTGTGTATTTCCCGAGGGTTTATGATATCAAACACTTGATGAAGTTCTGTAATAGTCTTCATGGAGGTCTGAATAAATTGGCGGAGCTGCTTGATGTTGAGAGAGTTGGGATTTGTCACCAGGCCGGATCGGATAGCTTGTTAACGTCGTGTACATTCAGGAAGCTGCAGGAGAATTTCTTCATTGGTTCAATGGAGAAGTATTCTGGTGTTTTGTATGGTTTAGGTGTTGAGAATGGTCAGATTGTTCATTGATAAAAGCTTAAAGTTTTAAACAGGTTATGTTATTTATTTTAGATTATTACATCATAGGTTGTTTTAAGAAGTGTATGATCACAAGAACTAAACTCTGATTTTGGTTTGGTATTGTGCTCTCTTACTTGTTTAAAGATAGCATCTCACTTAATTTATGAAAAAAAAAGTTTGATATATGTCCTTTTTCATCATATCTTAAAGATATTATCAAAGGTATACGTATTTGGCCTATTAATAAAATTTCACAATGTGTTAAAAGACTTAAAGGACAACATAAATTGTGGATTCTGTGAAGTGTTTAAACATTAAAGATGAAAATTGGGAAAGATTAAACAAACGACAGCGTTTTTTAAAAGGACCCAGATATTGAAGGAATGGCCCAGTAAAGCCCATTAAAGTAGAGCCCAGGTTCGTGACAAATCTGTTAAAATCGTATAATTCAGGGTTCGTAAAACCCTAATATATAACTTCGCTACTCATTTTTTGCTCTTCGTTGCAGCCTCTCTCTCTTTAAGGTTAGTCTCTTACTCACTTTTGCGTAGTTCCTCACTGAAAATTGATCTGTGTTCATGTATGTGATTGTCTTACTTTGTTCATCTTCCTCCGATTTGGTTGTGTAATTTCGATTTATGTATTTATTGAGACTGATTTGCTTCATTTCCTTGGCAGATTTGGAAAAGACCTTTGCTTCTCTTCGTTCGGAAAACCAGCTCAAAGATTCAATATGTCAGGGT
>ref|NC_003071.4|:15168925-15169934 + Arabidopsis thaliana chromosome 2, complete sequence,40S ribosomal protein S14 (RPS14A)  GeneID=818188  Locus_tag=AT2G36160
TCCTTCTAGCGATCTTTTCTTTAACTTTTACTTTTTTTTTTTGTTTTGCTACAACAGTGGGCGAATAGTCTTTGCCAAGGAGCCAATCTACCTCTACCTGTTCCTCTCAAGGTACTAATCTTGCGATTACTCAAAAATTATATGTCAACAAATTTGGCTACGGATCATATAAATTGTAAAAAGCTAAGAAGCCACTTTTTTTTTTGTTATAGGTGGACAGAATAAGCGGAGGAGCGAGGTTAGGATTCATAGTGATGGAAGATGAAGGCAAGACCGATGTTCCGGTTTACATTGACTGTTTGGTTTTCCAAACAACAGAGAATGGTGTAGTGTTCCAAGCGACGCGTAATGGGCGGAAGAAAGATAAAGCACCTCCGGGAGAAGAAAGAATCATGAGAAGTCTCTTAGGAGCCCTCAAAAAAGCTGTGGAGATTGCTCGAGTCACATAAACATTTGCCTCTTTCAGTTGAAACCGAATTTCGAATATCTCTTTTGCTCTACGTCTTTCTAGTTTCTTACTGCTACTACTACTTATCTGAGACATGATCACTGGTAAATAATAAAGTTTTAAAGTTTGGGGTCACATGAGGAAACAACACTAGCAACTAAAGTATTATGCTATAAATAATCGTGTTGCGGAGCTATCAACAAATGACAATTTGGCCGAGTGGTCTAAGGCGCCAGATTTAGGCTCTGGTCCGAAAGGGCGTGGGTTCAAATCCCACAGTTGTCAAATATTTTTTTTATATTCTTTTGTCCAGATATCGTTAAAACGTCGTCGTTACAAAGTGGGCCGAAGAACCCAACAAGTAAGATTCGGCCCAAATTTACGTGGAAACCCTAAACGCTCGTTTTCTCACTAAGAAGTCTCATAAACCCTAATATATAAAAGCGATTTCTGATTCTTCCATCGTTTCTCTCTTGCAAAACTCTGTGTGTAGGCGGAACTACAGAACCAAGAGCCTCTTTCTAATCGGAGTTACTTTAATCCCCTTGAACCATGGTAAGCC
>ref|NC_003071.4|:17461389-17462398 - Arabidopsis thaliana chromosome 2, complete sequence,40S ribosomal protein S2 (RPS2C)  GeneID=818784  Locus_tag=AT2G41840
TAACTAAACTCTCAAAAATTTCCCCATCTGTTAATTGTTATTCCATTTAATCCAACCCAATTTATCAGGGAGGGTCAGGAACTGCTAGCAATATTATATTTCAAAACATTCAGATGGATAATGTTAAGAATCCGATCATAATCGACCAAGACTACTGCGACAAGAGCAAATGCACTACAGAGGTTCACTGCAATCTGATCAAATCTATCCAATACTCATCATCATTGGTAACACATATTCTTGGATCTAATCATTTAGTATATATTTTCAGAAATCCGCGGTCCAAGTGAAGAACGTGGTGTACCGGGACATAAGTGGCACTAGCGCATCGGAAAACGCAATAACGTTTAACTGCAGCAAGAACTATCCATGCCAAGGAATTGTGCTTGACAGAGTGAACATTAAAGGAGGAAAAGCAACTTGCACCAATGCTAATGTGGTTGATAAAGGAGCTGTTCTGCCTCAGTGCAACTCCACTTAGTTACTTAGATCGCTTAGATCTATCAAACACATACATATAGATATATAAATACAGATAGATCGATTACAAAATATACTAAATATACTTGTGGATATATATATACATGGACAATAAATAACAGATATTGTCTAACTATGAATTATAGGATTATAGTATAGGAATACATGTATAAACAATGTTCTTGAGATTTGTTGTTTTATTTGTATTCTTACATACTAAATTGTTTATCTAAAGTTATATGAATAAAGGGATACATTCTTTATAAGGTTATGGACCTTATGGTATTATTTGTTCTGATTAACGTGTGACATTAGAATGTCAGGCCCATTTAAGCCCACTTTCTGTTTAAGTTACCAAAACAAACCCAACAAGGCCTTTAGAAACCCTAAAAATCCTTATTGTAGCAGCTGGAGCAATATATATCCCAATTTGCCGCAACTAGGGTTTTCTCTTCCTCACGCAAAGCAATACATCGCAGTCTCCCACTGATTCAGCAGCTCTTTGAACTACTCTTCGACAATGGCCGAAC
>ref|NC_003071.4|:18830243-18831252 + Arabidopsis thaliana chromosome 2, complete sequence,40S ribosomal protein S27 (RPS27A)  GeneID=819179  Locus_tag=AT2G45710
TCTCCTAGAGAGCAATCAACACTAGATGGGATACAATCTAAGATACAGTGAGGAGTAGAAGAGGAGCAGAAGAGATCCGGATCCGGAGAAGGAGGCGGAGTCACATTTTCTTTACCCGGGTAACGGCAGAGTCTGGGCTTTTTGTTAGGAGGGCGGTGAGAGATGTTGTTAGCGTTGGTTGGGTGAAGAGGTTTTCGAATCGAAAGCTGTGAGGAAGGAGGGATCTGGAAGTCGTCGTCGTCATCTTCGACGGTGTTCGACATTTAGATACCGGCGAGGCAAAAGTGATAGAAGCTCCGTGTTCGTTTGAGTGTTAAGTGTTAAAACGACGAAAGCGAAAGAAAGAAACGACGACGTTTCGGTTTCAAAAGTAGGATAAGTCGCATTTTTATCATTTGTTTTAAATGGAGCAAAATTAATTTTTAAAAAAATTGCGGCAAAAACTTGTGACCATTTTAATAAACAAGAGGGAAAAGGAAAATAAATTGTGAAGAGGATAAGAGCAAAAATGGTCACAAGTTTTACAATATTTTTTTAAAATTTCTTACTATTAATATACTAGTTTTTTCATCACCAATACTCGAAGTCAGACCATTAATTATTTTTCGAAAAAAAAATCATTATTTATTGTACATTTTTTATGTGTTGATTTTTTTCCTTTAGTTTTAATTTCTTGCTTTAAATTAGACAAAGGTTTTTCAAAATTAATAATGTGGGATTGTGAAATACTAAAATTTTAGGTGGGAGAAGAAAATTGGTCCATTATTTAGCCCAATAGAGTAAATCTATGATGGACCGGATCTAATATTTTTTTCAGCCCAAAACGTTAATGTTGACAAAGTTGAAAAGAAGAAATATTGACAGTGGGCTTTCGGACCAGAACCTATAAGTCGGCATTGTTGTGCGAATTAGGGTTTTACATCTCCCAAGATCATTTGTCGGTTGATTCCATACGATCTCCAAGTCTTGTCGTTGCAGAATCTCTAAGAAGCTAACGAAAATGGTCAGTA
>ref|NC_003074.5|:365152-366161 - Arabidopsis thaliana chromosome 3, complete sequence,40S ribosomal protein S19 (RPS19A)  GeneID=821120  Locus_tag=AT3G02080
TGGTCTGTTCCCTCGATGTATACGCGTTCAGGTGACCACCAATATCTTCGATCTCTTCCTCCAACGCTCTCACTGTACGCCTATCCGTGCCTTTGAATATCATATGCTCCAAAAAATGAGCCGTTCCGTTGGTCTCATCGGACTCAAACCGAGATCCAGCGTCGATCCAGACTCCAACGGTGGCGGTCTTAGCCGAGAGATTTGACTCAGTAGCGACTCGTAGACCATTGGGCAAGGTAGTGACACGAGTCTCCGGAGCTGACAAGATGTGATTGTGGGAAGCGAGGATCGGATGTGGAGATGCGTATTTAAGGAACCTCTTATCAGGATTCTCGAGCTTCTTGATCTTATTTTTTATAATCTCAGCCGCGTGGTCGTATGGCATAAGATGCGGCGGCGGTGGAGATAGAGCCGTCGGAGATGCGGAAGCCGGCACCGAATCGATAGCTGAAAACGAAGAGGAAGATCGTGTGGCTTGAGTGAGGAATAAACGCCTCTGAGATCGGCGAGCTAGGGACAGTAGATTCTTCATCGCCATGGCTGATGATGGCTTCTCTTCGCTCTCTCAATCTCTCTAGGGTTTGATTAAAAAGCCAAAAATGGCAGAGACGACTTGAGATGCGAACTAATAGCCAGTGGTTAAGCGATTATAAAACGACGTCATTTAATGTTACTAATTAAGAACGGTGTCGTTTAGGACATAATACTAGTCAACTGATATAATAAGGCCGTAGTAGGCGCATTATCGTATCAAAGAACATTATTCATACTGGTTAGATAGTAAGGCCGTATGAAGAATTAGGCCCATTAGTGTGGGCTGAGAACGGGTTGGATTTTTTGACCCGGATATGGGGAGAAAACCCTAATCGAAATATCGTGGCCGTATATATAAGTTTTGTTATTGGAGAATAAAAACCCTAGTCTTTGCGGAGAGAGATTCAGCTGCGTTGGGCAAAATCCCAGACGAAGATCAGTGATTAGTCTTTTGATAACTTGAGCCATGGCAACTG
>ref|NC_003074.5|:541341-542350 + Arabidopsis thaliana chromosome 3, complete sequence,40S ribosomal protein S7 (RPS7B)  GeneID=821308  Locus_tag=AT3G02560
AAATTATAAACCTTAGATCTGTAACAAACTGTTTACAAGGTAGATAAATTCCGCCATTAACGGACCTTAAAGAAAGAGGGAGAGAGAAACAAACCTGATTGTTCAAGACGAAACAGCGGCGATAAGGGTGAGGGAAAGAGAAGAAGAAACAGAGCGGCTATGTAATGAATGCACTTTATAAAAATGTGAAGTAAGGTCGGTTTTTGTGTACTAAAAACGATATCGTTTTATGAGATGATAATTATCGCCTATATTCTATGGAGTTATTTAATGGGCTAGTCCCAGGAAGAGTATACATTGGGCCCATTGGTTTTAACGGCCCATTTTAAGTATGATTAGATCTAGACCGTCCAAAATAGGGATCTCAAAAAACCCTAAATATTTAAAGCTTTCCTTCACCAGCATTGTATTGCCTCCCTGGAACACCGAAGCTCTGGATTAACCTATTTTCACCTTCTAAGGTTCTTCGTCGTTCTTATTGGTACGCTTCAAAAGCCTTCCTTTCTCTGTAGCTTTAGTTAAAATCCAAGAAATGGGTGTTTTTGTTGGAGGCTAATCGACGTTTTTGTAATTGCTCTCTCTCTCAGTTTTTTTGGAGAAATATATTAGCTTTAGTGAGAGGTGTAGTTCAGGGATTACAATTAGTTTGATCTGCTTAATTTTGTGATCATTGGACTAATAAAAAACTTCCTGTAGGGTTTATAAGCTCTCTTGCTTTGATGCACTTATTAATGTGGTTAATGTCTCTTATTTGGAAAATTAGATGGTTGAGTTGCATATAGCTCGCATAATTTAGCTGAGGTAACTGAGTATTTCGGTTTTGTGAACTTAATTATCAGTAAATTGGGAATTTCAGTGAATGCCAGACCTAATTTCTGGGAAATTGATCAAATTTGTGGATTTAGTTACAAGTTGAAATACCGTTTGCTATGTCACAATCTAAAAAATGATAGGCTAATTTTTGTGTCTTTTATCTTGTTACTGTTGTAGATCTGTGAAGATGTATTCGG
>ref|NC_003074.5|:1330114-1331123 + Arabidopsis thaliana chromosome 3, complete sequence,40S ribosomal protein S3A (RPS3aA)  GeneID=819644  Locus_tag=AT3G04840
GACACTTGTTTCCAGAACTCAGGGTACCAAAGTAATGTTTCTGTCTCTCTCTTTATTACAATACATCCTCAAATTACTTCGCTGCTTATACTCTTCGTAGGATTAAGCTGATTTGTCTGATTCTTATGGTTCTTGATTGATTGTTACAGTTGTGTATCTTGTGTTATAATGTTACTATTCATTTTCTTATACATGTTGAGTGTAAAATGTTGTATTGGTGCCATGTACGGACTTTGAGACTGATGATGATGTCTGTTCTTACTCTTCCAGATTGCCTCAGAAGGCTTGAAACACAGAGTTTTTGAGGTTTCTCTTGCTGATCTTCAAGGTGATGAGGATAACGCTTACAGGAAGATCCGTCTCAGAGCTGAAGATGTCCAGGGCAGGAACGTTCTGTGCCAATTCTGGGTAAGGATAGTTTGTTGTAAACATTGATTTACATCAGTAATTCTGGTCATTGGTTAAAAAACCCAGATTATGGTTGTGGAGCTTGACTGTTTTTTTTAATCATCTTTAGGGCATGGACTTCACCACCGATAAACTTAGGTCATTGGTTAAGAAGTGGCAGACTTTGATTGAGGCTCATGTTGATGTTAAAACCACCGACAGTTACACTCTCAGGCTATTCTGTATCGCCTTCACCAAGAGACGTGCTAACCAGGTCAAGAGGACTTGCTACGCTCAATCCAGCCAAATCCGTCAGGTACGCACACATTCCCCTGCAATACTTGTAGTTAGGCCTGACTACAGAACTTGATCTCTTTCTCTTATTACTGAATCCTACTTTTGCAATCTTTGATCTGTTATTTCTGTTGAGCTCAGATGGTTCCTTTTGTCAATGATTCTTAATCTTCCTTGTTTGATTTCTCTCAAATTGTAAGTCTTAAAAATTCACATGTCTTTGTTGTGAATTCCTCAGATCCGCAGGAAGATGAGGGACATCATGGTTAGGGAAGCTTCCTCATGTGACCTTAAGGATCTTGTTGCTAAGTTCATTCCTATGGCCGTCG
>ref|NC_003074.5|:1359989-1360998 + Arabidopsis thaliana chromosome 3, complete sequence,40S ribosomal protein S24 (RPS24A)  GeneID=819652  Locus_tag=AT3G04920
AAATATATTATTTTGTGTCTATCCATTATTATGAATATAATGCAAGAGGGTCTCATCACTACCAGCAACTAATAATCAACGAATAGATGGTGTTATTAAATTTTGTCCTCATATATATATTTGGCGATCTTAAAATTTATACATGTTCCAGCGAATGGTCGAAATCTGATCAGTACAACCTTCAAATGATCTTTTGCGGTGGAAGCCAACTCATTTTAACACACTCGTGGCTTAACAAGATCAAAACATTATATTCTGTTTTATAATAGTTTCTTTTGAGCTTTAATAATTACTCTTCTTTCCCAAAAGTTTCATAATATTTCTTTGCAATAACTCCGGCAAACAATTCTTATTTGTTAAATAGTAAAAGTAACACGTTGACAAGACAAAAAATGATTATTCCCTACATTGTAAGTGTAAAACACCAAAGCACAACGAATAAAATAAAATAAAAGTTTCTTAGCCGTTTGTGTTTTTCTTTTCCCAAAAGTTTATATTAAGTGTCAAAGTACAAGTTAATTAGTTCTAATCAGCTGAACACAACTATACATATACACATTAAACTGTCATTTAGTCTTAAGTGTTTGACATTGGTTAATTCTAACTCAAAATTGCTGAATTCGTAGCATTAATGAACCCCAGTTTTGTGTTATGTACAGAAAATATTGACTCGTGGCGTGGGGGAAACAAAGACTTTAACCAATGTCCAATGACAATTGTTTGTGACACTAGGCTATAAATATTTTAGGCCCAGTGGGCTTCGTTTTATTTTCCCATGTAAATGTTTATTAATCAAACCTAGAAAACCAAACGGCTAGGATTAAGTAAGCCCAAATTAAAAGTTGAGGCCCATACAAAGAGAACACAAAAGAAACCCTAAGGAACTTGTAACTATATAAAAGCTCCGACTTCGATTCGGCGTCTCTTTCCTTCACCTGAGCGGACGAAAACACTCAAGCTTGCAGAGATCTTTCACTTTAATCCTTGAGAAGTAGCAAAAATGGCTGAAA
>ref|NC_003074.5|:3318459-3319468 + Arabidopsis thaliana chromosome 3, complete sequence,40S ribosomal protein S17 (RPS17C)  GeneID=820230  Locus_tag=AT3G10610
GCCAGAGCAAGCCAAAACGCTTCTTCTTCCATTCAGCTACAAAGCAAGATAAGAGTAAACACAAGAGACATTCGTTTAGTCAGGAGCTTGGGCAAATCATCAATGCTACTCTAAAGGAGATAACTTTATTTTGGTTGGATTGTTGTCCTAGTTTCTTCATCTGAAAAATCAAATCTTTCTTTCTTATACTCAAGCTAAGAATTGTTGAGAAACATTAGAGACGAAGAGAACCTGAGATAAGTAAGAGAAGAAACGGAATCTCTGAATCGGACTGGCCCATGAGAGTCGACCCATTCCCCGTTCTTCTTCAAGCGGCTCCTCCTTCGCTGTTCAGTTTCAATTCCACAGTTCTGTCTTCGATCTCCAGTTTCCGCCATGGTCATTGTCCTTAACCAGAAGTGGATACATAAAAATCGAAAACCGTATTAAACCGATCGGTTCAAGGCTAATGGAATCTAATTTAACGGAACCTATTAATAATCTAATTATTGGGTAATGTTAGAGTACAAGCCTATTAACAAACCCTAACTTTACCCATATAAATTCTTGCACACAAGTTTACTTTTTCTTTTTCTTTGCTTTCTTCTGTATTTGCCGCCGCTTCTCTGCTCTCCAGCTCCGGTCAATCCGTACAGGTACGTTCTGGTTACATTCAAAACGGCACTTCACCATAAATGAAAACATAGGAGAATTTCATAAAAGAAGTTGTGAAATTCATCTCTTTTAATTATAGATGCAGCTCGATTTTGGATCTCTCTTGATGTTCCTGCATCTCTCTAGATTGTATCAATACCCAAATGTTGAAATTTAACGGCATAATTGAAATTGAATCCTCATTTGTAGTTACTCGAGACTCTTATGTCAATTGTTGGTTCTTTCATAGTTTATTAGTCAGAAGTTGATGTATCTGCATTTCTCTGATTTGTATAAAGTAGTATAATGTGAATGTTCTCTGATGGTTTGTCTGAATTTGGGCAGGTAAGTCAAAAAGTTGTGAAAGATGGGTCGTG
>ref|NC_003074.5|:3624857-3625866 - Arabidopsis thaliana chromosome 3, complete sequence,40S ribosomal protein S14 (RPS14B)  GeneID=820324  Locus_tag=AT3G11510
TCTAGCTGAGTTGGGTTTGATGCATCACGACAGTTTAATGTTCTGTCCTTCCATGCTTGCTGCATCAGCGGTCTACACAGCAAGGTGTTGCTTGAACAAGACTCCTACTTGGACTGATACACTGAAATTCCACACAGGCTACTCCGAATCTCAGCTCATGTTAGTCTTCTTAATTCTTTACACTAGCAAGTTTGTGATCATATTGTTTGTATATTAATTCTCTATGTGCGTTTCTGTGTGTAATCAGGGATTGCTCAAAGCTTTTAGCTTTCATTCACTCGAAAGCGGGGGAGAGCAAGCTACGTGGTGTGTTGAAGAAGTATTCGAAACTTGGAAGAGGTGCTGTTGCTCTGATTTCACCAGCCAAGTCTCTTATGTCATCTGCTCCATGAACAAGGCTTGAAAGATGGCTCTCTTGCAAACTCTGCATTTTAGATTCTCTATCTTTTATCGTTTTATATGTAAAGGTATTGGTTCTTGTTGAGAAATGATGTTTCCGTATGAATTCAAAAGTATTATAATGAAATTCTTCTTCTCTTCTATAATCAGAATCGTTTTGGTCCTTTTTCCCATCATATTCTTTAACTATGGAGTCAAATTCAAATTACATAGTTATCTGTTATAACTTGAAAACTTCTTTGTTCTTCATAAGACCAAGTACGATGGTACGATCAAGGTGAAGTTGTTCACATTTGTCAAATAATAATTTCCAATAAGAAATCTGGTGAATTTTGTTACTTGTCAAAAAAAAATCAAGAAAATTAACAAGACTAATAGTAATAATCGAACGACGACGTAATGTTTAAGAAAAAAAAACACCAAACGACGACGTAATGGGTAATGAAAGTGATGAGGGTATTTACGTCAATTCATAGAGGTACTCCGATGTAACCCTAATATATAACGTGCATTTGTAGCGCCGTGAGTGTCCTTCTTGTTTACACTGAGCAGAATCTAAAAACACTTATCGTTTCGTCTCTTCTCTGATCCATTGTTGAAGATGGTAAGCT
>ref|NC_003074.5|:17454428-17455437 - Arabidopsis thaliana chromosome 3, complete sequence,40S ribosomal protein S20 (RPS20B)  GeneID=823891  Locus_tag=AT3G47370
TTTATACATCAAGTAACTTCGACCGGTCCTGGCAATAAATTATAGAATTTAAGTTTGGATTTGGAAGCAAATAATGAAGCTTTTTGAGCTCGGCCTTTTCTATTTTTGTTTGCTATTTGTTGTTGGTATGATAATTAGACAGAATTAAAATGACTCGCTACTTTCACTAAAGAGAGACTTAAATTTTATGGAAGATCTCCTTAGCTGCCACAGTTACTCAAGGCATAGCTTTTCCTCACTCAAACCTCTTCATGGATTTTGATGATTATCGAAATTAAAATGGTATTACTCTCATTCATCTTCTCCTACAAATGTGAACCTCATTCAACATTTTATGTTTCAAGCCATGATCTACTTCTTATTGGAAGAAAAAAAAACTCCTTGACGCGAGCACGACTCTTTTCTTACCCACAACTTTGAAAGTTTTCCCTCCTAAAAACGAATTACACCCACTAATATATATTCTGAATAGTACCCATTCCTTTTTGTATCAAGAAATCATTTGTACAAAACATAGATGGAGACTTGAAGTGGATGTTTTTGTTAACTATATAAAACCAAGACGTACAACGACACCATAGAGCGGGCCTAACATAACAGGTTTTTGACAGGCCTAGATTCCACAAACCCAAACAACGCAAAGAAAAATATTATGGTCCAAAACTAAAACGTCACCGTTTTTGTTGCTTTCAAGTAAAAACAAAAATGAAAACTTTAATTAAAACCCTAGAGAATAAAAGGTCTTCCTTCTTCACCACCTTCCTCCGCAGTTGCACACAAATTCACAACCGCAAAAAATCCTCTCCCGGCTTAAAAACGGTAAATATTCATCTTTTTTTCTCTTTGGATCCTTAATTTTTGTGGGTTATATGAATCGGCAACTATAAATGATAAAAATACGATCTTTTGTTGAAGTTGTGTTGGGAGATTTGTTCTGTGTTGATTGAATCTGTTCTTATATATGTGACTTTTGCAGAGTGATAAAGAGGTGTAACAAAACATGGCGTATG
>ref|NC_003074.5|:19502324-19503333 + Arabidopsis thaliana chromosome 3, complete sequence,40S ribosomal protein S14 (RPS14C)  GeneID=824424  Locus_tag=AT3G52580
GATCGTATGGTCGAACTTGGGTTTTCAAGATCATTATCCGAGTGGATTGGCAGCAATCTCAAGAGATCTGGAGACTCAGAGACATGGACCTTTAACCTTGACGGAGCTGTCCAAATGTTCAACTCTTACAGGTTTATTTCCCTTCCTAAGAACCAATGACTATGATTATATTATGAACCTTCCTCGAGATTTTGACTTTTTACTTTCCTACTGCAGAGAGACTTCTTACTGGTCTTTGCTAGAGAACCCGCCAAAAGAGACAGAGATAAATTTTGTGATTGCAGAAAAGAGTGACCGATGGGACAACGATACAACCAAGCGGCTTGAAACAATAGCTAACCAGAGACAGAATGTAGCCGAAGGGAAGGTTGCGACTCATCTTCTTCGTAACTCTGGCCATTGGGTACACACAGACAATCCAAAGGGACTCCTAGAGATTGTGAGTCCCAACTTCTTCTCCCCACACGAGTAGACGATGCGCTACGAAAATGGCATTAGTCTTTGCTTACAATTTCACTCCTGTTCAGTATCTATATGCAGAAATAGCAAATCCAATCGCAACTATTTTGACGATGCGCGGTTTTTCCCGTTTGTGTTTCCTAATTTTGCATTAGCATATCCTTTCAACAATGTACAAACGTTTAGGAGGATCTAATAACATCAATAAACTTATCACATTCATAACTTTATACACAAGATTTGAAAGACAATGACTGCTACGTTAGTACGAGGCACAACACCAGTAAGAAGACTAGAGACGATTAAAAATCCAAGATGCTCAAAAACTAGCACTTTTGCTCACTTTTATGGGCCGTAATATGTTGGGTCTGTATATATATTGGGTCTCAATTAAATTATCCATAAAATCACTACTTTAACCCTAACAAAAATTCAGACTATTAAAGCAAATTCTGATCCGTCTCTTTCGCTAGCTAAAGGTAAAAGGCGGAACAACAAAAGAAACCCTAGCTTCCCTTTGTACCTCTCTCTGTTCCAAACCATGGTAAGTT
>ref|NC_003074.5|:19956040-19957049 - Arabidopsis thaliana chromosome 3, complete sequence,40S ribosomal protein S21 (RPS21B)  GeneID=824556  Locus_tag=AT3G53890
CTTTGGCTTTCCATATGAAAACTGGCGATTGTATTTTAATGTCCTTATGTATTTGTCATGAACTAGGTACATAATCCCTGGGCTTGGAGACGCTGGAGACCGCAGTTTCGGGACAGAAACACATTGGGTGAAGTGATACTTGTATGAGTTGTTAAACTTTAACAGTCACAATCGTTAGATTATATATTGTGTCTCTTGTACTTTGTTTTTGATGTGTGATTTCAGGTTCTTGAGAGGGTTTCGATAAAGAGTCAAAATTTCACAAACAAGAAAAACTGAATTCCTCATTATTACAAAACAGAGAACAAACTTGTCAACCATTTTATGTGTATCATTCTCAATTGTCTACCACAAACCATTTTGGGAAAAAGTATGCAAGAAAATCTGAAAAATTCATCCATGAAGCAAACATTTGAACCAATAATAAAAGTTTGTTATCAAATTGAATGAACTTAAGTTACTACCAAACTGAACCAGTATTTATGGTTTGGTTACGTTCGATTCCGGTTACAATTAACTGTCGGTACAATTCTGGTTGAAAAAGTTTAGTATTTCGGTTTGATTTAATTTTGTATACCGCTCTAATTGGATCGGTTTTTATTGCTCTTCAATTAAAAGTTGAAGGGTATAGTAGTCATTCCTATGAAATAAGCAAACCCTAGCTCGCTACTATAAATCTAATAAACCTATGAATTAAGCAAACCCTATCTTTGTCGCCGCCAAACCTCTCTCAGATTCTTCTTCTTCCTCGCAGGTGAGAATTTCTCCGTAGTATCTTAATCTCCTTTCACTGTATTGCTAATTAACGCATCGGAATAATCTAGGTTTCGATTTCAGAATTAGTTATCTCGTTGTGTCTTTTGTTGATTATATATTATTGTTGAATGTGATCAATTATTCTTGATGAATCTCTTAATTCGAGGTTCTATTGCTCATCTGATTAGTTTTTTTGTTTGTTTACTTGCTCAGATCGATTTTTTTTTGAAGCTAAATCTCAAAAATGGAGAACG
>ref|NC_003074.5|:20893334-20894343 - Arabidopsis thaliana chromosome 3, complete sequence,40S ribosomal protein S26 (RPS26C)  GeneID=824801  Locus_tag=AT3G56340
AGGTAGAGTAATATCGGTTTTATTAGTAAAAGAACTGTTTGATTGAATATTAACATTGATCAATGGGTGCGGGTAATGCAGTACAAGAATGCAAGAGCGGAGTACTTGAAGAACATATGGACTGTAATCAACTGGAAATATGCAGCGGACGTCTTCGAGAAGCACACTCGTGATCTTGATATTAACTGAGTTTTATATGTCTGTAGTAGCTTTTGTTTTTTGGGTTTCTTGTCTTGTTGATAAATACGGCAGTACCGAAGATGCAATATTAAGTTTAAGATGCTATGTATGTACCTTGGAAAATAACGTTTGTTAAGCTTTTTTTTCTTGTTTTAGAAGTAAAAATAAAAATAAATCTATATTTCTTTTGCTCTGGTTTGACTAAATGAAATATTTGTAAATATATAAGATGTAACAAATCTATAAATATATAATAATTAAAGTTTAATATTTAAGATTATATAAATGAAATTTCCGGAGCAGTTTTTTTAGTTTTCTTCCATAAATCAGTACTCTTAAAATTGAGTAGATTATTTTTTTCTTCTTCTTAGCATCTCACTTTTATTAGACTGTAAAAGGGTGGTCCAAATAGTTCGCCAACCAACTTGGTGTTACTGTAAAAGTTTGATATATTGGGTACATCGTAGAAGCATGTCTTGAGAGCATATCCGCAGCACCATCATTTTTCTCCTGATTCACATGTCCCATAAAAAATTACGGTAGTTTCGACATCCAGTGACGTATATGATATATGCATAGACACGATTAGTTTTCAACATGTAAACAAATTTTTAAAAAGTTTTAGTGAATTAATTTCTCAAAGTTTCAATGTACTGGGCTTGCTCAGGCCCAAATATAACCCATTCCTAATAAAACCTAGAAGAGTCTGCATATATAATAGAATATTTCGCAAATATTAGGGTTCCTGCACTCTTCTTCTTCCCTGTCGCCGCATCAAAGAGAACTGAAGCAATAGGCTTTTGAAGCTCTCTGCATAAACATGGCAAGTT
>ref|NC_003074.5|:22461647-22462656 - Arabidopsis thaliana chromosome 3, complete sequence,40S ribosomal protein S13 (RPS13A)  GeneID=825248  Locus_tag=AT3G60770
GGCTTTCGAGAGAAGAAAGGGTTTCTATATAAAGAGAAGTTGAGGAAAGGAAGGTGATGACAAGACGGTTAGGCAGTTAGGTTAATAAATGGGTGTGGTTTGGCTTTAAGGAATGGACTTAGCGTTGACATTTGTTTAACCCAATCATTTACGTGTCCTTCATTCCCTTCTATCTTCCCATTTATTTACTCACTTCGATTCTTAGATTTTGTTTTGAATAACATTTAATGTCGATAGCGAATTTATTTCTTTAGGTCTAGGGTTTAAATTCTACACCCTGTGCAACATATTAAATGACTTTTGATTATGATCATGTGTAATGTGTTAAGTATTCGTTTGGGACTGTGATATATATGTAGTGTAACGTGCTTGTTAGGTTAATGTGTATACAATGACGTTTATCCCTATTTTGTGTCTACATACATTGTGAATAGATCGGTATTGCATAAACCAATTTAGCTAGGTTCCGTTTTTGTTTAAAATGAGTTTTGCTATTAATGCGTCTTTGTTGTTCACTTATCCTTAGGTTGATGACTACTTGATTAGACTTCTAATCAGAACGATTGGATACTTTCTTATGCATCCTATTGTAATAATATAGTTTCAATTTAAAAGTTCATTACACAATAAACAACTAACAAAATTGTATACTTAAACCTGCTAATACTGATTATGAAAAAGAACTAAATGCTAACTAATTTAAAACTAACGAAAGTTTTTATCTATTTTCGAAACGGTAACGTTTACATATGTGTTGTTTTATACATGAGTTTCAAGGCCTCCTTTTGTAGACTTTTAATTTTAATTGGGCCTATGTATGAAAACTAAAGCCCATATAGATTAGGGAACAAAAAGACCTGTGGCACGACCATAAGATACGAGGTATATATAAAGAAGCAATTTAGGGTTTGTGGATTCTCTGAAGCGCAGCAGCAGCCGTAAGAAAGAAACCGAGGAAGAACGATCTCAGTGAGAGGACGATCACTTCGCCGTCGCAGTCATGGGTCGAA
>ref|NC_003075.4|:13108742-13109751 - Arabidopsis thaliana chromosome 4, complete sequence,40S ribosomal protein S10 (RPS10A)  GeneID=828679  Locus_tag=AT4G25740
AGCTGGCTTCCTGACTCAGTTATAATCCAAATTCATTTTTTATTACTAACTTCAAAGGTTTACTCAAAAATTTAAAATTCATATGTATATCACGTTTTAATCTTGGAGTTTGGGAACTTGAATAGGATATATGTGTTGGGACGTCCGTCATTGGTATCCGGTTTCAAACTTGAGAAACAAGGAATACGTTTCTTGAGAAGCAAGGTTTACATTACCACCTAATCTACTTAACATACTCCATCAGCATGTCTTTAAGATTGTGTTCCTCAGCTTGAGTCACTGAATCAATATGCAAGCAGCTTTGTTCGCCCACTACAAAATTGGTTCTGACCGTGATGTACGGCTGGAGAAAGCAACATGAGTTGTTGGGACCAAATACTTGTGTCTCCAAAAAACATTGACGTCTACATTATTTTATGACAAACTTGTCCGTTGACTTCACTAGGTGGCGAGTGAAGGAGTAAGATTGGATTGAGTAAAAATTTAAGCCTAGCATGAAATCTAGCGCCGAAACCTTAATGAGTGAAGATCATATAGATACACAAATCCTAGAATGTGACTGTAATTGAATGATTCACTTACCAAACTACAAGATTTTAAATAAAATCTCAATTCTCAAATTCATAATTTCCAACTATGGTGTTTTAGTGGTTGCAAATTAATCTGTTAGTCCAAGAACAAGAATTTGAATCATCCTACTATGATTTAATTCATTGTTGGTCATTATTATGTGAATTTTTTTTCTAGGTCAGCCTATGATTCTCCCGTTAACAGAAGAAAATTCACTATGGGACTCCGAAATCTAATATGGAACCGGTTAACCATCTAACCGGACCATGTAAAGGCCAGCTTTGTAGCAAATAATTATTAGATTATCAGCCCAATAAAAGCCCAAATCCGTAATATATAATCTAATCGTCTTTTATCCGCAGAAAACCCTATTGCTCCCCTTTGCTCAAGCTCAGTGCCTCTTTGCAGCGAAAGCTCAACCAACAAGACGATGGTATACA
>ref|NC_003075.4|:15000216-15001225 + Arabidopsis thaliana chromosome 4, complete sequence,40S ribosomal protein S11 (RPS11B)  GeneID=829203  Locus_tag=AT4G30800
TTATAATATAAAATAAACTATATCAATGATATTAGCTAGATATTTAATTCGCGTTGAATGTGGATACTACAAGAGTTTGATAGATTAAATTGATTCAAGCAAATATTTTAGTGGGAATTTGTAAAACACTACATCTTCGTTATCGACTTGGGTATGAGACTAAGAGACAATATATATATATTCTATTAAAAAAACTCACTGTTACATGCGATAAATGGATGAATAATTCTTGCTTAATTAAGTTTGAGTATATTACTTTGTTTGTGACAACCGAAATAGTGTCAAGAACTTCATATCACTCGGTGGATTACTTTATTTGATTGAATCTTAGTTGATAACGAAATCCTTTCTTTTTCTATGTATTTCGATTATTAATGTAATCAGAAAATTTTAAGTATTTTTTCACGTTATCCAACTTTGAGAGTACTGTCCTTGTGTTGGCCAATAAGTGGTTGAATATATGGTAAAAGTATAAAAGCTCCCATCATGTTGGACCTACTAGCTTTGCTATATATAAAATGTCCTGTCATTGCATAACGTACCACTTTCTGAATCTGTTTTACGTGCCTATCAATGATTTGTCTTTAACACTTACCGTAATATTCTACAATTAAGTTCAAGTGCCTAGATTTTCTAAATGTGTATAAAGACATTATATATGGCAAATGATCCTTTAGATAACCATTTCATTTAAATCAAGCATTCGATTCGCATTCATAGATAAAATACTATTCACCGGTCCAGTTCTAACTAGCCATCCAGTCTGGTTAGAAAGCAAAATTGTTTATTTTATTTTAGGTTCAGTTTTCAGATCGGTTTTCTAACACTGTTTTGGTTTGGTTCTCGTATCGGTTCAACCGGATTGGATAGTCATAAAGAATTTGAAGTCCTTAATTAAGCCCAAAACAAGTAGAGCCCATATATATACTAACAAAGCCGTGATTAGGGTTTTTGGTTTTCGTCAGAAGATTTCAAGGTTTAGGGTTTCTGCAATTCAACCATGGCAGAGC
>ref|NC_003075.4|:16234105-16235114 - Arabidopsis thaliana chromosome 4, complete sequence,40S ribosomal protein S29 (RPS29C)  GeneID=829529  Locus_tag=AT4G33865
TGATCCTGAACTCAATCCAGGGTTCCTCCAAGAACTGAAAACGAAATGCCCCTTCTCTGTCTCGACTTCATCTCCATCTGCTCCCCCTGACATTGGTTTACCACCGTCCTTACCTGCATCAGATTCCGAAAACAGCTACGGTATGAGCTCAGGAAACAGGAATGATGAAGTGATCGACTTGAGCTACAACAATGAAGGAGGTGATGAAAATTTTGGAACACGATACTTCCGAAGACTAATGCAGAATAAAGGGTTGATGTCTTCTGACCAGCAACTAATGGGTAGTGAAGTGACTGAGATGTGGGTGAGGGCATATGCTTCTGATCCGTTGTTGTTCCGCAGAGAATTTGCTATGTCAATGATGAAACTTTCAAGCTATAATGTCTTGACTGGTCCTCTAGGACAAGTGAGAACAAGCTGCTCAAAGGCCCTCCCCAGGAACTGATCTCTCTTTTACCACTTTAGCGGACTCCTGTTGATAAGATTTGATTTTGTTTTCGAATATATGTAGTAACTGAATTGAGGATTTTGAGTTTGATTTCAGAAGGCTGATAAATAAGTTGAGAGTTCAATCCCTCATTGTGTATGATAACCATCACCAATTTTTCTACTACATTTTTTGGCTCTGACCTCATTTATCAAATTTTGATAGGAAAATGTCACTTTGGTTTGTGCCAAAAAAGGGCAGGCTCTGTTATATTATTGACGGCAGAAAATGGTAGGCATGCTTAAACGTATGAGTTAGTGTTAAATTAGGTAGAAAAATGACAAGCTTGGTATATAACGTTCAATAATATAAGGAAGATGTGGCAGAGTTAGTGTTGAGAATGGGCTAGTCTACTTGTGTTTAGGCCCATATATATAAGGCCCATATATATTTGAAGACCACAAATAACTAGGGTTTACAAATTTGGTTATATAGCTCTCTCTCTCGAGCCGCACATATTTCGTCTTCTTGATCTAATCGCTTTGAGCTGTTAGCAGAGAGCAGTCGACAATCATGGGTCACT
>ref|NC_003075.4|:16505330-16506339 - Arabidopsis thaliana chromosome 4, complete sequence,40S ribosomal protein S25, putative  GeneID=829607  Locus_tag=AT4G34555
GATATATATTGCCAATAGATTTATAAGATTATCTTCTAGCAGAAAGCCCATTTGTAAATGTGGAACACTTAATGAGACTGATTTCCTTCTTCACTAAGACAAGCTCAACATTATACACTTTTCTGTCCTTTTTTTTGGTGTCTCTCTTTAATAATTTATGGACTTTAACTTTGCTTTTCCGAAATATGAAAGACCCCATCTTGTAAATAGAATGCAATTAACTTCTCTTTTTGATAGTTTTTGAGTCACCTATTAAACTTTCCGTTATGGACATGATTGATCTATAAAAGAAATTTTCAAATTATGTGGTGGCTGGCTAAGTTGATAAAACTCTCCCATTTCTTTAGATTATCCATTTGTTTCGTAGACTTTGTATCATCCAAAATTTTCTCTCCTTTATTCAGAATTCTGGCGCTTATGAAACTTTTCTTGAACACAATTTTAAATGTAAAAAGGTGAAATTAATATACGTATGGACCCCTCGGAAAGAAAAAGGTCATATACATATGGTCCTTGAGCAAGTAGCTTTGATTTGATTCTGGAATATATGGCTCTACCGCTCTAGTCTAGTGATACACATCATATTTACATATTAGTCGCTTAATTCATTGTTGACTTACTCGATCCATTGTCATGAAGGATTTCTAAGTTTGATATGTCTTCTTCTAAGGGATTTGATTGGTTGGGGACTTGGGACTGTGACTATCTGCTTGAGTTCTATCTCTTCTTGTGTAACTAACCCAAGTAACAAGCCCAGTTCAACATTATTATTGTTCGATCCAAACTAGGCCTAATCTGAACAGAACAAAAGTATATAATTTGAGACGTTATTAAACTATTTATTAATAATTAAAATAAATTCCCGTCATCAAAAAAAGTAATAAAGTAAAGTATTTCGCCGTGAGAGAAAGAACAATCACCATCGTCTAGGGTTTCAATTCATTGTTCCAGTACTTCATCGTAGCGCCGCTCCTCTCTTGTCCAGACTCCAGAAGATTCAATGGTATCTG
>ref|NC_003075.4|:18256464-18257473 + Arabidopsis thaliana chromosome 4, complete sequence,40S ribosomal protein S25 (RPS25E)  GeneID=830075  Locus_tag=AT4G39200
GAGTTATTTGTATGTTTGCCTTGTGGGTTTTAGAAGATGTTGTGAATGAGGAATGGTCATACATGAGTTTTGATTTCTCTAGTTTAGCTGGGTTGACAAGAGACTTGGAACTTCAACTGTTTAGTGCAGCCAACGCATGAAAAGTTGTTTACGCACCATTTTGTGTGTATGCATTGACATATCATGTTGTTTATTATGATCCAAAAAATGAATTTACTTTTGAAAATTTGAGAGAGAAAGAATTATAGAAAAACTTGTTCCTAAAAACTCTCAACCTAGATTGAATAAGTATTATTTTCCACTTTTAGCAAAACACACTTACAAATTGAAACATCTTAGGTGGATAAGAAACCAAACAAATAGTCACAAAAATATCAAACAAATTTTTTAAGAATAAAAAGACTACTTTTATGTAAATAGACGTTAGACTCAATTAAAATAAAGGGAAGACACAAATTTATATGGATTTCAACTTTCAATAACGTTAAATGTGATATGATATGCTCATGGCAACTAGGATCAGAATTCCAGTTGTGGCAACCACACAAATTTCTGAGCTTCGCAGAATCCGAATCGGTGTTTCACCTCGTAACTTAGTCTTGAACGCCTAGAAGCAAACCAAATCAATTTAAGTTGTAATATTATATTTATTTTGTGTAGATTGCTTTAATCTGTGTATCTTGTAATCTTTATATTTCTGTCAAAAAAAAAAAAATAGTACTATTTAACCTTTTACTAAAAAATGAAAATGTGATATGGGAAATTTCAATTGTAATATTACTATTGTAGAGAAAGAAGTCAGAAATTCAAAAGAAAAACCAACGTAATGCCCAACTTAATAAACATGGGCTTTGTTTTTGAAAGAGGCCCGTATAGATATTGACCTCAAACTTAGGGAAACCCTAATATAAGAGCAAACCCTAGCAGCGCTATCTCCCTCAGCCTCATCTTTCACCCACTACTATTCGCCGTTCGCTTTTCCCTCGCCGTCGAAATCAACATGGTATCGT
>ref|NC_003076.5|:1028727-1029736 - Arabidopsis thaliana chromosome 5, complete sequence,40S ribosomal protein S28 (RPS28B)  GeneID=831692  Locus_tag=AT5G03850
TGTGAAAACTAACCGGATTTTGGATCCCGTCATAGATTGTTAGGATTCCAAATATTCAACTTGTTTTTACATTGTTATGTAGATTTATCATACAAGTTTTTTTATTTGAAATTTATTTTTCTTCGAAATTTTAAATAATAAAACATTGGATGATAAATTTAGAATACGACGTGAGAACTAATCAGATTCTAAATCTCGTCATTTGATTGTTAATGATTCTAAAAATTCAATTTGTCTTTTTACATTTATCATACAAATTTTTTAATTTGTTTTTTTTGTTATTCCAAAAATTCAACTTGTTTTTCTTAAATTAAAATTCAGTGATTAATTTTATCGTAAAGTGTAATTGAAACCAAAGAAAAATAAACCAAAGTAAATGAAAACGCCATCTTTAACGAAAAAAAAATGAAGAAGAAGAAGCAATGAAACAAATACAAAATTGATAAATTAAGCTTGGATTTGTAAATTAAACATAAAAGCATGGATTCGGTCAATCCAAATTATTGAACCGGCTGGGCGAAAACAAAATTAAAATAACTGAACTGATTCGGTTATTGAAAACCGAGTACCGAAATTAAGCAGGCCTATAAAATGCAAAGAAATCCCTTATTCTTTCGTCTCTGTAAAATTAGGGTTTTTGCCTCTCACGCTTATCGCCGCATCTCCGTCAACCTTCATCTACAGGTATCTTCATCGTTTACAAATCTTGTCTGTTGTATCTCGAATCGATTGCTATCTCTTGTACATTTTCTTCTGCTAAATCTGTCTTGTATCGAATCTGTTATTTGAAGTTAGCCCCTGTTTTCTTAGATAATTGAAACCCTAGTGTTGCTCCTGTTACGATGAGAAACTCTGAAGATTGAAACTTTCATAACAAGGAATTCTGATTGTGATAATCTCTGTAAAGTTGATTGCTTTACATGAAACTGTGTACTGATTGTGTATGCATTTGATTGATGTTTTAATGTGAATTTTCATGGTTTTGGTTGATTGAATCAGAATGGATTCTC
>ref|NC_003076.5|:2201410-2202419 + Arabidopsis thaliana chromosome 5, complete sequence,40S ribosomal protein S4 (RPS4B)  GeneID=830600  Locus_tag=AT5G07090
AAGTTGCGGGGGTGGTCACGACTCTAGAGATTCTTGCGGCCCACGTCTGGAGAGCAAGGTGCCGGGCCTTGAAGTTAAGTCCAGATGGGACTTCTCTTTTCGGAATGGCTGTGGGTATACGCCGCATTGTGGAGCCACCATTACCGGAAGGGTACTACGGAAACGCATTTGTCAAAGCCAACGTAGCAATGAAGGCTGGAGAGTTAAGCAACTCACCGTTGTCTCACGTTGTTCAGCTCATTAAAGAGGCAAAGAAAGCGGCACAGGAGAAGAGGTACGTGTTGGAGCAGTTAAGAGAGACAGAGAAAACGTTGAAGATGAATGTAGCGTGTGAAGGAGGGAAAGGAGCGTTCATGTTGCTTACTGATTGGAGGCAACTTGGATTGCTAGACGAAATTGATTTTGGGTATGGAGGATCAGTGAATATTATACCATTGGTGCCCAAGTATCTGCCGGATATTTGTATTTTCTTGCCGAGGAAGCAAGGTGGTGTTAGAGTGCTAGTCACGCTGCCCAAATCTGTAATGGTCAACTTCAAGGAACACATAAATCCCCTAAATACATGAAATTAATAAGCAGGTGAATGTAATTCACAGTGTTTCTTTAAAATATGAAAAGGACCTCATGCGATTGTATATTTAAAGCTTTTGTTTGCTGTTTGTTTAAGTTTTTCACATTTGGAAAGTAATATTTTACAAACCAATAATGTAACGCCACGTCAGCAACAATATTCCTTCTAAAGACCCCACGCCAATATTCCTTAGTGGAGTTTTTAAAATCACTGTTTCATCTAAAAACTGATTTTAGCTACAACAAAATATAAGGCCGAAAAAGAATGCTTTAGTTGGGCCTAAATATTTCATGCTGTAAAAATGGGCCTATCTAAATAAGCCCAATAAATTTATGCGAGAACAACACTAGGGTTTTAGTTTTTCTTTTGATATATAATGTAAAGGGCGCCGTTAATCGCAGCCTCAGTGGAAACAGAGCAGCTGCAAACATGGTTCGTC
>ref|NC_003076.5|:2956545-2957554 - Arabidopsis thaliana chromosome 5, complete sequence,40S ribosomal protein S15 (RPS15D)  GeneID=830810  Locus_tag=AT5G09510
TTTACATTGACAATATTCGAGAAGATGAAATGTTTGCTAATTTGAAGAGTCTAGGAGATCTTGCACGCGTTATGATCGAGACAAGGAAATATCTTTCGCATCCTCTGGTTTATCGACTTTTGAAGCTAGTTTTGACTTTACTTATAGTCACTGCTACTGTTGAAAGATGCTTTTCTGCAATGAAGATTGTGAAGACTACATTGCGCAACCGTATAGGTGATCAGTTTCTAAACGATTGTCTAGTTTGTTTTGTTGAAAGGGAATTATTTGATAAAGTGACAAATGAGATAGTGATCAAAAGATTTCAGAGTATGGAAGAACGTAGGATAATTTTATAGACTTTTTTTTAAGAAACTATTTTTATATTAATATTTTTTATTTAATTTTATTTTTAATTATATTGTGCGCGGGATTAAAATAATTCTTAGATCCGCCACTGCTTGTTGGTATGTTTGATACACATCTCGTTGAATCTTAATATACTTTTTAGTGATATGAGTTCATAATCTCGTACTCGTATCATAAAGCACTTCATATGAGTGACTTAAATATCACAGAGGAAAACATAACATTGGTGTCCCAACTCATTGATCTCAAGAAGCAATCTATTAGTGTGGACATTGAAAATTTATACGCAAATAACAAATACAAACTTTAGAAACAATGTACTTATCACCAAAATCTATAATCTACTGGTTTGGATTAATACAATTGAGAGATAAGTACTAACAACTTAAAAACATTTTTCAGTCTATTATAAACTAATTTGACAACAAAGTTTTTAATCTGAAAATACATAATTTAACTTGGATTTATAAAAGTCAAGTCAAATTCACTAACAATAAATATCTTTAAAATAATTTCACTTCTAGGGTTTAGCCAAGGTCCTCGTATATATTTGGATCCGCCGAACAAGGCATCTTCTTCGCTGCTCATTTGGAAAACGCAAGCTACCACAGATTTAGAGTTTATCCACCTTATCTTTCGCCGAGATCCAACAATGGTAAGTT
>ref|NC_003076.5|:4936325-4937334 - Arabidopsis thaliana chromosome 5, complete sequence,40S ribosomal protein S9 (RPS9B)  GeneID=831372  Locus_tag=AT5G15200
ATCTTATTTATGATATGTTTATAAATCATTGTCTAAATATTTTGTAATTTTGTAATAATTAACTGCTATAAAATATCTATGTGGGTTGATGCGTATAATGGAATTGTTATAGTCATGCAAAAAAAGCAATATCAAAAATGATAATTTTGTAATTTTTAAATGATGTTAAATATTTTAGAAGTTTTATTTTAGTAACTAATCGTGTAGTTATTGTAGAGAGATTTTGAGAAGATAGTTAAATGTCAAATATTTAATTCGAAAATTTACTTTCTAATTATCAAAAATAATTATTAAATGCCAGTGACAACCACTGTAAATAAGTCTCAACTTGAAGATTTATTTCATATAGTGGCTGCAAAAATGTATATGTAGATAACTCAAAAACATGAAAACACAGTTACTATTTTGTGTGTTTATTTTCGATGCTAGTAGTTAACACCTGTTTGTTTATTTGTTGAAATGGTAAAAGATACAACTAAGAGTTGGTAAGATTAGGCACTACGTTAGGTTAATATGATTGGAGACACCACTCACTTATAATATATTCTTGCTGTTCTATTAAGGCAAGACTGGTAAAACATCTCAACAAAATATTGCAATTATTTGTTTTTACGATATAATCTTTTTTTTTTCATCAACTTTTTTAATGATATAATCTAAATGCCAAAAGACATGTAAAATGACATTTTTTTTTTTGTTCAAATGACATTTCTAGGTACCACTATTCAGTGCATAAAAATAATTTTATGATTAAGAAAATAAATTCGAGCCCAAGCGCAAGACTCAAAAATAAATCGACATCTCAAAACGGGCCCAATATAAAGCCATAATTCGTAAAGGCCCAATATAAAGCCTTAATTCGTAAAGGCCCAATAAAGAAAGTGAGAGTGTAGCGTTAGGGTTTTAAGAAATCCTATAAATTAGTTCATTCGTCTCTTTCGTTCCTCTCTGCGTGCCCTAGTTATTCAGATCGCCGAATTTGCAGTAAGGAGACGAAAATATGGTGCACG
>ref|NC_003076.5|:5038127-5039136 - Arabidopsis thaliana chromosome 5, complete sequence,40S ribosomal protein S19 (RPS19B)  GeneID=831405  Locus_tag=AT5G15520
TCATCATATGCAAGAGAGGCAGAGAGAGAAAGAAGAGGAGCAGAAGAAACCTGAGAAACATCGGAGGGAAAGGAGATCCCATTGGGTTGCGGCTGCCATCTTTGAGTAGAGATTCCAGGGAGAGATCCGACCCGCCTGTTCAGAGCACAGATCTTGACGCAAGGTACCGACAATGACGCCATTGTTGAGACAGTGGACGATGAAACCGAGGAAGTAGGAAGGAGAGATATGAGAGTGTTGAAATGCAGTGTACTTGCTATATTTTTCTTTTCTTTATTTTTTCTTTGGTAAAGAAATCTGATTTCGATGCTTACGAAGAAACCCAACTCTTTTAACTAACTTCACCAAACCGCTCCTTTTGTCTTCTATCAGTTCAATCGTGCCATGTCATAACATAGTGCCTCGGTGTTTCTCTGTCTTATTTTTTAGTATATACACAAAATACACCAATATAGATAGATATAGATATGTATAGATATGTGTGTTCAGCTATACATGTGTTACTGGTCTAATCACCGGAACAGTCTTTCAGAGATTGCCTCCATGTAATCTGCATTTGTTTCACAAATCCAACAGTCTTTTTGATCCAATCTTTGGTCATAATGTCTGCAAGATTTAAAACTCAACAATATCCAGTGACACTTAACATATTTTATAGTTGGTCACTTCAGTAAATGCAGATAGGTGGGGTTTTATTGAAGACAAGACCATGCGTTTTTTACTCAGCTAAACTTGTCTGTGGCTTCTGGTCAAAAACATATCTTATCTTTATAACTTTCAGTAGCTAAAATAATAATTAAGACTGAACTACACTTTTAACTGAAACGGAGCGTATAAGCCGCTTAAATAGATTTAATGGCCCATAATGGGTTAGGCGGGTCGATTCGGGTTCAGTGTGTCCGAAAAAAACCCTAATTGAAAATTGATTGCTCAGATATATATAGACTTTGTGACTGAAAATTGAAAGCTCTTGGCTTAACTTAACGGAGTGATTCGTGAAATGGCGACTG
>ref|NC_003076.5|:5267984-5268993 + Arabidopsis thaliana chromosome 5, complete sequence,40S ribosomal protein S7 (RPS7C)  GeneID=831470  Locus_tag=AT5G16130
TGCAAATTTAGTGTCATCTTCTATGCTTGGATAAGTTATGACTTATGAGACGTCAGTGAAAGCAAAGATAGTATTGTATATATATTTTTTTTTATCAGAAAGAAAGATAGTATTGTAGTCGGAAAAAAACTTAGCGAAAGTTAAACATCCATATATCACACACTAATTCTATAACATTGACCAAGAAAGTAATATGTATAAATAAAATTAATAACCAAAATTGAAGTTATATATTTTGTTAGTAGAATAAAAATATTTTGTTTCCACGAACTCATATCTGATTTAATTTTAGCCTTTTAGGTGCATTAAGCATTTTTCAAACTAATGTTGGGTTCGTGGAAACGAGTTTGTAAATACATGGGCTTACGGGCTTTAAGAACCTTTTAACGGCCCATATTTGGTCACATTCGAAACAAGGCTACCTTGAAACCCTAATCATCGAACATTAAAACCTGATTTTACTGAAACTGTGCTGCGAAGGAGAAGCCGCAAACCATTTTTTGTCAATCTAGGGTTCTTCTTCGTACTTGCAGATTTCGCCTCCGTTTTCACTACGGTTAGTCGCAAATAGTTGATATTCCTCATACTCTCTTGTCCGTAGTTTTATGTTGAGTGGAAATGCTGATGTTTTGTCTGAAATCTTGTAGCTCACTTTAGGTGTAAGATTTTAGCTCTTGTGATTGGTCTAATTCTGGGTTTTGGTCTTTAAGAGAAGGATACTCTAGTTCAGTTTAAGCCACTATTAAGTAATGTAGCAATGTCGATTTAAGAACTCGAAACTTGCTCCAGAGTATTATTGCATAGAACTAGAAAGCTGTGTTTTTTTTTTCTTGATCCAAAAAGCCTTAACTTTGGTTATGAAACTTACTGGAAACTGTTACTCGTCGGTTTGTGATAATAATTTTTCTTAATGTTAATCCTGGATTTTAATGGTAGCAAGTTCTTATGCCTAATGTTATCACTGATTCCATTTTTTTTGTTTCCTTTAAGATCTGTGAAGATGTTCTCCG
>ref|NC_003076.5|:6853003-6854012 - Arabidopsis thaliana chromosome 5, complete sequence,40S ribosomal protein S8 (RPS8A)  GeneID=832151  Locus_tag=AT5G20290
AGTTGGTTTGACATCTTTTGGTGGGAAATACTATGTGGGCGGAAAGCTTGAGGATACCTTATTGGTTGGGAAGAGGGTGAAGTTAACTGCGAATGCAGGTCAGATGAGGGGTTCAGGGCAAACAGCAAACGGCGGGAGCTTTGAAGCTTGTATCAGAGGGAGAGATTACCCGGTCAGAAATGAGCAAATCGGTTTGACAATGACGGCTCTGTCTTTCAAGCGAGAACTGGTCTTGAACTATGGTTTACAGACTCAGTTTAGACCAGCCCGGGGCACGAACATAGACGTCAACATAAACATGAACAATAGGAAAATGGGGAAGATAAATGTGAAACTTAACAGCTCTGAGCACTGGGAGATTGCTTTGATATCAGCGTTAACGATGTTCAAGGCTTTAGTACGGCGGAGTAAGACTGAAATGACTGAGGAAAATGAAGAAGAAAAGATTGTGAATTTTCTCGTTTCCTAAAAAAATTAGGTAAAGAAAATATATTTTGGACACATATGAATAGATGATAACTGATGTAAGAGATGTTTGGAAGACAGAACATATGCACATTTCCTTCAATTGTTCAATATGTTATACTCTTGTCCTGTTGATAACTTATGTGCAAGAGTCTCTCGTTGGTCAGTGTGAAATGTTTATGTTGTTAGAACAGATTTTGGCTCTCAAACCCAACACGTTTTCAATAAAATATGCACGGTTAGATTCACCCAACCCTAGTTCAATCTGCCAGGATCTATCTCTTTTTTTTTTACGATTTTCTTCAACCAAAACAATGAAATAACACACAAAATTATTATCACTAGACCAAATTTTATTTATAACATAAAACGGCCGGAAGCTGATGCTTCATGGGCTTGGCCCAAAGGCCGGCTCTGGATGGGCCAGATGATAACCTAGGGTTTATACTCCCTATATATTTATATTTAAGCTCTTCGTTCACTCCTCTCAACTCCGCGCAGCTAAACTTTATTGGAGAAACCCTAATCGGCGACAATGGGTACGA
>ref|NC_003076.5|:9808039-9809048 - Arabidopsis thaliana chromosome 5, complete sequence,40S ribosomal protein S21 (RPS21C)  GeneID=832832  Locus_tag=AT5G27700
CGTTGCCTGCAAAACACAACGAGCTAAGAATCCTTCGACTCGATTCGGCCAACAGTTAACGACGTTGTGTATTAGATTCATATTCTTATAAAGTCAGTAAAAGTTTTGAGTTATTCAATTAAAAAAAAAATCTCTAATTGTTCATGATTTAAATTATTATGTTATTGGTTCATGATTTTCTATATTTTTCTTCACAAAATAAGTCATATAAAGTAATGAAAAGTATTACCAAAATAAAAAAACTGTTTGAAATTTTTTACAAGATTATAAAAAACTAATCAACATATTATAAAAAACTCTCTAACAATAGTGTATGTTTCATTTATTTACTTTATAGAATTTGATTGAAATCATTATTTTTTTTTGTAAATTAGGAACCAACAAAACTTTCTCTCCGAAAGTAAATAACCCATTCGAGACATTATGATTATGGTACTGGACATTGTGTGATCTTCGATGGGCCTGAAGATAGCACATGGGCCTTCAAATGGTATAATTTTTAATCCAAACCCACTAAAAAACCTTAGGGTTTCCCCAAATATAAAACTCTCGCTTTCTTCATCATCTCTTTCTCCGGTTGCCGCACCTGCTTCGCTTCTCCTCTCTCGCTCTCTACTCAGGTAGGATAATCGTACTTTTACTTAATCTTCTCTTCGTCTCGATTTATCAGAAATATATGGACTTTTGCCAATATAGCCGATGGTTTAGGGTAGAAGAACCATGATGGATAAATAGTATTGAATCTGTAGTTTTTGTAACCCTAGATCTTCAAATTCGTATTATTGTTCTGTTAGATCTGTTTGTTACTCAACGAATTCGATTATTCCTTTGTTGTCTTGAATCCTTCTCTGATGTTACTTTCACTTACAGTCATTTTCGATCTCAGTGTATGTCACTGTTGTTGGTTCTTGTCTAATATAAGATAGTTCTGTTTTTTCTTTCTTTTTGCATTGTTTGGATATATAGGACTCGTTTACTCTTTCAAAGCTAAGCTTTCAAGATGCAAAACG
>ref|NC_003076.5|:10070783-10071792 - Arabidopsis thaliana chromosome 5, complete sequence,40S ribosomal protein S24 (RPS24B)  GeneID=832878  Locus_tag=AT5G28060
CTCGTCCATGTTGACCACCGTCGGTTGAGATGATGAGGACAGTGGATAAGAGACGAATTTCGTTGATATTCTCTTCCGATTTGATGAACATGAACGCGTGAGGCTGATGATCATCAGAGACCGTTCAATCGCCATCGCACCAAAGAAGAGAATAGAGATATCCAGAAATGAGAAAAACCACAGGCAACTGAAAAAAAAATATTGTTTTGTCAAAACACGCGTCCAATGAGAAATGGACACGTCATCGAACCTTAACACCAAAAAAAACTCTAAGCTTAGGTCGTTCGTAAGTTTATATCACATGTTTCATTTAAATTTTGTCTTATTTTGCTAAGGATTCTTGATAAGAAATTTTCAATCCCCAATGGACCTGCTCTAACATGACAATTTGTGTAGAATCGTTATGACGTGGTAATATATGCTAGGATTGAAGGATGACATATGATTGTTTTGGTTGAAATGAAAAGAATCGAGAGAAGATGTGATTGCAATTTGTCTTATGCCATGTAGCTTCCTCTTAAATATTTTTCATTTAATTGACATAAACACATGGAAAAACTTTAAAAACTTCTTGCAGCTAATCAATTTATAATATATATGTTTATTTGAATTAAATTAATTAAAAGAAAATTTCTAGAAAATAAAAATCAAAAATAAGTAAACAAAAGATTAGAAATAATTATACAGTATACAATGATATTGTCGTTCGTTAATCAAATAAAATATGAAAGTATGTTTTTATAACATGAATGATCAAAATAGACAATTGTTTTGTCTTTGTATATCAAACCCGAAACAAACTAATCTATTCTCTGGGCATGGATATTGTAAGGCCCAATTAAATTCGGCCCATCAAACGAAACCAACCCTAATAATCTGAAAGAGAGCTATATATAAATAATCTAGGGTTTAGTGTGCTCCTCCTTCCAAAGCCGCTGCGAAACTCGTCGATTTTCAAAACCGGAGCTCAGAGACTGATCTCGGAAAGTAAATCGCAGCCATGGCGGAAA
>ref|NC_003076.5|:13712183-13713192 - Arabidopsis thaliana chromosome 5, complete sequence,40S ribosomal protein S3 (RPS3C)  GeneID=833518  Locus_tag=AT5G35530
ACATTTCCTAATTAAATATAACAAATCTGCTTTATTTTATATATATGATATTATAAATATCAAATTAATGTGTTTGAATTCGAATTGGTTTGAATATTCTAAATTTATTTAAATAACTGTTAAAACATTTAATTAGACCATCTATTATGTTTGATAATTAAAATATAAAAATCTGTTTAAATATTTAAAAATAAAATTAATTACATTTTTGTTGAAATTAATTTTTGTTAGTTAACTTAATTGAATTTAAATTTAAGTTTTTATTAATAATTCTTTTAAGTTTTTCTTCTATAATTCTGATTTTGATAAAATTTATGTTTGTCTTATTAATTTGTCAAATTTGATAATTAATTTACATGTTAATAAAATATACTAAACCTTGACATACTATCTATACAACTATATATATTAAATATATAATTATAATAGTATCCATGTTCAAATGATACCAATAATAAATTTTGAAACTCTTAAAATTTATAAATTATACAAATAAACATTTATAGACAAATAAAATACCTGAAATTCGTAATATATATAAAGAAGTGAAACTGATAAACTAATTAAAGCATGAATATTGTGCGTAGCACATGTACCGTCTAATACTTTTTAAAATTCACTAAAAACTCTTTCAAAATCACGAACCAATAACATCATCGTAATTTGGAAAATGAAAATACTATCTTTTTTTTTTTTTTTTTTTGAACAGAAAAATACTATCTAAACTACTCTTGCTAACACAAGGAACGGAAATTATAGATATGAGACGTGATCGGGATAGCTAAATTCAATTCTCACTGTCACTAATTTTAATACGGGTGAAATGGTTTTATTTTCAGTCCCTTTATATTGTGGCTTGTCAATAGAAATGGGCCTTAAAAGGCCGGGCCTTGCTCTTAACTTTATTTAACCACACAATTTTATCATTTCACTCCTAACGCACTCTCTTCTCCGAATCTAGGGTTTTTGTCTCTAGCCTCCTCAAGCTTTGCAAACAATCATGGCGACCC
>ref|NC_003076.5|:16610574-16611583 - Arabidopsis thaliana chromosome 5, complete sequence,40S ribosomal protein S10 (RPS10B)  GeneID=834154  Locus_tag=AT5G41520
TAAAATAGAGAAAAATATAGAGTAGTCTTATTTTTTACTCTATATATAGAGAGCAATCTCTACACTTTTCCTCTATTTTAGAGTTAACTCTATTTTGAAAATACAATGGAGCAAAATTAACTATATTTTCTCTAAAATAGAATCATCTCTAAAATAAAGGAAAAAATAGAGTTAGGCATTGGAGATGTTCTTACATAAAGAAGAGAAAGAGAAGGAATACACACTCACAGTTTTGATCTTGTCGATACTCTCCTCGGAAGCACATTCTGTTTCTGATTCTAAGTCTGATATTATGATCGTTGGCATTTTGGACGCTTCTTCATGCGGACGTTTTTTTCTACGTCGGAATTCAAAGCCACCCGTGTAGGAGTCGTCGCTGCTGGAATCATTTCCCTCATTATCCATTTTGACAAGGGACCAAAAGAATCAAACTTGGCAACGTTTGGGAAATAAAAGTTCCAAAACTAAAACTGCCACTATTGAGAGGGAAGAGTGTGAGGAACCTGTTTTTAAACAAATACCAGAGAGAGGGAAGAGCAAACGTTGAATTGGAAAAATGCACTCTACCTTGAATTATATATTACTGTAACTTTAAACCAAGAAGTATGAAATTATATATGTAAATCGTGTGATATGAAATTTCTTGTATCTTTTATGTCTACAGTCTTTTTTTTTTCTTACAGCAATTTTTATGTCTACAGTCTACTTGATGAAATTTCTCACAAATTACTGAAGTAGAAAATGTCCTGATTTAATATATGAAAGACTAAAGCTAAATAACTTTGGGTATAAAATAAATTAGATTGGGCCATGTTAGCCCATTAACATTTTTTTATATCGGCCCAATTAGGGACACACATAAACCCTTAAGACAAACATGTTATAAAAGTGGCGGCTTCAGTCGAAATTAGGGTTTCGCGTTAGGAGAAGAAGTTAAAGCAAAACACATACAAACGCAGTCACCTTCTCTATCGCCTCCTTCTTCAATCTCATCGCAATCATGGTAACAT
>ref|NC_003076.5|:19407320-19408329 - Arabidopsis thaliana chromosome 5, complete sequence,40S ribosomal protein S27 (RPS27D)  GeneID=834844  Locus_tag=AT5G47930
CAAAAGTCATGTATTTTTCACAAATTATTCAGTCTAAAATCCAAGATGAATTTTTTTTTAGAATTTTACATAATATAGTTTATCATGCTTTTATTATATACACTATACATTTTAATCGTAATACCAACTAATATACTAAGAAAACAGATATTATAAATGTAAACCCACCCTACCAAAAAAAATATCCGTAAACCCAAATACATAATCTACAATTCAACAATATGAATTTCACTCAATATATACATTTTCTTAAAAAATTAGCCCCGCGGTGTACCGCGGGTCAAATTCTAGTATAGTTTATAGTTTCAACGAAGTTTTTACTCTATACTCTGTTGAAAGAAGTTGTAAGCTTTAATGATACCATGGATTACTGTGTTCTATATGCGACAAATGCAAGTGTAGATATTAGAACCAATTGTGGCAGAAATCCAATGACGTGGAGAAAAAAAGTTATGCGCTAGGACTCAGACCAGTACGTTGCCACTCGACTTCTTAGTACGATTTGTTAGGATAGATAGACTATAGCAAAGAATTGACCATCTTGAGGAAGGGTTAGGGGAGTTGGTCTGCCGCATAGAGTAAACCAACGTGACTTGGAGCTATGAGGGAACACTAATGTGACATAAAGACAACTCTCAGTGAGACCTAAGTTTAAGTTGTACATATTGAGAGGATATCTAGTTTATTGTTACAAATCTATCCTTTTCAATTAATCTTTTGGGGTTAATGGTGATAAATATTCAACTATACATAACACTTTTTGTTTACGTTTTTTAGTTTTCCAAAGTAAGAGCATACAAATTGCTAAGCCGAATTTCTCCCACTCCTACTTGTTTATATGTACAATGGGCTGGGCCTATAAGGCCCAATGTTTTGTGTGTCACATTTCGTCACCCACAGACATATATACTTAGATTGAAGCTAAAGCTGCAGTCTCCGTCTCTTCGCTTCTAGGGTTTCATCAACCAAATTCGCTTTCGCCGCCTTTCCACAAGCAATCATGGTGAAAT
>ref|NC_003076.5|:21356994-21358003 - Arabidopsis thaliana chromosome 5, complete sequence,40S ribosomal protein S10 (RPS10C)  GeneID=835342  Locus_tag=AT5G52650
TATAATTGTTGGGTGTGTGTAGGTTTGTACCTGGAAAACCACCTGCAATTTTGAATCCTTTTCGCCATTTTTTTTCGGGATATCCTGGATGCTTGAATACAATCGTCATCGACTACAAACAATGAAATAAAACTAAAGCTTTAGTGAATTTATTATATAACCACATAAATAGGTTTACTAAGAAAAATAACTAACCATTTTTTGAAAAACTCAAAAGTTTGGAAGGAGAAGAGAAGATGATGGACAAGAATGTGATTACAAACTCGCTTGCTCATCAACCTCTATATATATTACTGAAAATTGATTTTTTTTGTTAAATAATCTATAAAAGTACATTTATCTCTCAATTTCACAATCTCTTTCGACATATGTCACAATTTCTCATAACAAATTTTTGACACAAAAATAGATTTATCTTCTTTTTTTTTTTGTTGAAACAACACAAAAATACATTTATCTCTCAAAGATTTTTTTGTTACAATATGGAGCAAATAAATTAATTAAACTGGAAATTATTTTAACAAGATAATATATGTAATTAATAAAAATATATGTTAATTTATAGAATTAACTAATCTGATAAAAATATATAAAGTAATCAAAGTTATAGTAAAAAAAAAAAAAAAATCAAAGTTATAGTAAATAATATTTAAACGTATGTCACAAAATTTACAAGATATAAACTTTTCAAAAAAGAGAGGATAAACCATCGTAAATATAAATACAACGAGTGTAAGTATTGGTTAATAAAATATTAAATATAGTTATCATCAAATAATTTGATAAACCCCCAATTCTTAATTCAATTCGACAAGATCATTTTGAGTTTCTCAGTCTCCGATACTGCCCAAACTTAAGGCCCATATTTAATGAACTCATTATAGGCCCAAAACAAAGCATATAAAGTCATCGTCTTCTCTAGTCCTGCGAAAACCCTAGTTTTTTGCTCTCTCGAAGTTCCGTGCGACTCTCTGCTCGAGCAAGATCTCCTACCGATACAATGGTAACAC
>ref|NC_003076.5|:22935972-22936981 - Arabidopsis thaliana chromosome 5, complete sequence,40S ribosomal protein S30 (RPS30C)  GeneID=835768  Locus_tag=AT5G56670
CCTTCAAAACTCCATCAACAGTCACACAAGTTCCCGTAGCAACCAAGTTAGAGACATCATAGAGAGACGGATCCACCATAACCTGAAGATTCGCTGGACAAGATCCATCGTTAACCGCAAGGAAAGAAAACGTTCTTTTCCCTTGATCTCTTCCGGATTTTACCCAACCACCGATTCGAACCGTTTGACCGGCGAGTCCAGCTCCGCCGTCAGGTCGATCCAAAATCGTTCGAATCAAAACCCGGTTAGAGAATTGAGCTCTTTGCACCGTAGATCCATCGTTTTCTAAGGATACGGCGGCTAATTGAGTCGCCGGCGGCACAATCTCATCAGCCATTGTTCGTTATCTACGAAAACAAAAGCACGGAAATTTTGGAGGCGTTGATATTAAACCCTAAAAGAGGAGAGGTTTCAGAGAGAGTGTATTTGGCTGCGTATTGAGAGATGTAAGAATAACCGTTGGATCTTCCCTTTATATGGGGTAAAATCGGAAATATCTTAAAGTTTCCAACGAAGCCGGTGGAATCTTTTTGATTCGTATCTAATTATCGCAATTAATAATTCGTTAAATATTTCATTTTATTCAATTAGTGGAGACGTTATTTATGGAAACAACTACTGTTATTGAAAAGTATTAGTGGAAAATGGTATTAAAATAGAAATATGTTTCCAAAATATCTTGGGTTTTAGATTATGCAAACGTTATAGACCTATTAAAGTAGAGATAATTTTTCTCTGAATTCGAATTATTTTGTATTCCTATATTGTCAAACTTGTGTTGCTTATAGGTCCAGTTTTACAGATGTCCATATTCGAGCTAATAAAGCCCAATAGTAATTAAGTAGTTAGTATGGGCCCATAAAGCCCAATATATTTCGGTATCGGGTTTAAATACGTATCATCATCTCGAAAACCCTAATTCTGAGATTTCGCACGAACTCATTTCAGCTTCTTGCAGCCGGCGGAACGGAGGAACAAAAAGCAGAGAAGCTAATCAATCATGGGTAAAA
>ref|NC_003076.5|:23618599-23619608 + Arabidopsis thaliana chromosome 5, complete sequence,40S ribosomal protein S4 (RPS4D)  GeneID=835955  Locus_tag=AT5G58420
AGTTATATCATGATATGATCTATGATTTTCATACCAATATCGATGTATTGAGAATGTTATAATTGATTGAAGACTTAGTTATGAATAAAGTTAGACATGGTTCTTGTGCCTGTCAAAAATCAACTAAAACGTTTTTAGATCTTGATGGTTTGATGAAAATAATGATTTGGAAATATGATCACACAAAGATGATATGAAATCATAATTTTAAATTTTACAAATATGATAACTATAAATATTAGATATCAAAACTTAGCTTTACAATTTTGAGTGTTATTTTTTCTTTAAGAAAGACAGGAAGTGGGTTTAACTTTTTGGAAATTATATTGATTTTGTGATTACTATTGTAAATTTATTATATAAAAAAACTAGACACCAATGCTTGAGCGAAACTTTGATGAAACTCTGATTTGTATAATCTTTTAAATTATTAATGTTTGAGTGGATATTGGGTTTACAAATTTGTTAAAAACTTTGGTGAAAGTAGAGAATTAAAATCAATTAAGGGTAACAAATAAAGTTGTTTATATAAAATATAAAATACATGATTATATGTACAATTCATAATATTAGTATATATGATACTAGAAGAAAAAAATTTAAATACGTATGACACCGAGTATAAATATCTAATGCAAAATACAGAAAATAAATAGATACTGACGGATAATTCCGGAACACATGAAGGTTTTAACATTTAACCCATAAATCCCAGAACCCGTTCAGTATTTGAATTTAGTTTTTTTATGGCCACGCTCGTTTCGAGTTTGGGCCTGGCTGGATATTTTTTTACCCACAACAAATCTCTACCCATATATATAAATGGGCCTCTCACTTAATAAGCCCATAATACCCTAACATCATGGAGTTGGAAGAGGGTATATAAATGGCCAATTAGGGTTTTGTACGTGCTCTCACTTTTTCTCTCAAGTGGTTCGGAGCTGTTTCTAAGAAAACAACAGGTAGTTCGGATCGGAGCTACGCTTGCAAAACTCAAAACATGGTTCGTC
>ref|NC_003076.5|:24113075-24114084 - Arabidopsis thaliana chromosome 5, complete sequence,40S ribosomal protein S15A (RPS15aF)  GeneID=836107  Locus_tag=AT5G59850
CCGAAACCTTTAGGTCTCTGCGTTTGCTGGTCCTTAATAAGACGAGCTATAAGACAGTAGCATACAAACGACACAATTAGTTCAGACACATAATCATAGCCGTAAAACATTCGATTCTGTAATCTGACCAAAAGGCGCAAACAGTTGCCTCAGTGATTGATCTGTGGTGTAAGCAGAGAGTCCTGCAAGAGAACAGTTTGAGAATAAAAATTCAAAAACTGAGAAAAGCAGAAAAACTGGAGATGTGCAAAGTTGTAGCATACTGCTGACGAAAGAAAGAAACCTGAATTTGAAACACAAGTGAGAGTCTTACCTCCAATTAAACGACGGCGCTTGGATATAGACGATCTAGGCTGTGATAATGTTAACGAGATATTAAGAAAGGCCCAAAATAAAGCCCATTATAATGATCCATTAACCAGTCTAGTAAAGTTTCATAAGGCGCCCCAATAAAAAGCAAAAACCCTAATTCGCATCTTGTATTTAGTTCTCTTGTTAAACTTTGCCTCTTCGTCTTTTGCTCCAGAGTTTTTGTGCGGCTGCCATTTTCGATTTCCAAAGGTTAGAGAGATCTCCACAGCTACGAGCTTTATTCCTGTTTCCTTTCTAGGATCTGCTTTCATTTCTGCTCAATCATGACGTGAAATCTGCTTTTAAAATTCTCTGAAAATTCTCGTAGTTTCATAGTTTGAGCTCGATGCTATCGATTAACATTAGTTTCTTGGACCAGAATACAATTAGATCTATCGAAAGTTTGCTTATAGTTCTATGTTTCGTTGATTGCCATTTGGTTATTGTTGTATTCATTTCAATATTAGAATCAAGTTCGTTGATTGTCGATTTAGCTGCCACTATAGTTGTGCATTTGAAGCATGAATCCTCTTTTTAACACAAAAGAGACTAAATTTGATTAGTCAATGTTTATTGGTGTTAGCATTAGTACGTTTGGTATCGGCTCAGATTTGTTGTTAATTTGGTATCAGGTTTTGAGCTTTGAAAAATGGTGAGAA
>ref|NC_003076.5|:24610158-24611167 + Arabidopsis thaliana chromosome 5, complete sequence,40S ribosomal protein S19 (RPS19C)  GeneID=836238  Locus_tag=AT5G61170
GATCCCAGCTTTTGCTTATTTGTATTTTTATTTCTAGTTCAATAATTGCCCTATATGTACTACGCAAATTTGTATTGATTCTGTCTTTTGAATTCTATTTTTTGGGGTACAATAATCATCCATATTTGAAATATTAGTAGACTTTTCATGATCAGTGAATCTATTTCCCCCTACTTTGAAAAATCGAAACTTTGATTTCAGAAAAAAAAAGCTGTGATACGCAGTGGCGGAGGTACAGCTTCAGGAGGGGGGTCACTTGACCCCATGACTTTTACAAAAAAAAATTTAATAGCTTAATTATTTGGTATTTAGTATATAATTTGGGTTCAAATATTAAATTGACCCCCTTACTCGAAATTCAAATCCTATTTTTGCCCCACTCAATTACCATATTTTGTGTAAATCAATCTCATTATTCTTCTTCTATTAATTTCCTGAACCCTATATTAAATTTTGGTAACTGGTTTTATTATTCCCCTAAAAATACATGAATTTAGATAGACAAAACAATTAAATAATGTGGGTACTAATCTTTACATTTAGATAAACAAAAAACAATTTTAGTAACAAAAAAGATGTATATCATTTTTCACCAGATTTTTAGTAAACTTTTAAATAGAAAAATGATGAATAACATATGACTACTCGTGTATTTTCCACAAAGAATTTTTTTTCGGAAAAACAACAATAATTTACGAAATTGTGATATTATTTTTTGTTCTATTTTTTTATCTATAAAAAATTTTTTTTTAAAAAAAATCCTTGTTTTAATTTTCTCAGAAACGTGGGACCACAATATTTTCCAAAGGGTTCAGAGTTTAGCGGGCCGAATATATGTCATAGGCCCATAGGCTAAAACAATAAGGGTAGTTATGTAAAATCCGCTCACACACACTCCTCAAAAGCCCTAATCGTTTATCATAATTCCTCAATCCCGTCTTCAAGTATCGCCGACGCCGCAGCACAAAGGAGGAGAAGAAGGATCAAAGGCGCGACAACAATGGCGACAG
>ref|NC_003070.6|:50945-51954 - Arabidopsis thaliana chromosome 1, complete sequence,60S acidic ribosomal protein P1 (RPP1A)  GeneID=839410  Locus_tag=AT1G01100
ATTTTGTTGGCATCGATATTAACATGAATATATTCGTTTTTGGGTCCATATTGATTATATACCGTGCGGGACAATATACGTAGACTAGATAAGGAGAGAGATTGCACGTTGTTTTAGCTCCATAATCTACATTTTTATTTATTTTTTTTCTGTTATTCTACTAAATGCCAATATTTGGCTTAGCGCATGCGTAATTTTTACTACTATTATATAAAGTTGGTTGGAATGGTAGTAGGATGAACAAGTATTTATCGAGATTCTAAACAAATTGTATAAATCATTTTTTTTATTAATTGACAAATATAATCAAACTTGGTGTCTACAACTACATGATTTTGTGAAGTTTGGGGTTAAAGAACTAATCAAACTCGTGATTTTTGGACCAAGACGAATGTACAAGAAAAAATGAAAATATATTGGATCGCATATGATATGTTTATTGAAGACTATAAATATGTCAAATGAAGAATTATGTTACTAGTGCGAAAAGGACATCCATCAAGTATTGCTTGACCAAGCTCGTGCTGTCACATGCATGATGGACCACGGTGGTCGTTCCCTAGAAACCAACCAACAATTTCTGGTCAAAGTCAAATCTCTTAATTTGGGCTCTTATCTTTTATTTATTCACGGCTATTAGGTTTGAAGGCCCAATACTGAAAACAAATATATGTAAAATTAAAAAATGGGCCTAGCGAATATTTATGCGGCCCATCAAATAATTGGATAAAAGCTTTATAAACTCTGCATCTCCCGTCTCCGCATCCAAACCCTAGAAATTTTGTCTCTCTCGCCGCCTTGCGAAAAGCATTTTCGATCTTACTCTTAGGTAGTCTATGATTCTCCATTTGATCCGTTTATACTTGTTATTGGCATTTCATCATCGTCTGGGTTGTTCGACTTACTCTAATTTTGGTTTAAAACGGATTTAAAGTTTGTTTTTTTGTGAATAAGCAATTAATCTATTGTTACTGTTTTTGAATCGTTTCAGGATAAAAAAATGTCGACAG
>ref|NC_003070.6|:1215110-1216119 + Arabidopsis thaliana chromosome 1, complete sequence,60S ribosomal protein L23 (RPL23A)  GeneID=839511  Locus_tag=AT1G04480
ATCTCAATTCTGTCTGCAGCAGTTACTTAAACGGTGTCCTTTAATTGTTAACTGGATAACTATATTTTTTATGATCTTATGATGGGATTTGTTTCAAACTTTCAATTAAGGTCAACTATATATCAATCAAGTGGCACTGGTCAGGACCTGATCATTGATTCTTTCAGTTATCTTTTAACTTTGAGAAATATGGAATCTCATAATCCTCAAGCAATTTCAGATTTTAGGATTCGACAAATATTGCTAATCAAATTGAGTTCTATGAAAACAACTATAACAGAAGATTATGAAGAAATACAGTTATTACAACTTACGACCATGAAACTTGTACAAATAATGGATTCACCAGAAACCAATCCAAATATCTTATATAACCTCAAAGCTTATTCTATCGATTCTAGATAGCAAACTCGTTCATATATCCATCAACAGGCAAAAAACACAAAGACTCTAATAGAGGATATTTTAAATAACTGTTTGCATTTTAACTGGGTATATACGGTTTAATAACCGGGTTATAGATTTAATTGTCTAACAGTTAGAGTTGCCACAAAGGATTCTCAGATACTTCGAGACCAAAAATTAAACTGAGAGATGTTGGGACCCACAGTAAAGTGGGAACCCTCCAAAAATAGGCGTATGCCACTTAGCGTGGAGAGCACACGGTATTCTTTAGTAAAAGGCGAAAGAATAGTTCGCTATGTGCTCACCACATGGCTGCGTGGTTCGAGAATATGGAGAGTGAAGTCTATATATACTAAAGTTTCCCTTGGCAAACTCTCTCACCTTTCCGATGTGGGACTCTCCAAATAGTGATAAGACGCGTCTGATTTAATTTAAAACTCTGCTTGGGCTTTTATGGGCCTAATATACTTTGAACTTGGGCTAAAAAACGAAATCGTTTCTTCTTCCATTTTTTAAGCCTACTGAAACCCTACAAGAAGAATGCGTCACTATATATTAAACCGAAATCGTTTCTTCTTCCTTCAAGCCGTCAACAATGTCGAAGC
>ref|NC_003070.6|:2167652-2168661 + Arabidopsis thaliana chromosome 1, complete sequence,60S ribosomal protein L35a (RPL35aA)  GeneID=837218  Locus_tag=AT1G07070
AGAAGGAAGAGTAATTTACCTTTCCTGCAATGGAAGGGAATCCATTTTCCATAGATTGGACTGCAAATTTGGTCCATTCTGAATGTGAAACCCCTAACCACAAACAGCTAGGAGACTTGAGCTGCCGCAAATTCAATGCCTCATACCTCATAGCCAAACAACTCTACTCAACATATAACAACCATATATACATACATTACAGAAAAGTTGAGTAAAGTGCACAAATCCATCTGCAAATCTTCACTCATAATCGAACAAGAAGCTGAAAGATAATTTCGAATTTATTCAAAATCGACAAGGACAGTATACGAACCTCCATATCACCGAGAAGAGCAAAAGCACGAGCGAAGAATTCAAGTACGGAGAGTTTTGCGACCATGGATTCTCCGGTGAGCTCACCGAATATAACAACCGATTCAGATCTCATGAAATCTCTCAATCGAGATCTAACTTCCAAAAACGATTTCACATTCATTGCAACCAGAGACAACTCGAGAATCCGAAGAGATTCTTCATCGAACCTGCACAATCAGTGAGAAGAAACCCTGTTCTAGCCACACACACAAGAGAAATTGAGAATCAGATGCTTCGGATGGATTGAAGAACCTTCTGTCTTGGACCCGATTGATAAAGAGATAAGTCTGATCAGCGATCATCGAATCTGAACATTTTTTCCAGAGAGAAATTTGAGCGGTGTTTCGAATTTTCAATGTGCCCTTTGATTTGAATTTTATGTTATGGCGCATCTTAATTGTTAATTTTGACGGCGCATTATAAGAACTCATTTAAGGACAACATAAGCAAGGGGCCGATAGCCTGACGAGTTGACATTCGGCCCATATGTAGATTTATAGGCCCATTAATATCAAATCGATGACGTTTACTTGCCATCTAATTACCTCCGCGACTGATAAGGATTCGCTTATTAGGTTTTTTTGAGTTTTCGTCTCCGTTTTCTGAAGGCAACTGCTAATTTCTTCCACCGGACGATTCGACAAAAATGGTGAAAG
>ref|NC_003070.6|:2635231-2636240 + Arabidopsis thaliana chromosome 1, complete sequence,60S ribosomal protein L10A (RPL10aA)  GeneID=837356  Locus_tag=AT1G08360
ATAGTATTGATAGGTCTCACTGCAAACAAAACAAAACACCAAACTTTAAAATGGGGTTTAAGAAAATGTGCCATCTTTGAGTTCCATGGTCAAACTAAAGCTAGAACAAAAACATATCTTACACATTCTCTAACTTGATCTCCTCCTCTTAGATTACTCACCCGTCATCATAAGCCAATAAAAAGCAAAATGCATAAGAATTACCAAAAGATTTGAATTTGAGAACAACCTCGGATTGTGGAGAGGACCCACTTTGTTGACGAACAAAGGGACATGATCGCCGGCATTATAATGGTTCGACGAGCCTGATCCGATTCCGATCCAGAAGGTCAATGCAAGTAGGACTTGTAGTACAGTAAGCAGAAATTGCGCCATGAATTGGCACTCTTCTTCTGCTGGGTTCCAAAAGAAACGAATCAATATGTGCAACAAGAAGAGCTCCAGAAGCAGTCATCTTCTAAAATCTTAATCTAACAACAGCTCAAGAAGAAAAAAATTCCATAGCTAGAGAGAACACAAAGTCACAAGACGACGTCGTAGAGGCACAAAGTCAAACCTGAATGGCTTAAGCCGAACTGAGTGGTTTTGACTAGACCATCATCAGAAAAGTCTCCAAGACGGTAGTCGGATGTTAGATCGCTCAAGTAATTTTTGGTTTTGTTGGTCTCACGTTTTCAGCTGCCCATTTGATTTCAGTTTGGGCTTTTCCTTATCTCTAAAGGCCCAATTTCATTTAGGTTTAGTTTATTTGATCATTATCCTTACTATAAAGGCTTCGCCTTTCGAGAAATTTAGGGTTTCTTCTGTCTGTCTCGTCACTCAGGTTTGTGCCTCAACGACTGCTTCACTTCTAGCTTGATTCTTCTTCTTCGTTTATATGTATACTGTACATTAGATTATTCTTGTTTCTCGAGCTTCTGCTATAGATTTTGATTCTTTTTTTTGTTGTCTTTGTTTCGTTTCCAGGATCAGATCTTAGCTAAATTGAGACAAGCTCAAAATGAGGTACT
>ref|NC_003070.6|:4887270-4888279 + Arabidopsis thaliana chromosome 1, complete sequence,60S ribosomal protein L10 (RPL10A) / Wilm's tumor suppressor protein-related  GeneID=837993  Locus_tag=AT1G14320
CCGGTTAACCAATAAAGCGATCCATCTACATACAGAGCATGCCCCCGAGACGAGGAAGTATTAATCCGATAAGGAGAAGAAGGATTGATATACCTCCAAGTGTTGGTGCTAAAATCAAAAACTTCACATGTAGTAGCGTTTTCTAGGCCAAGTTCGGAAGAGTTATACATAACCAAACCGGTTTGTATATGCCACTGATTTTGTCTTTGCCAAATCCAAATTTAACGTGACTAAAATAACTTGGCTGCTCAAGACAGATTTGTTGCAACCTGGAAACAGGGAAACGTCGATGCCATCGAGTGGCGGGATTATAAACAATGTTGTTTAAGGTTTGGTAATCAAAGAGGCAAACAAGACCGTCACAACTATTGTGGAAAAGTTGGTAAATATGATATCGTTCTGATGATATCAACAACACGTTAGTTTTAAGTGGAGGAGAATCAGCAGTAACATGATGGGGCAACACCAACGTACTGGGTACTTCAGACACCAATACAAGATTTAGATCTTTCCCGCCAGCTGAGCAGATCAACTGTTTCGCCTGGAAATATTGAGATTCGATTGTCAACTTCCATTGTTTGCAAGCAGACTTGAATCTGAGCAGAGATTTCACCGGAACTCTCTCAAGAATATCCTCAACGGTGTCGTGGGGAAGCAATTGCATTATTTCTCTGTCTATTGAGAGGATTTTGTTCTGAGTGATGGATAACATGAAAGATATGCTTATTTGTATCAATTCAATCCAATGTTGATTTTTTCCTTGAGGAGGAAGATAAAAAAAAAAAAACGTATATACAATCGATGGGCCCTAACCCTATCCCTAACAAATCTCTTTAATATGTAATGCGCTTTAATAGTTAAAGCCCATTAGTTAAAAACCCAGAGCTATATTGTTGACCTAGCAAATTTCGGATCTATAAATTGAAGCCATTTTCTAGGTCATTAGTTTTTTCGTCGAGCAGCCGCGCTTTTTGGCCGAGGAAGGATAAAGAGAGACGCCATGGGAAGAA
>ref|NC_003070.6|:5249372-5250381 - Arabidopsis thaliana chromosome 1, complete sequence,60S ribosomal protein L37 (RPL37A)  GeneID=838092  Locus_tag=AT1G15250
CCAGAGGAACTTTAAAGCCTGAAGGAGCCTGCCTTTCTCCTTGAACCGTTGATCTTAGCAGAGGTACGAGGATCAGAGAACTCGTAATACATGTCTGTGAAGAAATTGTCAACAATGTCAAGATACACAGGACTTCTGATGCTTGAATAGCATCGAAGCGCTTCCCTTACATCCAATGCGTGATCCACGTCTCTCAGATCCACCATATTGAGATCTTTCATCTTTTGCGCCAACGCGTCACCTCTTTTCTTTGCATCCTCGAATGGCTCAGCGACTTTCTTCGGTTTCTTTTTATGTTGGTTGTTGAGACTCTTCTGGTGTGTTGTATCTGCCACAGCCGTGTCACAACAGATAACGGTGTAGCTTTCTTTGGTTTGGGTTTGGGAATCTTCTGGACAGCGGCGGCTGCAGGAGTAAGGGCTCAAGAGAGGAGTGTCGTTAGGTAAGTTTTTGTAATCACTAGAGCAGATAGTGGACTTGATGCTCCCAAGAGTCTTCTTTAAGAAACGACCAACTCTCTGAATTGATTTTGATGTAGGTTTCATCATCTTTCTTGCTGCTCATTTTTTTGAGAAGATAACCATATTTATGTCACTAGGGATCTCAAAAGGAAACCTAACATTGATTTAGTGGCATGTAGTAGTTGAAGAAGCAAGCTGATAGTGTCAGACTTTAAGAAGGTGTCATCTTGTTGATTGTGTTGTCCACTTTTATAGGTAAGCAATCGTCATCACATTGATAAGCAGTGTTCAAAATTGGTCCCCTACTTATCATTGCCACCACCACTCACTACTCATATTATATATACTGTATGCCAGTTGACTCGAGGTAATATCAGAACCAGGCCCATGAAGCCCATTAAGAAGCCCATATTTTTGGCGGTAACCAATGAAGATCCATTTTGGGTAGGAAAAACCCTAAAGGACGCTACACAGTCGTCTTCTCGGAGCCGCAAAGATTTCTGTAGAGCAAACTTTGATCATCCCCTGCATCTGCGGCAATGGTAATCT
>ref|NC_003070.6|:6378539-6379548 - Arabidopsis thaliana chromosome 1, complete sequence,60S ribosomal protein L6 (RPL6A)  GeneID=838435  Locus_tag=AT1G18540
TTTTTGCCGGTATCGTCCTTATATTTAAAAGCTTTCGACTGTCAATTAGGGTTTACGCCACTAAGAGATGCCGACGGCAAAACAGAAAAATCCCAAAATTAATATATAAATTTTATTTTAAAATATATAATATATAAAATTTTGTATGTTGTAGCATGGGTCGAGATACATATGGTTTTATATGGTTTTAATTTATATAAAATAAAAAATTGTACAAACCAATCGTAACCAAATCGAATTACATATAGTTTCTATATGGTTTTAGTTTTTATAAAACCAAAACTAAACCTAACTGAAACCAAACCAAACCAAAAAAATCATACCCCTATCCCTATAACAAGTGAATATTTGTATTATGTATAGAATGATTAAAATTGTATTATAAAACAGACAATAATCCAACTTTAAATAAATATTTAAAAAATAAATTTTTCTCCGTGCTAAACAAATACAGATTATGATCTAGTGTATACTTTATGATTCTTTTTCTTATGCTTATGTTTGGTGTCGTGTATTGTGTTTTTTTAAAGCTATATAATACGTATAAGATATAATTGTAACTCTTATTTTATGTATTATATGATGATTCAAATCAATTTAAAAAGTTAAATAAATATGATAAAAAAGTCATAATTTTAAACTTTAATCAAATCTTCTAAGTTCTAATTATGTATATTGTTAAATATGAAATATCCGGTATAAGAATTGGATTAAATATAACTTATCCAACAAAATTTTTATGAACAAAATTGTTTAACGGGATAGATATCATTTTTATCAAAAAAACACTTTTACTTACCTGCCAAATAGTAAGTACAAAAATACTTCATTTAAAGCCCAATATTTTGCAATAACACACTTTTGCACTAGACCCCCATATGAAGCCCATATTAAAGTATTCTAGACCATAAGGGCCCATTAGGTTTTTACTTTCTGCTATATAAAAGCTCAATCTAGGGTTTATGTCTCTGATAGATTTTACACCACCGAAGCCGAAAAAATGCCGGCGG
>ref|NC_003070.6|:9316672-9317681 - Arabidopsis thaliana chromosome 1, complete sequence,60S ribosomal protein L34 (RPL34A)  GeneID=838331  Locus_tag=AT1G26880
TTCGGTTTCTGGAACAGTTGATATATGCTCATCGTCGTGTATAATATCCCAAAAAAAAGACCAACAACTTAAGCAACCCATAGATGTGGCCATGTGGGATACCGGATACCTAGCTAGACGCCAATGGAACTTTTTTCTCGTCGCTGGCTGTGACACAAAAGTGAGTCTATATTATAAAGCTTTTTTTCAAAAAAAAACAATTATTATACAAATATTTATTATTTGTTCAAAGAAAAAAAAAAAAAAATATATATATATATATATATATATATTATTAATGCATATAAAAAAAGAAACTAAATTAAAGTTGCCCAATTTTTAAAGTAAAACTGCAATATAGACACACATAAAATATATCAATCGATTCTCATTCTTACATAATTGTTAGTTTTTTCCCTTAAAAATCTAATCATCAAACCAAACAAAATTGTTGAAAATCCAAATTTTCTAGCCTGGTCCTTATATTTCCATTTGTTATTTTGGATGAATTTATTTTCCAATTCCCAATTTTGCCGCCAACCTTGATTAATTTCTCTACTTGGCTTGCTCTAATTGCTTGCACCACGCCCTTGTAAATGTATCGATTATGTTTTTACGTGCCATGAATTTAAATTTTTTGTTGTTACACTATTTGATAAAATAAATTGAATGTGTTTTGACTAAACGGATTATAATACTAATTAATCTTTTTAAAGTTCTACGTATAATTTAATGCATCTATGATTTCTTAAAAAATCAAAATAAAAATTGGTAATAATGTTTCTAGTTTCTGTTCACTACAACATACAAACGATACTTATTCTAATTGCAGCTAATAATAGAATTGGTTTTTACAAGTTGAATTTTTTTTAATTATTTGTACATGGGCCTTTAACTGGAGCATAATTAAAGACCAAAATGAGAAAAGGCCCATATAGTTGTAGTCTTAGTTTAGGTTTGGAGTCTCACCCTTATATTCTTCGTTCCAAACGAAAACCCTAAAAGAGAAAAGGAGGCGAAAATGGTGCAGC
>ref|NC_003070.6|:9320709-9321718 + Arabidopsis thaliana chromosome 1, complete sequence,60S ribosomal protein L10 (RPL10B)  GeneID=837036  Locus_tag=AT1G26910
TCTTGATGCATAACACATGAGCAGATTCTGCTCCAGACAAATCTCCTAGATCACTAATAGCCGAAAGAAAGCTAAGCAACGTACTGACATTAACGACCACCTCACTTTTTCTCATAATCCTAAACAAATCCAAAGCCAACGCTTTCTTAGAAACCTGAAGATACCCATTCATCAAAGTACTAAACGTAACAGCATCAACACTCTGCGGCATTTCGTCGAACACTTTCCGAGCATCACTAATCTTTCCACAAACACAGTAAAAATGTATAAGAGCATTCCTCAAATCAGTAAAAACCATAAACCCAGATCTCAAAGCAATCCCATGCAATCCCTCACCAATTGAAACACACAATTCACGAGAACATGATTTAAGAGTCGTGATAAACGAGAATCGGTCCAAGGTCAAACCTTTAGCTCTCAATTGGTTGAAAACAGAAAATGCTCGCTCCGGCTCATCGCTAATCGAGTAACCTCTGATCATAGTGTTGAACATAAAGAGATTAGTGTTGGAGACATGCTCGAAGATCGACGAAGCGTATCGAATGTCAAGTACAGAGGAAAAAGCAAGAAGCTTGCTCACTGCGAAATCGTCCTTGTCGAGTCCCGTTTTCACCATGTAACCATGAATTCGAGAAACTTCGACGGTGTCTCTGCAAGACCTTAGATCGTTGATAAGTTTCTGACATTGTGGAGACAACAACGATTCAAGATTCCTACGACGGAACACGAAATTGCGCCTGAGCCGTGACGTAATCGCCAATGTCATCAGAAAGAAAAAAAAGTCGCCGGAATAAACACGGATTTGTTTTTTAAGCTTAAAATATCAAATTGGGCTTTAGTTCCTTAATGGGCCTTATTTTGGTCCAAATCCAGTTACGTGGCAAAGAGAATTAGGGCTCTTTGTTCTTCTTATTTAAAAAAGTTACGCCTTTCTTCTTCTTCTTCTTCTTCTTCTTCTTCTTCTTCTTCATTTCTAGGATTCGAAACAACAATCAACGCGATGGGACGAA
>ref|NC_003070.6|:9514230-9515239 + Arabidopsis thaliana chromosome 1, complete sequence,60S ribosomal protein L17 (RPL17A)  GeneID=839630  Locus_tag=AT1G27400
AAGTGCTCTTTTGCTTCTTCAGGATCGTGAACATAAAACGCGTGGGCGGTGTACGCGTTGGCAATACACCAAAGAGCCTGATGCTTCCCTGGATTTATTGTCAAGGCCTCTTCCAACTTGGAAATAGCATCTACATGATCAATAATATTTCGTTACATTTCAGAGCAAAGATGAATTTGAGGCGTTTATTTTAAGACATTAAAGAAGAGATCATACCATTTAACATGAGCTTAGCTTCAGGAATAGGCTGGAACTGTGAAAGTTCAAGTAAAGCTCCACCCCATTTCAGCAGATTCTACAGAAAATAAAAATGTTCGCAAAGGTATTCTTAATATGACCACATATCAAAAGAAACTCAGGAAAAAATGTAATTTCAGAGAAACATATAATCAATCTCATAACATAAATTATAATATTTCCATCGAATTCAAGACCTAAACTACACATAGTGACAATACATTCACGAAATCCATCTCCACAAAACATCCTTAATATTCGTTACATATCAGGTCCGATCATATTAATCGAAATGAAGCAATTTCACAAATTCTGAGGAGAGGGGAGGACAAGTAGAAGAAAGAAACCTCGGAATCAAGAGGATCGTTCTTGTACTGAGCCTCAGAATTTTTGCGAGCATGTTCGAACATGATAAGCCTTTCAAAGTCGGCGGTAGAGAACTCCATCTTCAGATTCAGGTGAAAGAAAATCTAGGGTTCGGTGTTTTTGTTACTGAGAAAAGTCTAAAGAGTTGTCTCGATGTGAAACAAGTTCCGAGGGTTTTAGCCTACAAGTCGGGTGTTACCAGCACATAATTGGGCTTTTTAAGCCTACTTATCAAGATAAGTGGCCCAGAAGGCCCATATGAACAAATAGTACTTTAATACACTAGTTCAACTAATGTATTCGCCGATTAGGGTTTCTTCTGTTTCACTATATATTAAGTGTCTCCAACTACTGAGATCTCTATCCTCTCCGTCCTCTGTTCTTCTCATTGGCCGCCATGGTAAATG
>ref|NC_003070.6|:19476143-19477152 - Arabidopsis thaliana chromosome 1, complete sequence,60S ribosomal protein L37 (RPL37B)  GeneID=841660  Locus_tag=AT1G52300
AAAAAAAACACACACACATGTAGAGAATTTTTGTGGTATTTTGTCTTGTCCTCCTAAAATCATATGCTATGTGAAAGTATAACATCGACTTGAATATTAGAAAATTGGGAAACTCAAACAACTAGTATATAAAATATTTTGTATGTGAACCATTGTTCTACTTACATGTTGTGATTGTAAAATTTATGGAGGCAAAGAGAGAAAAATGTACCATGAACGAGGAATGATGGATTAATGGTTCCTTGACTTGAGAAGAAGGTTTATGACTCTATCGTGTCCAAAATCAAAACTTCTCTTGACGATCTCTTGGGAGCTTCTTTTGAGACTCAAAGATATATTAAAGGAAAATACAAGCTGAAAAAAAAGTAAAAATCAAAATCCCTGTAATCGACGACCAAAAAAAAAGATTTATTGATACTTACTTGGAGGAAAAAACCAACATTTATGGAATAAATTGTTCCCCAAGTATTCAATTAATACTTCAGTTGTGAAAATTTGAGACTCAAATCACAAATTTTCTTAATATATTTTTTTTTTTATCATCCGATTTTAATCTGAGGAATGTTGTTTACATAAATGATAGGAAACGGTTTAGTGCAAAATTTTCTCAATATAATTGTTATTGCAATTAGTTTTTTTATTTTTTATTTTTTATTTTTGGTTTAAAAGTTAAAACAACACAATTTAATAAAGTATAAAATATAATACTCACCTAAATTATTGTTACAAATTCTATTGTAAACCGGCACAACAATGGTAAAAAGTAAAAACAAATCGTTTCCTGGTTAAGTCTTCGAAATGAGTCCCGCACAAAAAGGCTTATTAAGTATTAAGGCCCATGGGCCTGACTTATCGATCCAATAAAGAATTCACAACCCTAATAAAAAGGACGAAACCCTAGCTTTATATAAACTTTTGTTAACCTACCGTCGTCACTTCCTTCTCTTGAAGCCGGAAACCTTAAGGTTTTATATCTGGGAAAAAACTCGCATCCGCTTCAATGGTGATCT
>ref|NC_003070.6|:25261209-25262218 + Arabidopsis thaliana chromosome 1, complete sequence,60S ribosomal protein L17 (RPL17B)  GeneID=843063  Locus_tag=AT1G67430
ACTCGTTAATATGTGTGATGATACGCTTATCAGCGATATCAGTAGATGTTGAATCAACTCTTCAGGTTTCAATGATATCGATAGTATACTTAGCTAGTTTCTCCCCCATGAAATCGATAGAGCTTCCTCCCAAGGTATTCAAGATCTTATTGGCTTCTACATATGAAGCAATCATTACTCATGTAGCAAACTTGTTAATCTTCTATATTTTCATTACATATAATATTTTACGTACAAGTAAGTCAAATGACATGACATGACATATGATATAACTGAGTAAGTAAGAAATTACGTATAACAATTAAGTCAAATGACATAGTAACCATTCGTGATTGTTGTCTCATATTTATATATATAAAACAAAAAATGAAGTTTTAAGCAAATGATCTACAACTAAAACAACATACTCCACCAATATATACAAAATACGTACACTTTTTTTTGATAAGTAAGTAGAATTCTATTGAACCTGATGAGAGTTGAGCATAACTCTATTCTTAGACCCGAAAACTACTCACCATGTTTATTTTAGAGATTTAATGATGGATTGGACAGTTTTTAGGCCATATTACATAGTAACAACTAATTTCAACTAAAAGAATGCAAGTTGGTTAGTTTAATACAAAACAAAATAGTGAAAATTGGATCTCTAGCTCATTTTCCGATTAATTAACTTATTTTCAAAAAAATTGTGGTTATAAGAACGAATTAATCAATTGCATTTCTTATAAAAAAAAGTAATGAAGAGAGATTTTACTTACATAAAATAAATACATCTGGCCTGATGAAACAAAAATGAGTAAGGATATCAACCTTTGTAATAAGTAATTGTTAATTACCAATTCATAGTCTTGATGGGCATTATTAGAAAGCCCATTAAAAATGGACAAGGCCCATTTAAACCTAGGTTTCGCAGGGTTTATTGCTTCACTCTTATATAAAAACTCTCGTCTTCACAAATCTCACATCTCTTCTGCAGCCGATTCTTCTATTAGCCGCCATGGTAATTG
>ref|NC_003070.6|:27931536-27932545 - Arabidopsis thaliana chromosome 1, complete sequence,60S ribosomal protein L35a (RPL35aC)  GeneID=843767  Locus_tag=AT1G74270
TCCTAGACTCAACTGATCAGCTAGCTCTTCAATATCCGAAACCAAGCTTCGCGGTGTACGACTTGGATGCGGATCACTCTCACAATAGCCCGGTCTGTCGAATGAAACCATATATACACCTAGTTCCTCTACTAAATCCTATAAAATGTATTGACACACTGTTAGAGGTCCCAATAAAAAACCGAAAACGTCACTCTCAAATAACTTTCTCACTAAACTTCTCTATACTACAAGGATTTTTAACAACACTACTTGCTACAAATTAACATGCCACTAACTAAATAAATGATTAAAACATAGTGATCAAAGTATTATTACATAACAACTATCTATCAAATCAACGATAGAAGCATATAGACATGCATAATCTTGATTGTGTAAAACTTACCGGAGAAAGCAGAGTGGCGAAAACGGCATCGTGTCTACAACAATCGGATCCATGGATGAAGACGATTTTGCGGTTAGCTTTCTCTCTTGGAAGTCCATGCTCTTTGTAAGCCAAATACCTCCCATCTTGAAGCTTTATCCGCGGCGCTGTGATCGGTGGACCACCGGAGGAGCCACATAGCTTCGGCGGAGGTGGTTTCAACTTGGACTGATAAGTAAACGCCACGATTATCCCAACAATGACAATCACAACAGAAGGAAAAAGAAATTTTTTTCGAGGCCATGGCTTTAATGAGCTGTTCCTTGATGAATCTCTCGTCATTTAAAAGAATGGGAAGTTGATCGGAGAGGCACGGAGGTCAACGGCGACGATTCTTGAAAAGAGAGCCAACTGTTCAAGAACTACAACATAGAGATCGTTTTTTTGTTGTTGTTTTGAGATAAAAATAGAGAAGCCCATTTTTATATGTTATTCATTATAGTAATGGCCCAAGATGCTTAATATACTAATGCCCCAATAGTGTTAAGGCCCATAAGCCCATATTAGGGCTTCTTCTTCGTTTTTCTCCCTCGAGTAGCAGCAGCAGCCTTTGGATATTCGGCGGAATCGAAAATGGTCAAGG
>ref|NC_003070.6|:29305279-29306288 - Arabidopsis thaliana chromosome 1, complete sequence,60S ribosomal protein L30 (RPL30B)  GeneID=844129  Locus_tag=AT1G77940
AACGAAGGTGCCTCTCGATGAAGGAGCTTCAAAAGGAAGCAAATTAGGTTAGGGCTCTATGGAATAATTCTTGATGTTACCATATATTTTATAGAAATATTGTACATGACGACCACCTGGTCTCAGTTTACGACACGTGGGGGATTTGTTTGTTTGTGTTGTCTCGGTCGTTGTTGTTACGTGCCGACAAGGGGAATGATATTAACATAGAGGGGGAAAAAAGAGAGAGATCTTCAATGTGAAGTTTGCTCTGTGTATATAAATATTTTTACATCTTTCGACTTATTCTATTAATTCTTCAAATCATAATAAAAATTAAACCACTTTTGATTACTTGTTTCTTAATTTCCAAGATAATTAATTATAATTTATCTATTAATATTTGTCTACCAAAATCTAACACTTAAAATTAGCAATTTATCTTAATTAAATAAATATTGTTAAACTTTGTCTTTTGTCACACTAGTCATAACTGAGATTGATCAGTTCGTTCCATTTCTATAGAATTCAACTTATACGTTGAATCCGATAGAAAGAAAATAGAAAAGTAATTTGAATTTTTTTTCATCCACAAACAAAACTTGTTGAAACTTGAAACATTGAATAATCTAATAAAAGTATAAAAAAAAATATAAAAAATATATGTTTACCAATTATCCAATTTATTTCTGCATATTTTGTAAATTAAAAAGTAATTCAAATACGTTTCATGTCGACAAAATGTTGAATGTACAAGTGGTTTATGCTAATTTAATCACTGTCAATTCACTGAAACGAATAAATCGAGTAATTACTTTTTTAATTGACAAATTACAAAACTATAGAAACATTAAGGGCATAATTGAAATTTCCAATAAATTGAAGAGCAAAAACCCTAGAAAATTGACACGGACTATAAAAAGGTGACGAAGCGGCGCTTTTTCGGTTTGGTCATCGTGCTCCTCTTCTCCTCCACCGCACAGATCCAAGACATTTTGATTACACTCCATCGCCGGCGAAAATGGTGACGG
>ref|NC_003071.4|:134255-135264 - Arabidopsis thaliana chromosome 2, complete sequence,60S ribosomal protein L7 (RPL7B)  GeneID=814652  Locus_tag=AT2G01250
AAAAATGTGAATGTTCAATCTAGCAGCAGCATACTTACGGTTATTTTCGAATATTTTTAATATTTATATATATTTTTAATTATTTAATCTAAAAATAAATAATATTTTGAAAATATATTTATATTTCAGATATTTTTGGCTATCCGAAATATTTTGATACGTAGCCATTCGGTTTCGATTTTTCGGTTATAGAATTTGGGACATGCTAATGTCTGGTTAAAGAGTAACCACAGATTGCCATATCTCATATGTTCTCTCCATGAGAAAGTTCACTTTGGCTGCATGACCTTCCCTTAGGCTATATATCCCAAACAGCTATAATAATTTCGCTCGAAACCTTTAATCTTTTTTAGAAAATCCAATAACTTGGCGTTCGGTTATCCATTCGGTTTTAGTATATATTCATTCGGTTATCGGGTTTTTCGGTTATAAAGTTTAGTATTCATTCAGTTATTTTGAATATTTGTTTCGGTTCTGATTCTTTCGGTTTTAAAATTTAGTATCCACTCGGTTATTATACTTTTAATATTTTCGGATAGTTCGATTATTTTGGGAGATTTTCGGTCATTTTTGGATATTTTCAGTTATTTTCGGATAGTTCAATTATTTTAAATATTTTATAAATATTTTCAACTATTTTTAATTATTTAATCTAGAAAGAAATAATATTTTTGAAAATGTGTTTATATTTCGGATATTTTTGATACGTAGCCATTCGATTTCAGTTTTTCGATTATAGAATTTAGTATCCTTGGGCTTTAGAAACCATGGGCTTTTTAAGTAAACGGGCTCCTGAGGCCCATAGGTTATTTAGTTAACCTAATTTGAGAAGCATATATATAAAACTCACATCGCCGCTGATAATTCCGCCTCTGAGAAATTGCGTTCGATTACAGCTCCACAGAGGTTAGTGTCGTCGAGTCTCTTCTCTCCACTCATCATCTATCGATTTATCGTCGTTAATCATTGAATCTGGGTTGTTGATCTGCAGGATTCGGAAATGGTTGAGT
>ref|NC_003071.4|:8510752-8511761 + Arabidopsis thaliana chromosome 2, complete sequence,60S ribosomal protein L28 (RPL28A)  GeneID=816492  Locus_tag=AT2G19730
AAACAGGAGCAGATATGACTTTCTCCAACCATAGATCAAGATGTAACTTATCCATAAGAATCAAAAAACAGAAACTTTTCAATCTTCTGCAACTTCATAGTTAACCAAGAACAAAGCTTAATCATTGGGACCATGTTGTAACCAATCTCTTACATCGAGTGATCACACATGGAAATTCTTGAGCTATACGTGTTAGGATCAGCTCAAGGACCAACAAAACAATAGAGACTATGGATCATTAATCATACTTCACTACAAGCAAAAGTGACTAAAACCAATGTCGACGAAACTGATAAATCTAAACAAGTAGATGAAAAATTAGGGAAATGAATTAAGACCCAATTAGACCAGAAGAAAGAAGAAGTGAAAAATCTCACCTTTCTCTTTCATGATTTTGAGAAACGAAGACATTACGGTAGAGACAGGTTTCAACTCCACCGAAGCTTTCCCTCGCTTCTCAGCATTCACGATCGTTCTCAATGCATCGTTCAATATTCTCCTCCCCATTGATCGAAAATTCCGATTTCTAATACAAATTCTATAATCGAATGACAACGAATCAAAAAGAATCGATAACCCCTAAAGTTCAACAGAGCAGCAGGAAATGGGTTTATTCCAACGTTTCTCAGAATTGTGGGTATTTCGACATTTCGAAAAACATTAGGGGTATTTTAGACTTTTCACGTTCACTTACATGAGCTAGGGTTTTATTTTTTTCAGAGGTCATATATAAATAGCTCCATTCGTCTTCTAACAAAGCTCCGGCGCCACCATTAAAATCTCTCGATCTCTATCTGCGAAATTTCACGGTGAGCTTAGTATTACTCTCAATTGTTCTCAGTTCAGTATGTCTTGATTTTCGTAGCTTAGATGATCTGATTTTGTGTAGATATTTTGATTCAGCGAGCTCTATAGTAGTAGCCTTTAGGAATCGATCTGTTAATGTATGTGTTGTTGATTGGTAGTATCATTTTTGGTGTGGTGAAGGTAGGTATTTGAAATGGCGACAG
>ref|NC_003071.4|:8812923-8813932 + Arabidopsis thaliana chromosome 2, complete sequence,60S ribosomal protein L14 (RPL14A)  GeneID=816564  Locus_tag=AT2G20450
CTCACTCCGCGCTGTATACGTCTAAGCACTTTTTCCATATCCAAATGGCCATCTTCAGTAAAGGCAGCGTGCCATCTTCTAGCACTTAGAGTCTTTCCAGCCTGACAAATTACATATCAAGATGAATCATTTCATCAGCTACAAACAAACAAACAAGAACCTAATGTATCATCAATTCATCAAGACATGAAACAGGTGATTGAGAAGAAGAATGGTACCCTTGATTTAAAACGGGTCCTGGGAACATCTGGTTGACATTCAGGTCTAACTGGATAGAAACCTTGCAAATCTTCTCCTCCGGATTTCCACATAAATCCGCAGCAAAACATTCAACCTTCCTTCTTCTTGTTCAAACCAAACTTATAGTTTCATCCATCTCCCACATAAATCATTCATGGATTCATCAGACCACTGTTCAAGAAATAAAACCCAGGATCAGAATGGAGAAAAAATGAAAACTTTACAAATATGTAAACGAAAACACAAGGAAGATATATTCTTTTTGCAACGACGAAGCTCCCATTGCTCAATAATATATATAACCTTAAAATCAGTATCAGAACACCATCATCATTATCATTTGGATAATCCAGAAACCGATTAGACCCAACAATTTGAAATTGTCTACAGAGAGAATACGAACAAAAGAAAAATACATACAGATTGAGATCCTAAACAGCCGGAATCTTCAGAGACATGCCCGTCTTCTTCTTCCATCTTTCATCTTTCATCTTTCTATTTCTAGCAGAGTACTTTCCTTTTTAACCGAACCAAGCCGATTTTATTAGCTCCGATTTCAAACATTAAACCGATCGGTTTCGGTATTCTTAAACGACGTCATGTAATCTCTCCACATTTAATGGGCCTTTAAAATTGTTAGTGGGCTTCTATATGCTTATGTGCCTAATTCTTTTATATCAAAAACCCTAATAATCTCTTGGGCACATAAAAATCTCTTCGCCGCACAATTGCTCCAATCTGTTTCTTCTAGCCGGCCAAAATGGTGAGCG
>ref|NC_003071.4|:10739157-10740166 + Arabidopsis thaliana chromosome 2, complete sequence,60S ribosomal protein L39 (RPL39A)  GeneID=817059  Locus_tag=AT2G25210
ACTTTCATTCTCTAATCATTTAGAGGATACCTACCAAAAATTAATATCCTCCAAAATTATTTGGCCATTGACATTACAAATAAAGAAATGTCTTTGGATGAAATATTTCAAAATTATTTTTATTCATTAAAACAATAATGATTTAAATACTAAGCACACATATAGTGTGACAAAAATATGTGATTTAAGGATCTCAGGATACAAACATCTCTAAACTAGTTTTACAAGCATTCGAAAACACAGCTCTAACAAACCAAATCACTATGATATTCTCGAATTACTTACTTTCTAACAAGAAAAGATTGTTGGAGATTTTTATTTGCGTTAAACGATTAAGTTCTTAATCGATGTAATCGGTGTACTAGACGACTTAAAGAATAGGTTAGCTATGATGTTGAGTCAATCAACCACATCCCCTCCACAAATCCAGGAGAGTTAAAATTTAATCTTTTACCATTCATTTTTTCCTTCTACAGGTTCGAAATCGAAGTCCGGTCCAATCTTGAAAACATCAATTATCCAACATTTTTGTGCTGGACCGAAGCCAATGGCAGGCCAGATATTATAACCGAAGGCCTGAAAGTAAGTTACAACGAGATAGTAAGAAGATGCTTAAGTAAATGGGCCTTTGTGGCCCAATCTATAAAACCTAACCCTAGCATCGTGTCCCCATATAAAACTCACCTCCATCGCTTTCTACAAGTTTCTTCTCCAGATTTAGGGTTTCTCAGTGTTTCGGCTCGGCCCAGAACAAGATCGCAAGACTTCAAGATGGTAAATCCTTTCACATCTCCTTCATTCTTAATCCTTATACTTTTCTATTATCAATTAGTATGTAAATGTTACGGAAGTTCGAGACTTTGAATCATTTTGATGATCTTCTCTGCTTCAACCTTAATCATCTACACTGAATTTTATCTTAATGTTACGAAAGTTTAAGACTTTGAATCATTTTTGATGATATCTTCTTTGTATGAAACAGCCGTCGCACAAGTCGTTCATGATTAAGA
>ref|NC_003071.4|:11764561-11765570 - Arabidopsis thaliana chromosome 2, complete sequence,60S ribosomal protein L10A (RPL10aB)  GeneID=817299  Locus_tag=AT2G27530
AGTGAGTCTCTTAGAGAAGCCATTGCAACTATTGAGGGAAAATCTGAGGAGAAGAAACGTAACGTTGGGAAGACAGTGAAGCTTCAAAGTGAGGCTCTTAGAGAAGCCATTGCAAGTATCAATGAAAAATCTAAAGAGAAGAAGCCAGAATAATTTGTGTGTCCATTACGTTGGAATGATTCTTAAATGTTGTTTCTTTGGTTTATACGTACGGGAGCTTGAAACTAATGGGTCTTTTTCATCTCTTTAATTAGTCCTATATTATTGAATAACTTTATCATATACTTCTCTGCAATCACAGTTTTCAAAGCGCTTATGTGGTGATTTTTCTATCCAACTAGGGTATTGTCTTTCGAAAGTTATATAGAATTGATCAAATCAAATCTCATCTATGTAAATACGTCAAGTCAAGAGTTTCAATATGAGCTAAGTTCATGTCTTTGTTGGATTAAAACTAATGCGAAATGGCCTATAATTTGGATTTTAACAAACACAACTGTGTTTACTTTGCTTAAGATTAGTCCAATCCGAACACACACTAATTCCCAAAAAAAAAAAAAAAAAAAAAAAAAAAAAAAAAACTCTTAACATACTTAAATAAACCTTTTCAAAATACCACAATGTAGAAGATGGGCTTTTTTAGTAATGATCACAAGCGGCCCACTAATATAACAAAAGCCCATGAAACGAAATCAATTCCCCTAGGGTTTTAGTCTCTTCCTTCCATTTTTCTTCTTCCTTGATATAAAATCTTCAGCCGCCTCTGAAACATAACTAGGGCTTCCGCTTTCTTCACCATTCAGGTTTGTCTCTCTCCACAAACATCGTCACTTCTCATTTCGTCTTCTTCGTTCATCGTAATTCCATGAAGTTTTTCGATTTCTCCTGCTTAATCTGAATTCTATGTCACAATCGAAAATGAGGTTTTTTTTTTTCTTTTTCTAATCGATCTCTTATTGTTTTCAGGATCAGAGATTCGTGACCTGAGAAGACACTCAATATGAGGTACT
>ref|NC_003071.4|:11815929-11816938 + Arabidopsis thaliana chromosome 2, complete sequence,60S acidic ribosomal protein P2 (RPP2B)  GeneID=817317  Locus_tag=AT2G27710
CGTCTAGAGTGTTCATCGCCAACAATTTGCTGCTTATCATCTCCACCTCGAGCACTCGGCTTCTTCAGATCCATTGCTAAACAATCGAATAAGCTTTACCTTATATGGGAGATGACTTGATCGACAAGGTTGAGACAGAAAACGAGAATTAGCTATGATTTTTTCTTTGTGAAACTTCCTATACGGTGGAGCAAACACGTTGTGTAGATATATACCGATTCTAAGTATGTAACGATGCTGCTTAAATAATTTCTAGACCATGCAAGATATAATTGTTTTTTCTCGGATTAAGATTCATTTACATAAATGATTTTAAATGGAATGAAATCTACTATATATTAAAAGGTAAATTTTTGTAAATCTTTAATTATTATTCATATCCAATGCCATTAATGTTTTTATATAATACATTTTAAAGATTTTTCTAACTTACTTAAAAGGATAAAAAATAAAAAAGATTACACATATAGACACAATCTAGCTACTGCAAAAAAGATTTTTTTAAAAAGCATAAATCTACTTTATTTACTAATTATAAATTTAATTTGTTTCACTTTTATTAGTGATAACAAGATTAATTGTTTTGTTTACACAAACAATATTGTTTTATGATTTCACTTATATGAACATTATTATCAAGAGTTATAAAGTTTGCAAAAGAAATAGGTTTTTATTGACTGAAGAATTGAGAAATTTTCTCATCACCTTTAAAATTAATATTGGGCCTAGCGATGAACCGGGCCAACGCCCATTAAACATATCCGATAATAGTTTAAACCCGGAGAGACTCAAAGTAGAGAAAACCCTAATTGTATATAAACTAAAAATACTTCCTTAATTCTTCACTTCTTCATCGCCGTCTGCACAAAACCCTAATCTCACAATCTCCTACGAGATCTATCAGTCTCCACGGTAAACGACACTAATCCATTTCAATTTCTCCATCGTCTTCTCCGATCAAATTCTCCATTTACTTATCTGTTCACTATTTTTCCAGAAGATGAAGGTTG
>ref|NC_003071.4|:11817696-11818705 + Arabidopsis thaliana chromosome 2, complete sequence,60S acidic ribosomal protein P2 (RPP2A)  GeneID=817318  Locus_tag=AT2G27720
TTTTGTTGTCCTCTTTTAATATTGTAACCTTTTGAAATCTATATGTTGTTGTTGTTTAGTTTGTATTCGATCATCTTTTTTAGACATTGCTGAAATTCTCAAGAGTTTTTGACCCGAATGTCATTTGCACTTTGTTGTTAGCATTTCTGCTTCTATCTCAATCGCCTTTGTCACTCTGGAGTTTTTAGTAGCCAACAAAAGCATTGGTCCTAGTCATGGTCTTAAATCTTGACTCGAATGGTGATGAGATACCTCTAGCCTTGACTTTGCTAATGATACGTTGTCGTTCATTTGGAACCTAGATTCAGATTCGGCTTACGTATGACTTCAAGAATAGTATTATTGTAAGAAAAGGATAAAAAAAAAATTCTAGTCTTGAATTGTTCCCCCTTCAATGCCGTCCAATATGTAAATACATCATAATTCGTATGAGAAAATAACTAGACTATGCTAAAACTTTGACACCACAAATTTATTAGTAACTTGCAAAACATATCACTTGTCAACTACATATACCGAGAAATGCCATACGCAGGCGATGTTTCGGAAACAACAGGTGTAGAGTTGAAGCTACTTTTGATGTCATCGACCAAGAAGGTGCTATAGAAGACGAGGTTAGAGGTGAAATCCCATCCATCAAACAAAATAAAACTAGAGAATTGTATAATCTGGTCGTTCTCTTCTCAACATCAATATTACCCGTCAATCGAAATATTGAGCCCATATAAATATGGGCTTGAAAGAACTGGGCCTAAATAAAATTTTAAATTCGGAGATACATTGATAAGATTAAAAACCCTAAGCGTATATAAATCATATAGTTTTCATTTTTTCGTACTTCTTCTCCATCGCCGTCTAAAAACCCTAATCTCACTCCGCCTCCTGCGAGATCCATCAACACTTCCGCAGTAAGCGCCTCCATTTCCATTTCTCTCTCCTTCTTCTCCTACGTAATCGTACTATGTTTGATTTTTGATCTGTTTTTGTTTTTCTTCAGAAAATGAAGGTTG
>ref|NC_003071.4|:13677945-13678954 + Arabidopsis thaliana chromosome 2, complete sequence,60S ribosomal protein L27 (RPL27A)  GeneID=817781  Locus_tag=AT2G32220
ACCTCTCTATATATATATCTCTATCTTCATTTGCATATTTCAATTCATTTCATAATCATACACCTCTCTACATTTGTTACTACTTTCTTCTAACTTGTTTTCAAAGAGAAATCACAATCTATCTGTTCCAAGATGAGTCAATACAGCCAAAACCAATCTTCAGGTTTGTATTCTTTTCTTCGTACTAATTTAGCATCAGACCATATGTTTAGTCAATATTCTCATGGTTATAATCATATTTGCAGTTTCATAGTAGTAAGTACTTTTTTAAATGGTAATAAGACTAATGTGAAATATGAATAACTTATAGGAGCTTATCCTACGCCGCCAGTGTCTACCGGCCCTTACGTGGCACCGCCACCGCTAGGTTACCCAACGAACGACACAAGTCATGCCACGGTGGCAACGGTGGAGACAAAGTCCAAGGGTGATGGATTCTTAAAAGGCTGGTTAGTCTTCTTTTTCTAGTATAAACCAGGCATGCACGTTTGGTTAACTATCAAACCGGTTCGGTTATCGTGTGTTGCATTGATTAATTTGTTTTCTTTCATTTTTTGAATGCAGTCTTGCGGCCATGTGTTGTTGTTGTGTCCTCGACGCATGCTTCTGAAGACTTAGATGGTTTATTTTGATTATCTTTGTATTTTGCTTTACCAAAATGATTCGACTAGGTTTATGACATTTGGTACTTCTATTTGTTAATTCATTTCTATATCACTCTTTCTTTTGCATTGTGTAATTTTATAAATTCTTAATATATCGTTTGTTTTCTCTTAGACATCTTCTAAACCACGCTAGATTCACATTTTTGACTTTATTACCGGTTAGTCAACGTGGACTTAAAATCAATTTAATAACACTATATAAGCCAAAGTTATAAACAATTAAAACTCTTGGGGTTAGAATGCAAATAATGAACAAATCGATGCGTATAAATATCTCCCGATAAAGCCCTAGAATCCAAGGAAGCGCCGAGAGAAAGACAGAGAAGAGAGTGACAATGGTGAAAT
>ref|NC_003071.4|:14144635-14145644 - Arabidopsis thaliana chromosome 2, complete sequence,60S ribosomal protein L23 (RPL23B)  GeneID=817900  Locus_tag=AT2G33370
ATTTGAATTTTATTATTATTTTGTGATTTTAATTTATGTTGTGATCAATTTTATGTAAAAAGAGTTGGGTGCCATCACCATTATTGCCGGTTTATATCGACAACATACACAAAGCCAAGCATGGGAGTGATTCGAGCACCTATGACACCGAAGGAAGGTAACATTAACATATATGTAAAATATAATATCCAATAATTTTAAATAGAATTTTCATGATACTCAATTTTGTAAAATTGCGATTGTTTATAGGTATGTCCCAGTTAACCTCGAGAACATATTTAGCAAATACGCGCTAACGGTTAAAGATAAGTTATCATTTAAAGAGGTTTGGAATGTAACCGAGGGAAATCGAATGGCAATCGATCCTTTTGGATGGTTAGTACTAAAAACATTATTGGTTATTAGTTGATTTTTTTGAATGAAATTTATTAGTTGATTTTACATACACGGTAATAAGTTAACACTAAATCCTAACGAAATCTGCTAAATTTGTTGTGTTGGTTATGGCAGGCTTTCAAACAAAGTTGAATGGATACTACTCTATATTCTTGCTAAGGACGAAGATGGTTTCCTATCTAAAGAAGCTGTGAGAGGTTGCTTTGATGGAAGTTTATTTGAACAAATTGCCAAAGAGAGGGCCAATTCTCGCAAACAAGACTAAGAATGTGTGTGTTTGGTTAGCGAATAAAGCTTTTTGAAGAAAAGCATTGTGTAATTTAGCTTCTTTCGTCTTGTTATTCAGTTTGGGGATTTGTATAATTAATGTGTTTGTAAACTATGTTTCAAAGTTATATAAATAAGAGAAGATGTTACAAAAAAAAAAAAAAGACTAATAAGAAGAATTTGGTATTGTTCATTTCATGATTAAAATGGTTCATGGGCTATCATGGGCCTAAAAGGCCTTTTCCATAGGTTTAAACCCTAATCCTTTCTTCTCCTTCATTTTTCTACTTCGATCAGACGCCAAACATCAGAAGCCCTAGAGCTTGAGCCGTCGAAAATGTCGAAGC
>ref|NC_003071.4|:14534152-14535161 - Arabidopsis thaliana chromosome 2, complete sequence,60S ribosomal protein L18A (RPL18aB)  GeneID=818011  Locus_tag=AT2G34480
AAGCAAAGTACGTAAAAACTGAGAAGATTTACTATTATTGTATATAGTTATCTTATAGTATAGAGAGTATGTACAGATTGATATTTCTATAAATTAATCTTAGTTTTGGTTTAAGTTTTGGTTTATGGCTTATGGTTTAAGCCTTTGGTTAAGTTGTATATAAACCCCCAATTGTATTATTTTCTAAATTAATGAGAATGAGATTTAATTGCTAATATTTACAATGCGAAGAAAAATATATCTGAAGATGCTGACATATGATTTTGACATATGTATTGATTTCTTGTCAAACAATTATGTTTGGATAGGAGTTGCTGAGCATCTTGATTAAACAGTACAATTTAATCATATACAAGTCCTTTTGTCATCGTCGAGAGTCTTCATCAATGGCGTTGGCGTGTCACAATTATGCAATGAATGTGTGAGATACACAGTATGCAATAACGACCTTGATTACCTTTTTTTTTTTTTTTTCTTTCTTGCGCTCGTGTTTGCGTGTCCTCATCACCCACTAATTTACTTCGTTGGATCTCACAATGCTACTATAGAGTGGATTGGACCTATATATGTGTGTTTGGGCTTTGTCGTAACCCACATCTGTCTTCTGTCGTTTTGCTTTAAACAGATAAAGTTTGGTAGTTTTTCACTTTCATATTTTTTGGTTAATGATTTTCACTTTCACCCCTCTTCAAATAAAATGGTTTTTTTTTTTTTTTTTTTTTTTTCCCGTATGTGTGTGTGCACTATTTGGCCTGGTAAGGATATAATATTGAAACTTGCTACAAAAATTTGACTAGAGAGAAATAATAAAATGAGGAGGAGGAAATAACCAAATTTCGGGTGGGCTAAGACTTGATTACAATTAACAGCCCATTGGGCTTTTATGATATCAGTTTTAGAATTAGGGTTTTTGGGCAGATGCTCATTTATAAAGAAGAAGAACCCTAGCCGCTTATATTTGGTTGAGGTTTCCACCGCATTGTCTCTCTCCAGACGAAAAATGGGTGCTT
>ref|NC_003071.4|:15620050-15621059 - Arabidopsis thaliana chromosome 2, complete sequence,60S ribosomal protein L12 (RPL12A)  GeneID=818295  Locus_tag=AT2G37190
CATTGAATGAACAAACCACGAAAACAATCTAAGTAGAGCAGACACGGCTGTACATTTTGAGGATACCGTCAAGACCAATCAACTACAGAGCAACTAGTGACAGTCTTGCTCAGTGTGAAGACAAGTACATTGAAAATAATCTCTAAAGCAACTAAAGCAATTAGGCTTAGTAAATACCAGTGAAAGTTCTGTGTTACATTTAGAAGCTTTCTCAGCTTCCTTATCAAACATTCTCCGCCAATCTGCAGATTCATCCATTGCCTCTCTATTTGCCAAATCAAACTGTCTCCTACACCAATGTAAAATCTCAAACCATAAACACTTACTTGATTAATCCAATTAACCACCACTACAACACTAACCATAAACCTCTAATTACATAAAATGCAGCTGAAATACAAAAAGTCAATTCACAAAAAAGTTGAAAATCCAAAACTACTGAAATTGAGAAGACCCTTCATCATGTTATTACAGAAAAATCAATACTTTGAGCAAATCATTAGAAGAAAACCCAGAAATTACAATGATTAAACGGAATCAAATGAAGTATTATTCAAACCTTAAGCGCTCTGTGTCATCGGAAGATAGAGTATAATCGATAGTCCAAAGCCTTAAGTAAACACCGATACCAAGAACAAGAGCTAGAACCAAACCCACCAGTATCGTCTTCCTCTCAGATCCTCCCGCCATTCTTCCTCCTCTGATTAGACTCAACAACATCAAGGAGCTTGCCCCAAAGAAGACGACGATTCATTTTCAGGAAACGGTTCAACTAAACCGGAGAATATTAAAGTAAACCGAACAGAACCGAGTAGTCTAATTTGTACAGATTGGGTTACAAAGCCCATAGATGATAGAAGCCCATAAGGGTAGATCCGTAAATGTCTCTTTCGTAAACCCTAATTTTCACACTCCTTCAAAAACCTTGGAGCTCTTCTTCAAGCGCCTCCTCGTTTCGGAACTTCGATCGTAGAAACCTTGAAAATCCGAGACATCCACAATGCCGCCAA
>ref|NC_003071.4|:15775194-15776203 - Arabidopsis thaliana chromosome 2, complete sequence,60S ribosomal protein L36 (RPL36A)  GeneID=818337  Locus_tag=AT2G37600
TTTTATAAACGCTTTAGGGGTCGAGGCCTTATTTAAGTTCCTTCGACGTCTAAAGTTGGAACATCCAATGCTAATTTAGTAAAAAGGCTACACGAAAACTCCTTAAGCTTCTTCCTTTTTCTTATGGATCTTCAAAATCTTTTTTTCTTTTTTTTTTCCTCACTAATTTTTGTTTCTTTCTTTTGTTGCCGTTATGTTCGTTTCGTCTATGTTACTCTCTTTCTTTTATGTAGCTTTCGGTTTTGTTGACCTGTCTCCTAATTTGTTAATTAATTGACCATTTATTGTTATTATGATTCCAGCTTGAATGAAACGTTATGGTTTTCTCATTCACCAAAGAAAAAATATGGGAAATAGATTAAATTTCTTGAGACGGAGTTTTGCTGCACACATTCTTCAATTAAATTATACAAAAACTTGGTTTTTCATGGAAGACCAAAGAATTATTTTGCTACCGATATGCAACACCAAATATCAGTGGTTATATAGTCAATATTTTGCATAGAACTTCAACAAATTAAACAAGTAAAATTTCGCAAATTCGTATACATGATTGAATATCGGTCCTCCGTCTGCCACAGAAGATATCGTTTGTATTATTAGATCCGAACCAAATTGATTTTGATAATGCATATAACCAAAGTTGTAATTTGTCTGTTACTTAGCTATACGTTACGTATCATGTCTTATTAAACAAGATAGCTTTGGGCCTGTATCAGATACAAATGTTTTAAGTTTCAATTGGATCAATATATTGGGCCATTAAATTATTTTTAGCAAATAGGCCCAATTGGTTAATATGTTGTAGGGTTTTGTCTTTTGTCGTTTCATATATAAAGTTCCATTTTTTCCAAAAATCGTTGTGTAGCAGCGGCTGCTTCTCCATTGCAGAGGTATGAGAATCTGATCAAACGCTCTCATCTTCGTTACCGTTGTTTAGATTTCAAAATCGATTTCTTAACTTAGTCTCTGTGAATCTTTTGAGTAATTGCAGGTAAAAATGACAACTC
>ref|NC_003071.4|:16451753-16452762 - Arabidopsis thaliana chromosome 2, complete sequence,60S ribosomal protein L35 (RPL35B)  GeneID=818524  Locus_tag=AT2G39390
TTGGAAACATATATAAAGACACTAACCTCTTCATACATAACCATGATCCTCTGTTTTTTTGTCCTGTTTTTATACAAAGTTAAGATATGATCTTGTTTCAAAGGGATTTATGCGGAGAGCGAGAGGGAAAGAGTTAGTTGTTGTCTGATTTATAGAAGATGAAAAGAGAGGAGTCACAGAGGAATAAAGCGACCCCAAAAAAACAGGGGACCATGCAATTACGCTGCGTTTTGGTTGGGATATTTTCCTCGTAGTAGATGACGTCACCAGAAACATTGAACGAGTCCAAGATTTTACTTTTCATATTTGAATATGAATGTTTCAGCCGTTGGTGCTTGACCGGCTTGGTTTTTCATTTGACCAAATGGCATACTGAGTCATTATGAAATGCTCATAATTTAGTCTTTGAATATTGAACTTGGGGATGGATAAACATGCATTTATGTCTTTGTATCAACTTGTTGACAAATGTATGGTTGGTTCATTACGCGACTCATAATTACACTTTTCCATCACATTATTGATTACGATAACGTCTTTAACCAAAACTTCTTCTAAGATTACTCCTTCATTCACAATCTAATTAGACATGTCAAAAAGAAAAAGAAAAGAGAAGAAATTTATTCTGAAAAGCTAAATTATGTTATTATTATATTTGAAATCAAATAATTCTCCTTCAAAAACAAAAAATAACAGTTCAATCGGCGCGTGTCTAATTATACAACTCTCTATTCACTTTTTTAGTATTTTCTTGCATTAATAAATGATTTTGGTACAAGATTTCACTACTAGGATTTTATAATCCCTGGCCCATAAGATATAAAACTCAGCCCATTAGATGTGTGTTGGGTTTTATACTCACAGTCAAAGCCCAAATATAACCTAAAATCTGATTATTAACTCTTAGCCGTCTTCTTCTTCATTTTTCTCTAGGGTTTCTAATCTCTTATAACAACACCGCAAAAGAGTAAAGGGACGCTAGAGAGAGCTCGAAGACGCAATGGGTAAGC
>ref|NC_003071.4|:18047283-18048292 - Arabidopsis thaliana chromosome 2, complete sequence,60S ribosomal protein L38 (RPL38A)  GeneID=818947  Locus_tag=AT2G43460
ATATAGTTCGAGAGACATCGTAGTGAATCTTTTGGGGAATGGTTAAGCTGTGTTGTGTGAGATCAAATTTAGAATCTTTCTTTTTTCCTATTGTTGAGATAAAAGGTTGTAGATTGAGCCATGGAGCTAGAGCATTAGCCAAGCATGTTGATCGAAGTAGCGATGGATTTTGGGGTGTTCTTCAGGGAACTGGTAAGTAACAAATTTTTGCAGGACACTGATGCATTTCCATAATTGAGTCTTCCTCTTCCTTTTCTCAGATTCAGATAAAAATGAGCGTGCAATGGACATAATCAATCGGTTCATTGGCAATTGTTGTTGGATGAACATACATATCGTTCCACCACATGGTGAAGTGTTCGAGATAAGAGTAGCTCAAGGCTATGGAGCACGTTGGTCTCGAGATGGAACCAAAGTATGTATATTTTGAGACTTGAAGTATGTATCTTTCAGACGTGTCTGATCATCAATTGTTTTGTTGCTGTTTATTTTTATTGGCAGTTCATTGGATTTCTTGAGCCTTACATGGAGGATGGTCACTCCATGGCCTGGAAGCATTAAGACCGCACCTGTAAACATCTCTGTGTCTTTAGGACTTTGTGAACTTTCTCTTGTAGTTGAATCGTTTTTTCTTTCAACAAGTGTAAATTTGTAACGCTTCTTTTCTTGTGACAAAAAAAATCAAATTTTTTTTTTTTCTAAGAAGGATTTTGTGGTTGATCTTGTTATGATTAGGGTATGAAAAGAAAATATGAGGACCAAAGTGTTAAGACAAACTGTAAATTGGGCAAAACTGTGAAGGGACATTAAAGCGATATATGATTGGGCCTTAAAGCCCATTGTTTGATAAATCGTCCAGAGGGTAAATATGGAATTTCAGGTTTACGAATTAGGGCTTCTTGATACAAAGTTTTTAAGAGATCTCTTTATATCCTCGCGACGGCGAATTCGCTCGACTCTCTCTGTGGACGGCGGCTAGTTTCAACCAACAGATTCGAGAATGGTACAAT
>ref|NC_003071.4|:18250408-18251417 - Arabidopsis thaliana chromosome 2, complete sequence,60S ribosomal protein L7 (RPL7C)  GeneID=819018  Locus_tag=AT2G44120
GAAAAGAAGAAAAATAGAGATAAGGGTTCTAGAAGATAGGCATTGATATTTGTTTTCCCTTTTGGGGAGTTTGTCATCTTTATGGGGGAGGAAACAAGTGGGCCGAAACTGGCAAGCACTTATCCTCTTGGCTTTAGTCTTCTTCTTTACGGTTACTAAAGTTTTTCTCTTTCTTTTCTTCTAGAAGACCATATTGACATTTTTTTTTGTATCTCTAGAGTAATAGCACTAAATATAAACCTAACTTTTGATGTTAGTCTAAGACAATAAGACATACGAAGCTTTAAAACTCTATTGTTTTGAATGATCACAATGTCACATATCAATACTTATATTCGATCTAGAAGATTTGGAAGAGTATAGATTTAATTTGTTGGTTTATGAAAAGAAAAACAGTATTGGTGGAAGAAAGTATTCAGAAGGGCAAAATCGATGACATGTAGATGTAGATGGACAAGGCCTGAGTATGTATATGTCATTTAAAACCAAGCCCAATTTAAGTTAAATAAATAGGCCCACTTTGGAAAAATGACTGCTGACTAAAAAATTAGGGTTACGAAATAAACCCTAAACCCAGTTTCGACTTTGTTTGTTTTGTCCTCCTTCTACGCCGCACACTATCTCTTCCTCTCTCTCAGACGAGATTTCCTCTTCATCTCAAGTAAGCTTCTCTCTTTGATCTTCTTCGTTTAGTTTAGTTTTTAATCGTAAGTTTTCTTTTGATTCATTATAATTTGTTTGTTCTGATGTTTGTGAGATCGATAAACCCAGTTGTTCTAGTTCTATTGTAGAGAAATTCACTTTGATTTTAGATTTAGAATCGTTGCATTGAGTTTTCCGATCTTCTATAATTGCTCCTTTTCATTTTGCTGTTTGGTTTTAAACATTGTCGTTGATGTTCCTGCCTTGCTTCTCTGTGATTAACAATCTGTTCAATTTCTCAAAGGTGTCTTTTTTATTTGATTAGTATAGCTTATTTTTGGTTTGTTTATGGCATGCTATGTATGTAG
>ref|NC_003071.4|:19528854-19529863 + Arabidopsis thaliana chromosome 2, complete sequence,60S ribosomal protein L7A (RPL7aA)  GeneID=819374  Locus_tag=AT2G47610
ATATACATTTGAACTATATTGTTTACTTTTTAGTTGATTTAGGCTATGTATGACATTGACATAAATCTACCTGTTATTTATCACGTGTAATTCGTGTAAAGTGTAAACTAGAAAGTTCAAATACGTATTTGTTTTTGTTCTGTTATATAGGATTGTCATAGTTGTAAATCTACAATTTATTACAACATGAATAAGTACACAAGCAATGTAATTGGATTTAATTGCTAAACTCTTTACATGGTCAATCTAAATTTGATAAGAAATACGTCACATATTACTAAGACTGATAGTTTTTTTGTTGTCACCAATTATTTTTGTTAAATTGACGAAAACAATTCCAAAAACTCAAATGTACAAAATCATACAGTCTCACAAACATCTCATAGAGAAAGATATAAATCTCCCATATGGGAACGATAACACGAGGTCGAAATACTATTCGTAAAACTAAAACGCCTTAGTTATAAATCGTTAGTTGTAACCGCGGTCGAGAATACATACAGATCCACGAAACTACTACTACACATGCTGCTGAATTGGAATTTGGAAAAGACCATCTTCTTTAGGAAGAGCTCACCCAATGAGTGACAAAGGTGTCGGTGGCTTGTTTTCTACCCATATGTATACATCAAATGGTAGTTTCATTAACGTTTGGTTTTGAGAAAAGTAAGACTTTGGCTAGTAGCTAGGTTCGTATATAATAAACTCTTTTGAGAAAGTTCATCACTGGTGGAAAATGTTAAACCGGTTTTTTCTCATTTTTTCCGCCATGTTAACCACCGGTTTAAAAAGACCGTAACACATTGAAAGATTAATAAGGGTATATTTGTAATTACGGTTTGCTGGCAATTTTTAATTATTATTTTAATTAGAGAAAATAGAGAAGCCCTATCAATGTACATGGTATATATATAAAAGGCAAAACCCTAGAAAACGATACTCTTCGACTCAGCCGTCCTTTCGCAGAAACCATTTGGAGTTGGAGCTTTGGACGACGACAATGGTATCAT
>ref|NC_003074.5|:1613641-1614650 + Arabidopsis thaliana chromosome 3, complete sequence,60S ribosomal protein L22-2 (RPL22B)  GeneID=819722  Locus_tag=AT3G05560
GCTGCTTTGGCTGGAGCAGCCGTGGTGGAGTACTATGACCACAAAACTGAAGCTACCAACCGCTATCCGAAGTTTCTGCCACCGGAAAATTTATCTCACAAAGACTAAAAACTCTAAACTCCTAAGCTGCAATGGTTGGTTGCAGCGTTTTCTGTTTGGTACAAGGTCTCGTAGCTAGAGAGAATTTTTGTAGACCTTTCAGGGAAATTTTCATGTAATTGACAAAAACAAATTTTTGCTTATTACAGTATATCATTCTTTTGATACATTCAGATGGATTGTCATGTGTTGTAGATTGCACACAATATACAGACTTCTAAGAGATAATGTACTGAAAACAAATCCATGATTAAATTGAACAACTAGCATTTGTTGGTGGAACACAAAAGAATAAATATCCTCACTTGTCTAACGAGTTGTGGGAGTTATTACAATTTAAAAACAATTGGGATTATTTTTGGATTTAACAAAAGTTTGGGGATCTTGTGGTTATTTATAGAAATATAAATTAGGGCAACAAGACCACTTTAAATGGGCAAAAACCCTAGCCATCTGTTTCATTCTCCCCAAAGCAAAAAAGACGCCGCTCGTCTCTTCAGAGAATTTCACCTTCTAGGGTTTGTTCAAGGTACACGCTGCTACTATCTCCCTTTAATGGAACGGGCTTCAGTTTCTGATATAGTAGATTCGATAGACTTGTCTCTCGAGATGTGAAGATGGAATGAGAAGAAACGAGTTTTTAGCTTCATTTCCTCTTGGATTAGCTTCATTTTTCATCTACTTAGAGTGTAATTGACTATGTTAGATTGAAAGTCGAATCTGCGATACAGATCTCACTTCCCATTTTCCAGGTTTTGAGTTAGTCATAGTAGCTAGAAAATGGCTTATAAAGTATATAGAGAATATAGGCTTCTTTATTTGTATCAGTATGATTTGTCAATGATCTATAGACACAGTCTTATGGATTGTTTTTTGGATTTTACAGAGAAGTCTTGGGAAAATGAGTCGTG
>ref|NC_003074.5|:1924705-1925714 - Arabidopsis thaliana chromosome 3, complete sequence,60S ribosomal protein L29 (RPL29B)  GeneID=819853  Locus_tag=AT3G06680
AATAATCTAAACTAACTAGTAACGACCTCCATGTATTTGATGACAGGATGTGTTGGGTCTTGTAAGATCAATGTACGCATTGATCAGCCTGGAAGAAGATCCATCGTTGCTGCGATATGGTTACCTATCTCAGGATAATGTTGGAGATGTGAGGAGAGAAGTTTCAAAGCTCTGTGGAGAGCTTAGACCACACGCGCTTGCACTCGTCACTTCATTCGGCATTCCAGACTCCTTCTTGAGTCCAATTGCATTCAACTGGGTCGAAGCCAATACTTGGTCTTCAGTTTAGTTACCTGCTAGTAACAATCTCTTCCATAATTCCCATATATCTCTTATAAAAGTTATGTTTCCACAAATCTACAGAAACTGTTGTATGCTCGTCATAATAAAAGGGTATATATGATATGTATCCAGGGTTTATTCTTTACTTAAAACTGGTCCAAACAAAAATGTTTGGTAATAATTTCAAATTCTTATAATAATTGTTATTATGATTCTTGATTGGTTTGAGTTGTGGATAAAATTTTTTGAGTACTTAATTCATTCAATTTTCACTAGACATGTTTATATTTTTAATTTATATTGAAGTTTGCCAGATTAATTAAGGAAACACAAACGACTAAAAAAAAAAAAAAAAAACACAAACGACTACGTTAGGTGTGAAAACAAAATTGAATTTGTACGTCTCTAACGACCAAATGACTATCAAATGACAGGCAAACAGTTTTCTTAACGGAAAAAATACAGTAAAAATAAGAAAAAACCGTTTGATCATGTTTATAAAAAATTGAAGTGGGCTAATTTTGTCAAATTGATTTAGCTAATGAAACGGGCCTAAGTGGGTCTATTTTAAGCAAGTATACAAAAGCTTCATTACCGGAAGCCCATATTCTCGCCAATCACATATAAGAGGCCACTATCGTAAGCCCATATATTATCTAAGAGGCCACTGTGGTCTGTGGGGTGATTTAAATTCCATCTAGGGTTTTGACTATTGTGTATGTCACCTA
>ref|NC_003074.5|:2117791-2118800 - Arabidopsis thaliana chromosome 3, complete sequence,60S ribosomal protein L29 (RPL29A)  GeneID=819855  Locus_tag=AT3G06700
GAACAACCATTCTCACGTAAGGTGATGCTCTCATTAACACAAACACGTATTAGAAACTCGTGAACTGGAAGTCTCTCTGGAGCGTCCTACAATGAAAACAGAGAGCATTTCATCAAACATTTGGTGTGCGAGATTCTTCTTAAACCCATATTACAAGAAACAGAGAAGAAATCGAAAATCCCAACACCATGACACAAATATAATCCCCAAAAACATCACTCATAACAAAATACTAGTAAATAACTTTGATATTCTTTCTAAAATCGCAGAAATTGAAGTTTAATCGAAAACGAAATTGTCACATAACGCTATAGAACAAGAACCTCATTCTTTAGAGAAAAAGAGGTTTGTATAATAACCTCGCACTGCTTGTATCCGCGGAGATTGAGCCAGATATGAAGACAGTCTTGATGAACATTGATGGAGCCTCGACACGCGCACCGGATACCATAAGGGGTTTCCTGGTTCCTCCGGTGATCGGCAAATCCTGCACAAGTCTTCTTCTTCTTTATCATCATCGTGTTTGTCTGTGTCTTCTACCAGAGTAGCTTGATCGTCCATTTTTCTGATGAAACAGAAAGGTTTCTTCTCTATCTCTCGTCTTCTTCACTTCCTTGAGTCAAAGAAATTCCAAATTTTGAAAAAAATGGTTTGCTGCTTTATTTATACCCCAATTTGTAAAAGGCCACGACTCTGGGTTCATTCAATGGGCTTATATGATTTAGCAACGAGATAGATTAATTAGAGGCCCATATATGATTTATTAGGGCACGTTGGTCATTTAAAGTCCACTATAAATTCAATCAGAAATTAGGGTTTTGTGTTGCAGACGCCGTATTTGTATCGCGGAAAGTAAACCTAGCCGAGCAGATCTACCTCTCTCTCTCAGTACTCAGGTTAGCTTTTCTTATATCTACGGCCGATCTCTGGCTTCATTTCCCCCTGTTGTTTCGTTCGTTATTCAATTGAATAGTTTGTATTGTGGTCTTGTGTCTCAGAGATGGCCAAGT
>ref|NC_003074.5|:2251092-2252101 + Arabidopsis thaliana chromosome 3, complete sequence,60S ribosomal protein L13A (RPL13aA)  GeneID=819897  Locus_tag=AT3G07110
CATGATCATGCTATAACTATCCGGAAAATCAGTAGGAGTATAATGCATGACTGTGAAGACTAGAACCAATTCTGCATAGTTTTGAAGAAACTAAGGTAATGTCACTTACATGATTAATATATAAGATGTCTTATACACAGACAATACAGAGAGATATAAAAGCAAATAATGTTAACCAATAACCATAGTCCATAGAAATCTTCTTGATTGCCCCCAAACCACAAATCGATTTTCATGGAAATGATGGAGTTTGGTGTAGAATCGAACACCAAGAGCCAAACCTAAGATGAAAAGAGGAACAAGAAACTGAAAGAGCTTAATCAACAACAACTCAGAACTCTTCAATTCAAAGCTCTTGTTATCTTGATTATGCTCTGTCTGATTTGGGGTAGTAGTAGTAGCAATATCACTGGCCTTGGTAGAGAGATCTATGTCTCCAACATAAAACTCACTTAACATGGCGATTCCTGTGTTGAGAAAGCTCCGACAAGTTTAAAACCTTTCCATTTCCGACCATTTTTAATTATATATTTTTCCAAAATTGTGGTGTGTAAATTTCCAAGGAAAGAGAATGTTTTTGTATTTGTTTATCTGATTGTTGAAAATTGAGATTAGCTCTAACATCAACCGTTTCTATCGTATGAGTACCAGAATCCACGCTTGTCTTGTTGTCACACAAACTCATTCACGTAAGTAAAAGTGTATCATACCTTTCTCCTTTTTCTTCTTCTTCTTCTAATTTCTTTTCTACTTTCACAATTAAACCCCAATATTTTATATTATTTCCCTAATCAACCCTTTGGCATTTAAAATTTACATATAAAACATAAGAGAAAAGATGGGCCTGACTATCCTAAACTAAGTACATAACCCAACAGACAATTATCACGGCCCAATAAAATGGTGCTAAAAGGCACCGCAAAACCCTAATTTGAATAAGCTGCTCACTTTTAATCACCCCGGAGTAGTAAGCTTGCGGCTGATCAGAGCTGAGTGAAAAATGGTGTCTG
>ref|NC_003074.5|:2825011-2826020 - Arabidopsis thaliana chromosome 3, complete sequence,60S acidic ribosomal protein P0 (RPP0B)  GeneID=820076  Locus_tag=AT3G09200
GTGTGTTAAGGTCTGTGAATTAATTTGTATCTGCATTTTTTTTTTGTAGCAAGAGACAGATTAATAAACCAAGACCAGTAGATGACAGTGACTTGGAAGCTATTTTCAAACAAGCAAAAGAAGCGCAAGAGAAAGCAGATAGTGAGTTCGAAGAGGCAGATAGAGCTGAAGAAGAAGCGAGTATACTAGCGTCACAGGAACTTCTCGCATTATCTAATTCAGATGTTATTGAGACTGTAGCAGAATCTAAACCGAAACGAGCCCCGAGAAAAGCTACACTTGCTACTGAAACAAAGGCGAAGAAGAAGAAACTTGCAGCGGGTTCTACAGTTAGAGTTTTATCAGGGACATTTGCTGAATTTGTTGGGAACCTAAAGAAACTAAACCGCAAAACTGCAAAGGTACACTAACTAACTACTTCTAGCTCCTTTGTGTTATTGATAACAAAGCTGGTCAATTTGCACAAATGTGTTTGTTTAGATGTCTCTCTGATTCTTTCGTATGGTTGGTTGCAGGCAACGGTGGGATTTACTTTGTTTGGGAAGGAGACACTAGTGGAAATTGACATCAATGAACTTGTTCCTGAGATTCAATCTTAAATAGTTTGTTCACTAGAATGTGAATTTTTTGGTTTGAAATATAAATCCATGATCACTTCACATGTTTTGGAAGTTTTGGTGTGTTTGTTCTGTTAAATTCGCCAAACGATTGCAACGACGACGTTCTATCTTCATTTGAAAGATGAGAGCCTTTACTGGTTAAATGGGCCTAATTTGTGAAAAGGCCCAACAAACAAGAGCCGTCAGATCAGAATGAAGCAAACAGGCACGAACCGTTAGATTAAGATTCACAAAGAAAACCCTAGAGGTTCCCTTATCCTCAGGCCAAATCGTGAACTATAAAACGGCTGATACCAAAACCCTAATTTCTTTACGTCAAACTCTCTCTATACACAGAGTTAAATTGAGTTTGTGTCTCGTAACTTATCCTGTGAGCGAAAATGGTGAAAG
>ref|NC_003074.5|:2916047-2917056 + Arabidopsis thaliana chromosome 3, complete sequence,60S ribosomal protein L35 (RPL35A)  GeneID=820107  Locus_tag=AT3G09500
CGTCTGATCGAGATCGAGCCATATGAACGAAAATGGCCGGCTATGAAGGCTCGGATTCTCTCATACCACGGGAAAAGTGAATCAGCAATCGAAGCTTTCGAGGAGATTCTCGAAAAGGATCCGATACGCGTCGATGCTTATCATTACTTGGTGATGGAGTATTACAACTCTAAACCTAAATTAACAGAGATAGAGAAGAGGATCAACAAAGTGATTCGAAGATGCAAGAAGGAGAAGAAGACGAAAGAGATTCTCGGTTTCAGAATGTTGATCGCACAGATTAGGTTTATTGAAGGAAAATCAGTTGAAGCAATTCGGATTTGTGAAGAGCTAGTGAAGGAAGATCCAAATGATTTCACTATATATTTGTTTCAAGGAGTCGTGTATACATTGATGAATAAGGGAGAGGAAGCTGCGAAGCAATTTGAGCATGTTGCTAGGGTTATACCAAGGAATCACCCGTCTAGAGAGACTGCCGCGAGGACCACGAACTCAAATGAATGGAGAGTCATCGTAGCTTACGATAATGTCTACTGCTATTTATCTACATTTGCTAGGCTTTCCATGGCTTCTTTGTTTAATAAGTTTGGCTAAGTATGGTGGAAATTGAAAAAGTTCAAAACTCTCTATTGATTTTTGTTTGTGATTTTAACACTTTGTACAAAGATTGGGTGAGTATTTGTCATTTGAGAAGCGGAAGCTTCATTGTGATAATAAAGACAAGATGAAATTAGATGATGCAATGTGACTGAAACCATAAAGGTCACGTGCGTTTATTTGCTTTAGGCTTCTCGTAATGAAAGTGATAATACATGGGCTAAGGCCCATTAAGTATTTCTCTTAAGTTAAGCTATTGGGTATGAATAATGAGCTTTATACCACCCAATAAGGAGACTCGTCATATATAAATGACCACTCCTCCGTTATTAGGGTTTCTGATTCTCGGAGCTAAAAGAAGAGCAAGCAGCGGCGCAGAAGTTGAACACAAGTGAAGCTCACAATGGGTATGG
>ref|NC_003074.5|:2952813-2953822 + Arabidopsis thaliana chromosome 3, complete sequence,60S ribosomal protein L4/L1 (RPL4A)  GeneID=820120  Locus_tag=AT3G09630
AACGTTACAAAATGGGTTAAACCTATCTAGGTGATTACAAAATTTCAAAAATTGAAACTAAAAAGGCCTAACCCCAATAAAAGGATATCAAACCCAACTTGAAGAGAGGCATTGAAAGCTAAAAGGACTGGACCAAAAACCCAAACGACTACAGTATTCACATGAAAATATAACCAAACGAAAAGAACTATTACCGTGTTTTATCTTTTGCTCAGATTATGGTCCGAAAATATTGTTATCGATTCTTGATTTAGATTAAAAATGAGATAAAACTGTAAAGATTTTCTGAATATTTTGAGGTGTGCATTTTAATAGAAAACGAAGCCGATAGTGAATACACCGAGTTTGATAACTTCACCAAATGACTCGGTGGCAGTGCTAATCAGTAATATCTCACCTGCTTAGGAGCACTTCCATATTTAGGAAAAGAATATGATTTGAAATATTTTGCCATTCAAGATCGAGACTAAAGATTATTTGAACTATAAAGCAAATTTTCACTCTTTAACGCTCCATTTCGTACATTACTTTGATCATTTTTCTTTTTATCTATTTTTTTCGTCGACCGTTTTCTTTGACGATGTTTGTTATATGATTCTAAAAGCATCCACAATGGTAGACTCTTAGCAAAACTCTTAACAAATATTTAAAAAATTATATAATTTAAATATTAGATAAATCTCTTAAATTTGGTAAAACTTAGGTCAATTGTCTCTTAGTTAAGAGACAAATAGTCGGGTTTTATTAGGCCCACTAGTTCGTTAAAGGCTAAAGCAGTGCCCGGTTCTTATAGCGGAGGTAACTTTAAATATTGGGCCCTTACTGAAAGGTAAATTAGTTGGGTTTATTGGGCTTTATTATAAGGCCCACTAATTCAGCAGTAACCCTAACGAAACCCTAGCATATATTAGTTCTTAAACTTCAGCTGAGAGAAAACCCTAATTTCTCAAAGAGTCTAAAGAGACGGAGAGTGAGAGAAGAGAGAAACATTTCGAGACAAATGGCCGCCG
>ref|NC_003074.5|:3520453-3521462 + Arabidopsis thaliana chromosome 3, complete sequence,60S acidic ribosomal protein P0 (RPP0C)  GeneID=820296  Locus_tag=AT3G11250
TTCTTCTACGCACTCGCTGCTGCTCCTTAGAAGGGACAAAATCACTTGCTTTCAAGCGGATTGTATAAGAAGGGCAACAAGTCTTCTCCATCTCAGGTTTGTAAAGATAGCAGCCAGATCGTCTCCATCCACTGTCAAGAAGAGCTTTTAAAAAAAAAAAAAAAAACCCAAAGAATACATCAAAAATGATAACTAAGATCAGAAAAGAGAATCAAAATGTTGAATGAAGAACTTCAAATCAAAGAAGCAAAAATTCAAACTTTGTGTTTACACATAATCAAACATATTAATAAGAACATGAGATTGATGTAACAAACCTTGATAGTCATTAACGGTGAGTCTCTCTGTCCATAAACCTGCAATGGAAATCATTCACATTCCCAAATCGGAAAATCTTTTTATTTGACTTATACGATAGTCAGATCAATTCAACGACAAACTATACAGAAGATTCACGAACTAATAAAACGATATTTCAAAGGCAATGCAACGAACCGTGAGAAATACTAAAGCGGGTAGAAGATTTACAGTAACCGCAAGTTGATTTATTTCGTCCACAATCAGCGACTATACTCTCTCCGCCGATGCCACCACGGCTGCTACTCGCCTCGTTCTTCGTCTTCGCTTTCTTCGACGACATGATCGGAGAGAATCCACAACGATGAGAATCATGGTGAGCTCTTCCCGGTGAAGAAGAAGGAGAAGAAGCTCCTGATCAACGCCTTGTAGTTTTTACCAAAATGAACGACACGAAGTTTTCTTCTAACATTAAAAAAACGTCACGCGTGTTATCTTGTCAATTTGGGCCTAATTTTAGTTAAAGCCCAATTCCCATCAAAGTAAACAAGAGCCGTCAGATCACAAATTAATCAAAACAAACACGAACCGTTAGATTTAGATCGCCGCAAAAACCCTAACTTCCTTCATCATCTTTCCCAAACACTCTCCGAAACAGAGAACATTTTGAGTTTTTATCTAAAGCTAAATCCTTTGAGCAACAATGGTGAAGG
>ref|NC_003074.5|:4909773-4910782 + Arabidopsis thaliana chromosome 3, complete sequence,60S ribosomal protein L18A (RPL18aC)  GeneID=820688  Locus_tag=AT3G14600
GTCTTTGGTCGCAGGTTATGTTGTTAATGGAGTAAGACCAACAGAACACGGTCGTTGTTGCGGTATCGGCATTGGCTGGGTATTGTAAGTGATCTTTATCATTTATTTTTACCTAACTTCTCTTCTCATTACATTCTTGATAATTTTTGAGAGTTTTTTTTGGTTTGATGTGTCTTGAAGATTCATCCTTGGTTTCTTCTTCGCTTTGCCCTGGTACATCGGTTTCTTCCTTCTATTATTCTCTAGGAACCCGCGTGAGAGACCAGGATATATAGCTTGCGCAGTTGGGGTAAGTCCACTACTCTATATATCTCTCTCACTCAACAAGAACCATTTCTCTTTTCTTTATCACAAATATAAATCAATTCTGACTAACCCTTCCTTTTCGCAGGCTGTTTTTGCTACCATTATCGTCATCTTTGGAACCGTAAGAGGATCAGGGGTGTGGTCATGAAGGTGAAGATGTCAACAATCTGAATCCGTTGAGATTTTGTTTCAGAAGAAGATCGATCCATAATGTTTGTTTACATAATGTGTATTGTCTCTAGATTACAAAACAGTACTGTATATGTTTCTTTGAAAAGTTCTTCTTCTGAAAACATACTAGTGTTTGCATTTTCAAAGAATTTTTTTTATATAAAAAATTTGCATTTGTTTAGATGATACGAATTCAAATGAATCTGATTATAAGCTCATTTAGTAAATGTGTTTGACCTGAACCACTGACTCATAAAAACACTTGAGCTCATTTGACCGGCGACAGTAAAAAAGTAAATTTAATTTACCCGATTTACCCGCTGCAAATATTTTTGTAACGCCAATGTAATGAGAAGAATAATTAAAGGCCCAAGTAGGAAAAAGAAAAGCCCACAGAGACGGCCCCTAGGGTTTGTCCTTTAGAGAAACCTCTTTTATAGTTTTCTCATGAGCGCCACCGTTTAGCTCTTTTCTCTCTGTTTTGCTCTTGGCTGATTCGTTGGAGCTTGATCTCTCCGTGGAAATGGGTGGTT
>ref|NC_003074.5|:5453892-5454901 + Arabidopsis thaliana chromosome 3, complete sequence,60S ribosomal protein L37 (RPL37C)  GeneID=820853  Locus_tag=AT3G16080
TTAAAAGAATATTTATGACTCTAGACATTTATGGAGAGAGGTTTAGTTTTTGGTCATAATGGTCATAATGTGTTCTCGTCCCTCCACTTTTTCCTCATACCTTATGGTTCAAGGCCATATTTGTTTTGATAATAAATGTTTAGTATGTTAAAACGTTTTTATGACTAACATTTTATTAAACACTATTTTCTCTTAATTGAATTTATTAGTAGTTTCCTCACACTTTATGAATTTATTATTAGTTTTAATTTTAAATTGTCTTTTAAAATTCAATATCGTATATTTACGTTTTTTGGTGGAGTAGATCAAATTAGCATGGATATACAAGCAACTCTATGAGATCACATTTACAAGCAACTCTCTCAAGATGTAATTGAAGTTTGAAGGACAATTTAATGTATCAAAAACTATTAAATAAAATTAGTTTTTACTTTAAAATAGACCAAAAAATTGTTTGGTGATAAGATTTATATTAAGAAACTTTTATTAATACCATCATTATAAACAAAAATTGATATGATAATAATAATAATAATAATCAAAACTGCTGAAAATAGGTTGCAAAACGTGGCTTATATATAAAACAGTTCCCAAATTGAATCGAATTTAATAGTTTATTATTTTTTAAAAGTGTGTATACCCTACAAGATTTGGTATCAATAAACATTGTTATTATATGTTTCAAAAAAATTCTTAATGTTTCAAAAATTTGTTTAACCTTCTCTAAGGCCGAAGTAAGTTAACGATTTGCAACCAGGCCCATTTATGTCACATATAATGGCCCATAAATTCACTTCAATCCTAAAAATAAAAATCTAACCTTCATAATGGGCAAAATAAATTACGATCGTATTCAGGCCCACAAATACAAACAAAGGCCCATGCTTTTAAGTACAACCCTAGAATTAGAAAACGTTGATATAAATAAGCTGTCATAAAATTGAGCTTCTTCTTCTCTGAAGCCGTATCCTAGGGTTTTCTTTGCACACTACTCGCTCCAATGGTGATCT
>ref|NC_003074.5|:5707982-5708991 + Arabidopsis thaliana chromosome 3, complete sequence,60S ribosomal protein L19 (RPL19B)  GeneID=820931  Locus_tag=AT3G16780
TTTAATTAGTAATAAACTAATAACTAAGCGGCATCTTTTCGATGTGATAACCAAAATCATATAATGATGCGTGTCTTAGACTCTTCGATACATATGTAGATAAGATAGCCTAATAAATCTCGATTGGTTTCTAAAATTTGTGTTTACTTCATGTTATAAATAGTAAACACAATACTAATCGAATCATGATATTCACGGTTACGACAATGAGTTGACAATCAGATATACTTCAAAAGAATTGTGGTTAATACTAACTAATATAACTTGTTCGCTCAATCTATATATATAAATATATAATCAACCTTCAATATTATGAAACCAGATGCTTATATATATCTACTTCGTAACATTTAATCATTTATCATGCATTCAGGCTGATCGTTTACGGTTTACCCAAATTCAATATATGGAAAAGGTGATGGCATAGTGACGTTATTCAAATAGAGTAAGTGAACTTAAGTTAGTTCTCTTGCATAGAAATTCGAGCATGACATTATGTTTGAATTTTAATTAAAACAAACTCTTATGCAAGAAATTCGTTGTGTTATGTTATGTCGTCAAGAAATCGTAGCCGACAGTATACCATCTCTGTGTGGTTACTTTTCTCAAGCATCCCCAAACTTTATTCTTTTCGATCCCCCACTTGGAATTATCCAAAATGATTCGCATTTATTTGACTTGCAATCAAATAATGTAATCCGTGTGCGTATTGTATATATATTTTTTCATTGTCAATGCAAACGTTATTGTTATTCATCAGTTTTCATAAATGAAACAATAATGGGCCAAAGTAGGCCCATTTATAAAGCGAACGGGTCGAATTATCAAAACATTTCTGTGTAAGTGGGTCTTAACGAAATTGGAGTGGAACTGAAATTAGACCCAAAAACCCTAAAGAATTGATATGTCTTCGATTTATAAGTAGGTCATTTTTTTTTGCCTTAACAAAAAAGCCCTAAACGGAGAGAGGCGGAGAGGAGAAGGAAGACGGCGTGAAGCAATGGTGTCGC
>ref|NC_003074.5|:6452437-6453446 + Arabidopsis thaliana chromosome 3, complete sequence,60S ribosomal protein L30 (RPL30C)  GeneID=821405  Locus_tag=AT3G18740
TCCTCAAGGAATCCGCTAGATTCTCCAGGAGGTGGTTTCTCCTTGAGAATCTGTGCAAGTTCCATGGCTTTCTTAAAGTACTTTTTAGCACTCTGAATGGCTTCACAATCATCCTCAGACTTCAAGAACATTTCATGGTAAGTACGTCCAAGTTGAGTACATGCTCTTTGCTTCTCCACAGTGTCATTAGCTTCTTCAGCTAGCTGTAAATGCTTCTTCTGCAACCACCAGAAAAAAACACAAATTCAAAATGAAAAACTCAAACACCAAAATTATTCACGGAAAATTCAGGAAGCCAACAATAACCAAGTAGGAAAAAGCAATTGATTCAAGAGGGCTTACCTGATAAATCAAGGCTTCTTCGAAATTTTCGAGGCGGAGATAGATCTCGCCAAGAGACTGACAAGTAGGTAACAAATCTTTCCCAGGTAAATACTTGACGGAGATATCGTAATCAATCCTAAACCACTTGAGAGCATCAACGTACTCTCCATGATTCTTAAGGATATCGCCGACATTGTTAGCCCACCTCGCCTGTTCTCTCCGGTCACCCACTTCTTCTGCTTTCCGGTACGCTCTCTTCGCCGCAGCTACATCTAATCGACCCATCGGATGATGATTTCTCCGTTCTTCAATTGAAAGGTTTTTGTTTTCTTCCTTCCGATTTTCAGATTTCTCGAAATTTCTTTCTCAGTGATTTTGATTTTCTCATTTTCTCCAGTCGCCAAATTTTTGGTCCCATCCCAAACTATCCCGCCAAAATTCAAGGGTAAATTAGAAATTTTCATACCCTAAATCCTGAAGTTATAGGCCTTTTAGTTTGGGCCTTGGGTCGAGTTTATTTTGGGCTTCTTATATCCTCCTGTCTCCTGACAAGAAAACAAAAAAACCCTAAGGGTTCTAAGGCACTCGCTATATAAACTATCATTTTGCGCCGCCCGAACCCGAAGAAGAACTCTCTCTTGTAAACCTGCGATCTGAATCTTCCCGGCGGTGAAAAATGGTTGCGG
>ref|NC_003074.5|:7844534-7845543 - Arabidopsis thaliana chromosome 3, complete sequence,60S ribosomal protein L27 (RPL27B)  GeneID=821787  Locus_tag=AT3G22230
AAAACACATGAAAATATTATCCAGCGGGATAATAATAGACGAGCTAGATTTGGTATTTTTATGAATGCGATCTTTTATGCATTAATCAACCAGAATTTGCAAAATATCTGAGTCTGATGCTAATTGGATTAGAAAATATCTGAATCCCGGCAAAACAATTGACCTTCCTATACACGTGAACAATGCGGACTATCCAGTCCTTTGCGAGAAAGCCATAGCCAGTGACGGATCTAGACCCAAATTCTATATGGGGCACTTTATTTATAAAATACTAGTTAAAATTTAATTAGCTAAATTATATTATGATTTTAAAAAACATTATACCTAAATTACAGTTTTGGGAATCGAAATTGGGTTTATATGAAACACACTTTACTGTAAAACCATCAATGCTATCTAAATTTTCTTGTACATACATAGCTAATACACTATTTATAAGATTTAAAATGGGGCACATGCCCACCCAGCTTCAACATGGGTCCGCCCCTGGCCATAGCACAATTGTACAAGGAAAGACTTTGGGTGAGAATCATTAATCCTTGTCTTGAGAAACCCAACTACAAATATCGAATCAATCTCCAGCTCCACTCTTATGATTTGCTTCTCCCAAGCGATATAAAGCCCATAGTAGACTCTCCGTAATTCTGGTAGAGGTGCAGAACAACGTCCAATGTTAACCGTAAAACCGTCACAGCAATTACGTTCTCCATCCCGCAGAGCTCCCCCAGCTTACGAATCTCGACTTTAGTTTTGTAAAACAAAACATATAAAACGATGTCCAAACAAAACATATAAAATGGTGTTCAAAAAAATATTTTCGAATTTGGTGGTTTCAGGGCCTAAAACGATATAAGAAACTTACATGGGCCTTTTAGGATCATCTCATTTTAATGGGCCGAATTCGATATTGAAATAAAACAAATTAGGGTTTTACTCAGCACACTATATAAAGACAATCATCTCTTCAATTAGGGTTTCTTCTTTGCGGTGGTGAGAAACAATGGTGAAGT
>ref|NC_003074.5|:8374427-8375436 + Arabidopsis thaliana chromosome 3, complete sequence,60S ribosomal protein L36a/L44 (RPL36aA)  GeneID=821920  Locus_tag=AT3G23390
TCAAGGGTAGGAGGATCAGTAAGGCCATCAAAACGCAACACGGGGAAACAAAGAGAGCAGAACACGGGTTCAGGGTCAGAGTCAGGTTCAGGATTAGAGTTACCTCAACAGACTGATCAGTTTGTTGTACCAAAACAATCAAAGCAAAAAAAGTCAAAAGGATCAGCAACAGGAGGAGGCGAACCTCCTCCATCTAATGAACCATCAAACAAGAAAGAAACAGATATATCTGTGAGAGCGGTTTACCCTTGTGCGGGTCTTGGAAGTTCTACAGGAAGATGAAAGATGAGGAACAAAGAAAGAGAGTGTTATATTTTCAAGATTAGACTAGAGTGTGGTGGTGGTGGTGGTATTGTTTCTTCTCATGATTGATCTACACACTTTAGTCTTTTCTCTCCCTTTTGTTGGAAATGCCTTTGCATTACAAGACCAATGTTTTATATCGCGTCGAGAAAAGAGAACCCTTTGATGATTGTGAACCAGGGATGTGAAATATATGCTTGCTTAACACTCTTAAATTATTCTCAAGGAATCTTTCGATTGTGTTCTTAGGATTCAATTAGTAATAGACTTGAGTGTGTTTGACATATCTATTGGGCTTCGATTGTTTGTTGCGTTTACATGTTATAATAGGTTTTTATTTCTTGGTTCAAACGAAACCAAAACTTAAAAGTAAATCATTTTTTTCTACTGAATTTTGTTTTTGATGCTTTTGATTTCATTTGATCACTTCAACTTTAGTTCCAGGGTCTTGACGATTTAATTCAAAAAGCAAAAAAATCAATAGGAAACAAAAACTCATAAAGGACTTTGACATACAGATGGGCCCATTGTTTATGACCAATCCTTATACTATATATGGGCCTTATTAGTTAAACCTAAGGCCCAAAGTCAGATTAGGGTTTTCAGAAAGTGTACTATAAATTCTTCTTCTTTAAACAACTTCGTCTAGTGGAACGACGACGGCACAAAAGCTTCACCGGAGATCAGAGACGCGAAAATGGTAAATT
>ref|NC_003074.5|:9063613-9064622 + Arabidopsis thaliana chromosome 3, complete sequence,60S ribosomal protein L13A (RPL13aB)  GeneID=822081  Locus_tag=AT3G24830
CTTATTTGAATCTAATTTAAATAGCACCGTTAGCTCCAAAATCCAATCATTGATCATTTGAAATCTCTACAGACAACAGCTACAAATTCCATTCATTTCAACACAAGTTCAATCATCAAAAGAAGCAAAATTTAGGAAATCAAGAAGACAACAGCTATGTAATAGGCTATATAAGAATCATCAGCCCACACACTCAGATATGAATCTAACTTTAAAATAGCACCATTGGCTCCAAAAGCTAAACTTTGATCATTTGTAATCTCTACAGCTACCAATTCCATTCATTTCAAAACAAAAGTCAATCACAAAAAGATTCAAAATTCAAGACCAAAAACCTTCGATTTCGATAACACGAGAACCGCGTGTTTCTCCTGCCAATCAGACAAATCCTTCTTCACATTTGCAGATGAACTCATTCCATTATCTTCATCTCCCAAAGGATTCACAGATACTTCTTCTTCTTCATCTGTTTTAGAAATTACAACCCAAACTACTAAAATCAACTTCATAAATCACAAAACTAAAAAAATCCTAACTAAATTGGGATCCAATTTTCGTAATTACCTTCCAGAGAGAAGTTCTTAAACGTATCAATGGTGAAGGATCTGACATGATCGATTAACTCATCAGTAACTCCCAAAATCTCATCTTTACCTTCTTCCTTAACACTCGATCCATTCTTCAAGCTATTCCCATCTGAAGATTCCTTCTTCTCTCTTAAAAAACTTCGTCGAATCCTCGAAGCTATATTCATTGCTGATCCTGTGAAGAAGAAGAAGAATCTGAAAATCTCCAATGCCTTAGAAAGTAGAAAAAATGGGCCTGGGCATGGCCTGTTACTGGGCTACTGGGCCTTATTATAATAACAAAAGGCCCAATAAATTAGGGTTTAGAGAACTCTTAACCCTAATGTCGCATCATATATAAAGTCGCCATTGAAGTGAAGCTGAGATCTTTTCGAAGAGCGGAAGCTAAGGAGAGGCGAATTCGAATCGAGAAGATGGTGTCTG
>ref|NC_003074.5|:10904406-10905415 - Arabidopsis thaliana chromosome 3, complete sequence,60S ribosomal protein L34 (RPL34C)  GeneID=822524  Locus_tag=AT3G28900
TACTAATTAGGAATATTAATGTCAATGGCATTCCGTGTAAATAAGTTCCAACTCGAGGATTTATTTCATAAAATGACTGCAAAAATGTATATGTAGATAGTGAGAAGTAACCAAAGCTAACAAATGTTCCAGAATATGATCCTTCCCTTACATGAAACATCTCTTACAAGAAAATTCTTCAATCCACAATTTACTGCTTTTATCTACCAAATCCTCAAATCCATTACAATAAACCTAATCCCATGAATACTATATTTTGTTTTGATTAGGTTTAAAAGGAATAAACTAACCTCAAGGTCGTACCTATGCACATTGTTTCCGGCCGACGCTTCTCCATCCTCTGCCTCTATAAATCATAAAGCTCCTCTAACGATGCTCTCGATTTCACATTCTTCTCGCCGTTCTCCGTGATTTTGCTTCTTCACTAAAGGATCGTCTATGATTGAGTCTTCGATCAACAATTTAATCACACTGGATTTTAGTCCCAATCAATGTAATCAGAGAAATCTCCGACCTAATCGCTATCGCCAAAAAGACTGTTTTTTTTCTTTCTTGTTTTGTCAAAGAATCGTTTTTTTCTTCTTCTTGTTTTGTCAAAAAATCGGGCAAAACATGACACGTAATAGTCTCTTTTGCTTTTCAAAATCTATCTCAAGAGAGACAGCTCTCTCAAAAAATAAATCATTCTGATATATTTTTTCCAACTTAAAAACATAGAACCTATGAAGAAAGCTTCATTTTTACATTGGAGATGCTCTAAGTGTTTTTTTACGTGTTTCTTTACCAACACAAAATGCAAATATAGAAACTATTGATTAATACACAAATTAAAGAAAAAAAGAAAAAGATAAAAAACACTACAATCAATCTGAGCCGTCGAATCGTAAGCTCACTACATCCATTAGATCTAGGGCTCAAGAGATCACCTCCATATATAAACTCGTATCAATACATTTTATCCCCTTTGGCCGACTCTTACTGACCTCAGAGCTCAGCAAAAATGGTTCAAC
>ref|NC_003074.5|:16162983-16163992 + Arabidopsis thaliana chromosome 3, complete sequence,60S acidic ribosomal protein P2 (RPP2D)  GeneID=823584  Locus_tag=AT3G44590
TACGACACGACAAACTACTCAAAACTAAGAGACCTAAGACACCAAAAACGCAACATATCATATAGTTTAGCGTTTAATTTCAGAGTAGTTAAGCTTAAGGTTCATAAGGTTTATCAATTTGTGATTACTTGATGATTTGGTAGAATGTGAATGATTGCGTAGGGTATAAACGTATAGTTTATGGTTTTGATTAAATGATTGATTGCTTGAATGTGAATGCATGAGATATATTTGGATTAGCATTTGTCTTTGAGGAAAGCGTACATAAAGAGCGAAAATTGGCCAATTGATGGGTTGTTGGACATCAAAAATTAAGAAATTACTTGATTGTATATATTTAAATTTCAAAAATATATTCCTTACCAGTATAACAGATATCGTGTTATTAGCATCAATAAATAACCATAAATCAGTTTTTCGCTTATGGAGAAAACTCTAGTGATCGATTAGATCGGTTTCTAAAAAAGTTATAAGTGATCGAGTAATGAACAGTTTAGATGTGTGGCTAAGCAGAACCGTAGCCGAACCGAAGTTTCTAAAAATACATAATAATATACTAAACCAAACCGTATCTAAACCAAAGTTTCTAAAATAATCGAATGGTTAATAAAACCCCTATTCAAACTAACCAAAATCAAAAGGGAACCGAACCAAACAGAACTGTTAATCAAATGATTAATCGGAATATCGAAAAACCTAAAATATTCAAAAACCTAAATGTTCATAATTGAACCCCACAAAAAAAAAAAACAATTGAAGGTAACACCGGAACCGTAGCTAACCGGAAACCGAAGAAAACCCTAACTATATATAATTAACTCATCATCTTCTTCCTTCATTTTCGTTTTCACTTTCTCCGAACAACCAAAAGCTTGTAGCTTCCTGCTCCTCAAATCTTCTTGGTAACTCTTCTTCCAATGTCTCTCAATCGATTCCCTTGTGTTTAATTCTATTTCTGAGTAATTTGATTTGGTTTTGGTTTTGTATTAAAAGCAGAAAAATGAAGGTTG
>ref|NC_003074.5|:18503311-18504320 + Arabidopsis thaliana chromosome 3, complete sequence,60S ribosomal protein L26 (RPL26A)  GeneID=824153  Locus_tag=AT3G49910
CACATTATAGTTATGAATGTCTAATATATTGTATAAAAACATACTGATATAATAATAATAATAATTTTCTAATTATTTTATTTATTTTCCTGATGTCTCAAATCCAAGGTATCATTTGAAAACTACAATTTGACCTGCAAAATGAAAAAGCTCAAAGAAATCATGAAACAAGACAAGAAACCGAAACATATCAAAAGATTAAGATCAATGACGCAAAAGATTCGCTATCGATGAAAGGAGCGAAACCATGAAGCAAGATAGGTTGTAGATGAACTAGGAAAGGTTGAAGATGGACTAATTTTGTACTGGAAAAGGTGACGGTATAGACCTGTAAGCTTGAATTTCCTTAACAAGTAACCGAGCCGGTTTGGAGACAGTAGTGTGAAGCCTTGCATTTCTTTCTCTCCACAAAGTGTAAACAGCTGCTTGAAAAATAATTTTTTTGTTAAATTAATATTAATTTTTTGAATATAATGTTAAATTAAATATATAAAAATAACGTTTTTACAACTAGTGCATCGTGTTTTTGAAAATCGAATCTAAAAAGGCAGAATATATGAATTGAAACACAACTCTATTTAAATTAATATATCATCCAAACGTTATGCTTTTGTTTCTCTCAAAAATAAAAGTTCTAAATTGCATGATACAAAACTTCTCTAAATTGCATGATACAGCTAGCCTATTACAACATGAGAATACCAACTATATCAGTGTAGTCGTTTTGTTTTTACCTCTTTCGCTAAACTGATTGCATCCAAGAATGAATTAACTTTTACTAGGCCAGAAGTGTAGCTAACATAGAAGAGGCCCATTATAAAACTCTTTAAAATCAAAATCTAAAACAGGCCCAGCCCATTCATAACAAAGCCCTAATATATCGAGTAAACCTAGCTCCACTCAAAACCTAACTATATAACCTTCACACACACTCATAACCTCTTCCTCATCCCCTTAAAAAACCCTAAGAGTAGAGACTCTCTCAATCCCGGCGGCGAAGATGAAGTACA
>ref|NC_003074.5|:19810386-19811395 - Arabidopsis thaliana chromosome 3, complete sequence,60S ribosomal protein L12 (RPL12B)  GeneID=824511  Locus_tag=AT3G53430
CACTATTACCTGATTTCTTCCCAATGGAAGAAGAAGATTGATCCACAGATTCTCCTCCTCCACTTGAAAACCTAGGAGAACGTCTCAGAGCACAAGAAGACGAAACAGTGGTCGACGATTTCGTGCGAGAAGATGAAGTAGATGCAGTCTTAGGCTTCTCTTTGTTGACTTCAGGACATTCCCTACTCGAAAGCCTAAGAGATCTCCTTAGCGACGGAAACCCATCTTTCGAAATGTTCAATTTCTTCGACCTCGAATCTTCGATTGGACTATCCGATGAGTATACTAATCTCTTCGATAGACCTCTTAAGACTTCCCGACGAGTTTTCTTCGTGGGTTCCGAGCCAAAGCCCAGATCTTTCCTGGGTTTCACTTGACTATCTCGATTCTGCAGAGAGATAAGCCTCGCTGATCGACGAATAGGCTGCGGCAGGACGACGGTGGATTTTCTTCTCGTCATTTCAACGAACTGGGGAAAAACAAAGTCTCTAACTTGTTAAATCTCTTAACAACACATTCTTACGAAATTAAGAAAAATGGTAGATCTGAGAATCACTAAAAAAAAGAAATACCCAGAACAATGATAATCGCAGATCCGTAAAACCCTAGAAAAAGCTTGGATTTTGATTTTGCCTCGAGATTCAACTCCTTTGTCTCTCCTCCTCCTAACAGTAACTTTGGTTGATGAGAAGTAGAAACGGTTTAACTAAACCAAATATTTGCGATCAAACCAGTAATAGAACCGAGACTTGATTGTACCGAAGATTATACACGGGCTTCAATGGTCTACATTAGTAAAGTTACTAAGCCCATATAATATTGGGTTGGGCCGTTCGAAATGAAAGGATAAGTTAGTAATTTAGCATCGGAACAAAAGAAACCCTAATCTCGACCACTTAATACGTTCCTCATCTTCCAAAAAACCCTAAAAGCTCATTTCGCAGCTGCCTCCTTTTCGTTTGCCACTTTTTGATCAAGCGAAACTCCAAAACACAGAGCCATGCCGCCGA
>ref|NC_003074.5|:19914804-19915813 - Arabidopsis thaliana chromosome 3, complete sequence,60S ribosomal protein L36 (RPL36B)  GeneID=824541  Locus_tag=AT3G53740
AGGAATATATCTAAACATTATAATAAACAGATTCATTTTCAAGGGAGTGAAGAATATTAATATCCAAAGAGAGACAAAATCAAATCCTAAGAAGAATGTGACATATATATATTCCAGATCCAGAATCACGTTATCAATTCAATCTATTATAATATTACAGCTGAAGATCTCTGTTAAAAAAAAAAAACATAGCAAATGATAAATGAGGTACACACTCATTTACGCCTCAAACGCATATAAGCACGCTGATACAATGACGAAATCACAGATCGGAAAAAAATCAAAATTTCACAGAATAGAAGATGAAACTGACAATTGTCAATCAGAATAACGATATCCGGATCAGGAAAAAGAAAAAAACACAAATTAGGCTATAACATTACCGAGGAAAATAGATTAAAATCGTTCTCTCGGCAGGAGAAATCTCAGACTGAAAACAATTCGGTTCTATGGAAGGAGAAATCAAAGAAACAAGTAATCAAATGAGGCCAATGAACAAAAAAAAACGAATGGCAAGTAAAAAAGTATAAAAACGGGTCCAAAGGCTTCGAATTCGGCACACCTCGTTTTCCGATTCAATTCCTTGTGGAAATGACGTTCTTGCCCTCTACCTTTTTTTTGTTTTTTTTTCTCGCTCGGCCTCGGTTAAGGCTTTTGGTAAATGGTAAATAATTAATCACGTTAGCAAAGCAGCTATAGCCTTGTATTTACTTTGTCAAAACTGACCCAAAATTTATAAGGCCCAATAAAAGCCCAAACTGGACTAGGGTTTTTTCTTGAGTCTCTCTGGTATATATACAAAAATGTAATTTTCAGTCGGCGTCCTTCTTTTGTCTGAACCACCGGAGGAGCTCGATCCATTGATTAGGTATCTTCTATCAATCCCTTTTGATTTAACTCTCTTCATCTCTTTATTATCTCTGAATCCGTCTCTTGTAAAATTTGATTTTGTATTGAATAGAAAGTTTTGTTTGTTTGTTGTCTATGAAATTTACAGAAGATGACAACTC
>ref|NC_003074.5|:20454284-20455293 - Arabidopsis thaliana chromosome 3, complete sequence,60S ribosomal protein L35 (RPL35C)  GeneID=824683  Locus_tag=AT3G55170
GCCTGATGAATATGTTTTAATATCAATTAAAATGTAATCATGAATGTATATATATTGACGAGTATATTATAATCATGATTTTAAAAGACGGAACTGCTCATGGTGATGCTTGATTCCATGGCGTAGCCATGACAGAGAAAGATTAAAGCCTTTGGTTCTTGCTGCTCCTCTTGTTTCCATGAACACGTGAAAAGTTGTATCCCTCGTGAGTTCGAAACATAATCCTAAACAACGACAAACGAAACCCCAAATTTTTATATAAGCTTAAAACAATAATTGTATCATGAATCTTCGTTTTTAGATACAAAGCAAAGAGCTTTGCATGACAAAAGAGCTAACTCGTAATTGAAAAGAGAGAAAGATTAAGACATACCTCTTTGTACATAACCATGATGTTCTATTTTTGTTATACGTTTCAAGAAAGAAAACTGGATTTGTTTCAATATATAGACGACGAGGATCACGAGATAAGAGAGTTTTATATCTGACCAAAAAAAAAAATTAGTAAGAGGGAGAGATCAAAGAGTCAAATCAGATTAAGCTTTTAACGAAAAACCGCTTAATGCGTTTTACTTATGGGACCAGCTGACTAAAATAAATTTATCCTGTTAATTACCTAACTTTTCTTTAGGGGAAGATAACATTTGACCTCAAATTACCAAATTCGATATATATGGAAAATTTGCAAGACACATTGCCGGCAAAAGAAAAAATATATTTGCAAGACACACGAAGGTCAATTTTGAATCAATCCTACAAAAACATTATACATAAAGTGACATATTACAATCTGATTAATTTTGTAAATACCACATGGTGAGTCAGATTAACGTATTAACCATGACTAAAAAGAATAAATTATTCACTGTCTGTACTAAACTTAAGGCCCATTTATATCATTGAGGCCCATTTAGAACTCTTCATCTTCTTCAGTTTAGGGTTTCAGGTGTCTTACTATAGCAGTGCAAAGAGACTGAGTCAGAGAGGGCTCGAAGACGCCATGGGTAAGT
>ref|NC_003074.5|:20499667-20500676 + Arabidopsis thaliana chromosome 3, complete sequence,60S ribosomal protein L23A (RPL23aB)  GeneID=824694  Locus_tag=AT3G55280
TTACCAAATTCTCATAGACCATATTTGATTCTTTTGATTTACTTCTGGTGCAGGACTCTCTGTGCTTATGGAAGTTGATGTTGGGGGAAACAACTCTCTTGTACAGTGGGGAAAAAACTTCTTCTTCTTCTTTCTATCACATGAAAATCCTCAAGGGCCATTATTAGTATGATCAGATTATAAAATTGTAAGGTTAGGGGCTTTATGAGGATTTTGATGGACTTGTTACAATGTTTACATATACACTCAGCAGCACAATAGATTTTTGTTAAACTTACATGTTATTCAAGTAAAAGTACTATGTAGATGTTGAAGTCTAATTGAAGAATTAGTTAATGATAGTCTTAAACACTTGATTCACTTGTCATCCAATTTTGGTTTTGCGCATAGTTTCTCTTCTTTTATTTCCTCTCTAAAACACCAAAACCAAACAAAATGTCATTTTCCAATCCTTAAGGTTTCATTCATTTTAGTGATTTTTTGGGTACAAAATTGAGCAATGTCTAGTGACGTTTTTACTCAAACTCATAAACCAACATTCTAATCAGAATCACGATTTGGACTTTGGTTTGGGACCTTCTTTCTACACCAACTGGGCTTGTAATCAGTTGGTAGAGAAAGCCCAATTATATATTATTTAAGGCCCAAAATAAATCGATCTAGGGTTTACGGTTTTGTTTCATTTTCACTTCCCTTAGAATAAATAAAAACCACCAAGCAACTTGGATCTACTCTAGGGTTTCTGTTTCGCCGCTCAGGTTCGTCAATCTCTCGATATCCTTTCTCTACCTTCTCCTCAGCTTTCTGAGTATTGAATGTTGTTGTTAACTGTCTCTGAATACGATTGATTTTGTGTCATTTTTCTCGTGCTTCGTATTTGTTGATTGATTGATTTACATGTCATGATTTGAAATCTTTGTATTGCTAATTGCTATTGCTCTGTTTACTGATTTTCTTTTCTGGGGTTATCAGGTTTCGTGAAAAGAATCTATCTTGAGCAATGTCTCCAG
>ref|NC_003074.5|:21710661-21711670 + Arabidopsis thaliana chromosome 3, complete sequence,60S ribosomal protein L11 (RPL11B)  GeneID=825039  Locus_tag=AT3G58700
TTTTCACTCAATCATCTCTTTGTTCTTGTTTCCATCAGTTAACTTTGATAGGTTGGATACTAATACCAATATTTTCAATATCTTATGTCAGGTACGCTTTAACTGGTCACTTGACAACAAAGTCGGATGTCTATAGCTACGGTGTTGTCCTGTTAGAGTTACTAACCGGTAGAGTTCCAGTAGATATGAAGAGAGCTACAGGAGAAGGTGTTCTTGTCTCTTGGGTACGCGTTCCTTTCACAAACTGCTCTTGTGTCATTTCTTCTTGTCTTTGCTCTAATAACTTAACTTTTCCTATCTCCAGGCTTTGCCTCAATTGGCTGATAGAGACAAAGTAGTAGACATAATGGATCCAACACTCGAAGGACAATACTCTACGAAAGAAGTTGTTCAAGTTGCAGCAATAGCAGCAATGTGTGTTCAAGCAGAAGCTGACTACAGACCCTTAATGGCAGATGTGGTGCAGTCACTGGTTCCATTAGTGAGAAACCGTAGGTCAGCTTCAAAGCTTAGTGGCTGCTCTAGTAGCTTTAGCTTGGCTCGGTCTCCTAACTCTCCGGGTAAAGCAAGCATAGGTTCTCAATGAATAAATCAATCAGAGAAGACGAAATGTGAGGCTTTTATTATGTAACGGTATTTACTAAAACAGACAATGATGTAAACACTTGAGTGATCAAACATGGAGTCATAGAGATAATCATCAAATAAACTTTTTCGAATCTCTATGGGCTACTAGTTATTGGGCCAATCCTGACCCATTACTATATTCTACAGAGACGAGAATGATATTAGTTCATGAGAAAAAAGGTCACGTGAGGGAACGTGGGCTTGATGGAGAAAGGAGGGTACAATCGTCATTTTGAGTACTCGTAAAATTTGCTTAGAACCCTAGAAGGCTAATTAGAACTAGGGTTTATATAGTTTGCCGCTTCATCTCCGTTTCTTCTTTCCGATTCGTGTTTTCCCGTCGGCCGGAGATATATCGCAACCCTAATCCGAAATGGTCCGTC
>ref|NC_003074.5|:21996733-21997742 - Arabidopsis thaliana chromosome 3, complete sequence,60S ribosomal protein L38 (RPL38B)  GeneID=825123  Locus_tag=AT3G59540
GTATTAAGGAGATTCCAGTCATTGTAAAGATAATCCACTTTCTTTGAATATATTCGCACTACCCCAACTAGAAGGTGACTTGACGTTCTCAATGCCAATGGTACTTCAGGAAACATTATATTATCTGCAAAGCCAATTGCAAAATTCTCGAAAAGTCAGAAACTTTATTAAAGCAGAGAATTTCAATTACTACAATGGGTTATATATAAAAAACAAAATCGGAATTTGATGAATGCCCATGTAAAAATTCGTATTGCCTTTTTGAAATTTCGAATTGGATACAATCAAAGGGGATTCAAAAAAAAAAGAAGCGAACTTTGGATCAAAAAGCGAAAATTGAAGATAGGAAAGACGAACCAACAGTGTCGGGGATGTTGATGGAGGTGTACTGAGACTTCTTGAGGCGTTGGTGCACATGAGCGGCGCACCACACCGTCCCCAATGGACCCTTTCGAGCCAAAAGCGTATGTGAATAAAACATTTTAATTCCTTCGAACAAGGAGCCCTAAAGAAGCAGAGATGGAGATACTGAAGTTGATTTGAGAGAGAAGGATTATCGAATCGAAGGTGTTACATTATTTAGAGAAACCAATCAATTTTGAATAGGAAACTGCAGAGCGAAAGAGAGAGAGACGAAGCGGTAGGGTTTTGTGTGCTTTTGGAGAGAGGAAGAAGTGTTTTTTTAGTGGAGCGGGAAAAAACATTTTGTGGCGCTAATGTTGAAATCATAGGCAAATAGACGCAATGACTTAAATACCCTTTTCTTATTGGATCCGAGTTTTTTGAAATTTGCCAAACAAAACAACTTGGGCCACTAAACCCAATGGCCAACTTTTCGGATTAATGGGCCTAAGGGGTACATTTGGAAATTCGCGTATATGAGAGTCTAGGGTTTTCTTCATATTTAGGTTTCTCTATTTCTTTCAGACGCTGGGTTCTTGCTTTTGCTGTTTGTTCTCTTGAGTGGAAGAAAGTTGCAGCCACTAAATCAGATCCGACAATGGTAAAGT
>ref|NC_003074.5|:22267803-22268812 + Arabidopsis thaliana chromosome 3, complete sequence,60S ribosomal protein L37a (RPL37aC)  GeneID=825195  Locus_tag=AT3G60245
ATCTCTTAGCAAAGCTCCTTGTGAACCTCGTGAAATCTGCTGACAACGCCTTAAACGAAGTCCAGCTAGTGAAAGGGTAAGTAAACAAAGCCCATAAATCTTGAAGCCCTAGTCTAATCAAACGTCTGTTGCTTAAATCTTTTACTGCTTTTTTTTTCACAGGTTTGAATCGGTTTTGAAAACCCTGGAGGATGCAGTAAATGATGCTCCAAAAGCAGCAGAGTTTCTTGGTAGAATATTTGGGAAAAGTGTGACAGAGAAAGTAGTGACATTGACAGAGATTGGTCGGTTAATCCAGGAAGGAGGAGAAGAACCAGGAAGTCTGATAGAGTTTGGATTAGGCGGCGATGTTCTTGGGAGTGTTTTGGAGATGATAAAAACAGAAGCTGGAGAAGAAACGTTGGTTGAGATTCGCCGGAGCTCAGGTCTGAGGATTGAAAATTTCAAACCTCATGCACCTAACCGGTCTAAGATATTAGAGAAATTTACTTAGGAAAAAAAAATGGAACCATCTTTTGGGTTCCTTTCTTCTTCTCTTTTTTTGTTTCTCTCTTAAAAGTCTTTTCTCTTTTCAAGTGCTTCAAACAAAACTAATTTGTTATAAAGGGAGTTTCTCTATTTTATTATATAGCAAAAAACTTCCAAAATTTCTCATTTCTGTGTTTAACCTTTTCGTACATCAGTTTTAAAGCACAGAGAGCTCAATGTTCTTCCAATATCGTTATTAATAAATTTTGATTAAATTCAATCAAATCGGAGTTATATTACCACATGAGGTTAAAGGGCCATATTAAAAAGTCTGCACTTCATATGAGCAACAAGGCTTTTATGTCTTTATGGTTGATTTGATGGCCCATATATGATAGTTCAAAGGCCCATATTAAAAAATGCCCTAACATGATTCGATTCGTATATAAAGACGCTTAATGTGACAAGCGAACTTGCTCATTAGGGTTTCTCATCTACGACGGCGTGGTGTTCCTCCTTCCTGCTCTGAAAAATGGTGAAAA
>ref|NC_003074.5|:23244264-23245273 - Arabidopsis thaliana chromosome 3, complete sequence,60S ribosomal protein L7A (RPL7aB)  GeneID=825462  Locus_tag=AT3G62870
CGAGGCAAGAATGATTGGGTGAATGCTTTGGTAGGAGGAGCTGTGGCGGGAGCAGCTGTTGCCATTAGCACAAGAAACTGGACACAGGTTGTTGGCATGGCTGGCCTCGTCTCTGCTTTTAGTGTTTTGGCTAATTGCACCAGGACAGAAAACCCAAACAACACTAATTAAGGTGATATTTAGAACACTGAATTTTGCTAATAATGCGAGTGTCTGTCGCAGCCACATTCACCGGATATTGAAACTATCTTATAAGCTTGCAGGTCTTTGACAAGTCCATTCAAGAAACTGTATGGAATTGGAACTTGAAGATCAATACACTGACTCTCCGGTTCGATCCTATTTAGTTGGCTGAACCCGTGGATGGTTCTTCTTTTCTATAGACCACACTTTTGGTCTTGTCTCTCTGTAGTCATCATGTACACACAAAGTCCCTCGAACCCGAAACCGTATTTGCATCAATGCTTATTACTGTATAATGTTATTTACAAGATAGAGATAGTCATAGAAAAATTAAAACATCAAAACTGATTTTTAATAAAGTGTATGTTAATAGCCATGCTGTTTCTTAGGAAAGCCAGTTTATTCACGAATCCACCATTTTTCTACTTCAAAATTTATAAATGTATTTCACTCTTTTTGATATGATTCTTTTTGTTCTATATGCTTTTTTGAATACTAAAAGCTATCAGATCGTTCGTTGTGTAATTTTTTTCTATAAAAAATATCGTTGATTTAATAAAAAAATATAGAAAGTAAGATATAAAGATCATGAATATATAATTTTCTTGACGAAAAATTATTTTCTTGATATTCAGAAAATCTATATTGAGAGAGCAATACGTGTCCAAAAACGTAATTTTCTCATCTGGGCTTCTGAGGAAAAAAAATATTTGTATCATTTGGGCTTCAGTGTCTTTATAAATAGTGAAAACACAAAACCCTAAGAGTCGCTCTTGCTCTCAGCCGTCTGTCTTACCTCCAGAAGTCGACGACAACAATGGTACGCC
>ref|NC_003075.4|:346948-347957 - Arabidopsis thaliana chromosome 4, complete sequence,60S acidic ribosomal protein P1 (RPP1B)  GeneID=828004  Locus_tag=AT4G00810
AATGTACAAAGTGTATACAATACATGTTTTTATATATATATATATATATATATTTTTTTTATATATAAGCATAAATATATAGACGAACAAACAATGTAGACAGACCTAGGCACCTAGCTATGATCTATGCATACGGACGAACCCTATTATACGTACGCATGATTATTGAATATACCTTCAAATATAAACTTGTGAGCGTAAGGTTATTATGTTTTCAATACTGACGAATGACGATTGTGATTCATGTTTTGAAAAATTAATAAAGTTTAAACCATCGAATGCGTAAACCAATTATTCATCTTTTACCTTAGGAAAAAGCTGGATATCATTATCATATATTTATTAAGCATATTAAACCAGACCAATGATTTAAGTCGAAAATGACAGCTTTCAAGCTTTGCTTATTGGCCAATAAATAACAAACTAAAAAAAGAAGAAATTTTTTAAAACGAACTGGTGAAGTCTCGTGTTATCACGTGCATGGAGCCAGTCAGACAGAGACATCATCAGGTGCATGATGGACCACGGTAGTCCATTTCTTCCCTACAACCATACACGTGGCCTTTTTACATTTAACAGTCAAACATCTGGTCAACAACACTCTCATCTGGGCTTCCTTACATCAAACCCTACTTTTTTTTTGTTTATCAAAGGCCCAATTGTATATAAGTGAAAAGTTTCCAATGGGCCTTTCAAGGATTATTCCCAGCCCAATATTTCTGGAGATTAGGTTTATTTATCATCGCCACCAAAGAAATTTGAGCCGAAGCTTCATAATCGTAGTCTGAGGTATTTTTCTCGATCCTCAAACATTTCCAACACCTAAAGGCTTATTCGTTACAGATTTCTCACCAATCTTCGGATTTATTGTGCTCGTACGATAAGCATATATTAGTAAATTTAGTGGCTATTTAGGAAATTTCTCGTTTGATTTCTTGTTGTTGTTGAGATTTGAATCTGTTGTTTATGGTTTTTGTGATTACTTGGTTTTGCAGAGACAATGTCGACAG
>ref|NC_003075.4|:6464449-6465458 - Arabidopsis thaliana chromosome 4, complete sequence,60S ribosomal protein L9 (RPL90D)  GeneID=826637  Locus_tag=AT4G10450
TATTAATAAGAAAACCTTAACTAAGATTTAAGTGATTAAAAATTTTAAGTACTAGTCGGTCTATTTAAAACTTCTAAACTATTAACCGAAAACACACTCGTCTATAGTATCGTCAAAATTCTAAACATCTGTTATCAAATAATTATTATTATATTTTGATTTATAAAAAATGATGTGTATATTTTTTAGACATAAGAAAATGTCGTGTTTGTTTTATAATAGCATTAAAGCGTGATACAATAGATTGCAAAACTGAAACGATTAACCAATATAATTAAGATATCGCATCATAGTGCGTAAAAAATGAAAATAAGTCATTTATAGTATTACTAATACTGTATTAGTAACTAAATGAGTTTGAAATAAAATAAATGCACGATAATAGATGATGGGTTTTTTACACGTTTTTGGAATTTTAAATCGAGATTAGCAATTTTAATATTTTTATGTTTTACGTATGGTACAGGGTTACCAATCAAACTTCAAACACTAGTGTTTGTCTTATCGTTTTCTATATATTAACACAGAAAATTAATTATCAAAACTACCTTAGTATTTATAATGCAAATTCTTTTTTTTTGGTTTAGGGATTTAGATTATCCTATAATTGTTCTAATTTATTATACGAGTCCAAATCCTTAAAAGTTTAAAATGCAAATGGTTGACACTTAAAAAGTCTTTTTTAGGGGATTTTCTCCTTTTGTTTTTGTAATAATTTGCATTTTCAATTTTGGTATAATGAATTTGTATTTTCAATTTGAAAATTTAATAAAATAAGTTATCCTTTACTATTTTAATGAATACAAAAATTTATAAAATTAAAATTAAAAGAAAAAATGAAATGATTTTTAAAAGAGTTGTTTTTAAGATTAAAACCAAAAACAAAACCTAGAGACGACCTATATATAAGCTTTAGGGTTTTCTTCTCTCTGTACCCTTAAACTCCGTTACCCTAAACCTCAAGCCGTCGTCTCCAAAGTTCCCCCTCAGAGACGAAAAAATGAAGACCA
>ref|NC_003075.4|:7656533-7657542 - Arabidopsis thaliana chromosome 4, complete sequence,60S ribosomal protein L13A (RPL13aC)  GeneID=826931  Locus_tag=AT4G13170
TTTATGCTGGAAAGAGTGATGAAACGGTGAAAATGCTTGCAGGGGCTTGTCCTATGGGGAGGATCGGTGAGTCAAAGGATATAACCGAGATTGTAGGGTTTTTGGCCGGTGATGGTGGTGAATGGATTAACGGTCAAGTTATTAGAGCCAATGGAGGCTTTGTTGTCTAATAAATGAAGAACTAACATTGGAATTTGATGTTGTCTTCTTCTTTTCGTGTGTTGATCTACTTTTATGTCAATGATGATGAGTTGTTTATTGGGCAAGACAATACTTATGTTTTTTAAAAGTACATTCAATCAAACTTAAAAAAATTGATTGAAAATAAAAAGACAACCAACACTCCAAAAGCTAGCCTTCCTCTGTTTTGTCTTCTAGTAAGATCTTTCGACAATGTCATCTGAAGTTATTGTGAAGTTTGGAGGATTCTCTTACAACATAAATCGTTTATAATTAACAAAAAAAAAAGAAAAAAATTTGTTTAGAGCAAATTCTCCAAAAGAACTTAAATAGGTTTTTTCTGATGGATTTATTCTTTCTAGTAGTTCCTTATTAGTTGATCCGTTTCATTCGAACAACATATACCGTTTCCAACGAAAGCAGCTAAGGTTGTGGTTCAAAATCTGAAGCAGAACTTAAAGATTATGAGAATGTTTATATTTGAATCGATGAAACAGAATCATCAATCTTCTTTGGATAGTCCAATAGTAATACTCATTAGCCTATCGAGTTCTATAAGTGGAGTTTTTCACTGCTATAATACTTTAAACTCTTGTATCATACGTACCATAATGATTCTTAGAAATCCAATAATGATTTCTTCCATATCTCATCCACAGATCATAAGTTTTGTCCCCAACGTAAGCCAATTTTGGGCTTCTTAAGTAAAGGGGCCAATATTGGGCTTTAAACCCATTTTAAACCCTAGCCTTGTGTTGTGCGTCATATATGATAATCTACTTTTTCAGAGCCGAAGCAAGGGAAGAAGAAGAAGAAGAAGATGGTGTCTG
>ref|NC_003075.4|:8243796-8244805 - Arabidopsis thaliana chromosome 4, complete sequence,60S ribosomal protein L36a/L44 (RPL36aB)  GeneID=827074  Locus_tag=AT4G14320
CCTAAATTGTTACTACTATTAGTCGAAAGAAGATCATAAATCTCCTCATTATAAACCTCAAGAACAGTAACTTGAACAAAAGTAACACCATCTTGATCAGAATCTCCCAATATATCTCTCAAAGAACGATACACAATCCCAGGCTCTTTCCCACAACCAAACATAGTATGACTCTTTCCAGCACCAGTAGGTCCATACATCATAATCGTGCATTTATTCCCAACTTTCACTCCTTTAATCCTCTCTTCTATAAACTTCTTGTAGAACTCTTCAAGACCTTCTTGCTCCGAGAAAGAAACACCGTCGAGTGTGAAGTCTCTGTACCCAACATCAGCTCTGACTCGTACCGTTTGATTATCTGTGTTGACTTGTAAGATCGAAGGTGATTTCTCTTTCCGGTCAGGGTAATCTCGGATCCGGCCGATTACTTCAACTGGATGCTCCGGTGGAGATGGATCTTTAGATCCGTCTGGGTTTGGGGTTTTTGAGTGGAAATTGAGACGTTGTTTTGTTTGTGGAGTTCTGATTAAGGTGTATTGAGTTTGATTTGATCTTGAAGAAGATGGTGTCGGTGCCATTGTTGAAGAAGTTTCGAAAGAGTGAAATTGAAATTGAGATTCAGAGAGCGTTAGAGAGAGAGAAAATGAAAAAGGGGATTAGGGTTTGTGAGTGATTCACGAGGTTTGAAGTTTGAAACAAAGAAACAAACATAACCGTTGTGTTGTATCTCTAAACGGCTAGTTTTTGTCCACGGGCCACTGATTATTAACAATTTTTATTTTCGGCAACTAGAATATATTTACTTTCTTTTAAAAAAGGGAAGTGAGATGGGCCTGACTTTTTGATTAAGTTAATGGGCTTTTTGTGTTTATAGAGGCCCAATGTTTGTAGTATTAGGGTTTTCTCAAATGTCTCTCTTATAAGCTCTGTTACTTTAGGTTTTTATTAAAGGTTTTGCGGCAGTGGAAGACGACGGCACGAGCTTCACCGAAGAGCGAAAATGGTGACTC
>ref|NC_003075.4|:8570896-8571905 + Arabidopsis thaliana chromosome 4, complete sequence,60S ribosomal protein L27 (RPL27C)  GeneID=827159  Locus_tag=AT4G15000
ATAGACTATAGTCTCGCAGTGGCTAGAAAAGTCAAGCATGCAATTTTTAATTATAAATATTTGACACATTTTAGTAGAATTATAAACAAATATATTGATTGCTGCGAGAAGAAGTTTCCAACTTTGTTCGTATGATGAAAGGTAAATTTTGTGATCGAAAACGAAAGTAGACATGTTTGAAAGTCTTAAAATATTGGTAGAAAGGTTTTCGAAATTTTCGTGACAATTAAATTGATAATTTTGAGTATGGAACTTGATCGAAAAATTAGAAGATTTTGAGAAAAAGACAGCATGTTTTTATGCGATACAATGTATAGTTTCACAAACAATTCCAATAATAATATGATAAATGTATAATTTTGTAGATAGTATAAGTGTAATTTTGTAAAAGTTAGTCACTATACATAGTGGTAGTGCTATGAGCAAGCCAAAAAACATATATGAGTAACTAAAATTAGCAGTCAAATATAGAGTTGGATAGCTTCAACACCAATCATAAAAGTTTTATCAAAACCGTTACTAAAAGTTTTACTTTTTTTTTTTTTTACAGCTCTCTCGTATAATTCTTTTGTAAATTTTGCACTATTTCAAAAATACTTACAACTCCAGCTAACAACTTAATTCTTTTTACAGTTTTGTATTATCAATGGGATCCATAACAGTTGTATAATTTTATATATGTCTTTGTTAGTTCAAAAAAAAAAGTTTTTGTAATAATAACTCTTTTGAAGTTTGTACGAACGTAAGAAAAAAAAAAAAGGAAAACTAGAATTAGTATGACCCAATAACTGAAGCTAGGTTTACCAGGCCGTGTGATAAGAATATAAAGCCCAAATTAAAAATGGGTCTAACCTAAAGGCCCAATAACTGAAACTAGGTTCTCTCCGCATCCATTTTCTGCATTACTATTAAAGCCGCATTTCTCATAGAATCCGCCACTTAGGGTTCATAGCAGCCAGAGAGAGAGACAAGTGAGAGGGATCTACCAAACGAAGCAACAATGGTGAAGT
>ref|NC_003075.4|:9401306-9402315 - Arabidopsis thaliana chromosome 4, complete sequence,60S ribosomal protein L15 (RPL15A)  GeneID=827375  Locus_tag=AT4G16720
ATGATTCGGAAATATGACAAAATACGGGCCAAATTCTTTTTAAGATTACAACCTTTGAAGTTTGAACCAGATGGTTTCGTATTTATTTGATTCTCCATGACAAAAACAAAAAACAAAAAGCGTATACTCTGTTTTGCATATTCAACTAGAAAAGTCTAAAACATACTTGTCGAGTTGTTACTTGTTACTTACGTCTTAGTTTCGGTAACTCTCGTTGTTCACAATAAACATGTCTTTTTTGCTAGTGATCGTTGTATTCATTTATACTTGTTTGTGTCAAAGCCAACGACCAACTATAGTCGTTGGGACAATGATTTTTTTTTTTTTTTTTTTTGAATTTAATGCTAAATTATATTCAAAGAAATAAAACGTTCTTTACACTAAAATGCAAACTGATTGAAACTTTTATGAAAAAGAAACTTCTCTCCTCTAAGCACGAGATGCAAACCAAACTCTCATTCCATCCTTATACTTCAGAACACCACCACCACTCATCGTAGTCAAACGATTTCTGACGTTTTTGTCTATCAAACTTATAAGTCTCTCCGGCTGGGATGGGCTCTCCCCGTGTCTTCTTTGGTTCCTTTCATTCCTTTGACAATGATTTTTTGCATCACTCTAAAAAAAAGGATAAAATTAGTGAACTTTTAATCGATCATCATATGAAAAAATAGTTTACCTTTTTGTGCAGAAAATAGTTTACTATTTATACATAATAATGTTTTTCTAATTTTGTCAAATGATGAAATATTTTTTTGTACTCAATACAAGTTTTGTTTTGTGTGTGTGTCTGTTCGTCTGAAAAAGAAATTAAAGGGCCTTAATCCGAATTTCAAAGCCCAATAGTGGAAGTCTTTTATGGGCCTTTATTTATTAATTCAAGTAGCCCAATTTCGTATAATATAAAGGTCCATTGGAGATAAAACCCTAATCTTCCACTTTAAATCAGGAACAAACCCTTCACTGCGCCAGTGTTGTGCGGCTCTGCGAATCTTCGAAAATGGGTAAAT
>ref|NC_003075.4|:9715536-9716545 - Arabidopsis thaliana chromosome 4, complete sequence,60S ribosomal protein L15 (RPL15B)  GeneID=827451  Locus_tag=AT4G17390
TAAGAAGGAGGAAGACAAACCTTCATTAGTTTGGGCATTAGAGATGACAATGTCAAGGTCTTTACCACTTCCCAAATGCTTAGTTTCGTAAATTTTTTCTTTGAGTAAACCAACTGTTATAAAAGGACCATCCATGGAGATGGTATCATAATCCCTCGCACTCTTAAACTTGTAATATATTGCCATTGGAATTAATCTGATAATGAATAAAAATACAATCTGTATTACTAATTTATTAAAACACACCAGAATCTACTCTCTTTGAAAAAAACCTTAACCCAGGCCAAAAAAATGGAGGCCAGAAAGTTGATTTCCAAAACAAAAACAAAAAGTAATTACAAAATATGATTCTTTACTTCTCTGGTTGGACTTCAACAAAATTCGACAGAAGAAACCTCTCACGCGCTCTTCAAGACGAAATCAAATCAACGAGAATTTCCCACAAAGCTCAGAAACGAAACGAGAACGCCCGTGTTGGATTGAATCGAATACATCGCAGGGACAATGCTCAGATATCTCCAAACAATTGAATCACTGGCTTCAATTCAGAAGCTGAAACTCTCCAAGCTTCGAATCGAGGAAATAGAATCGAAACCACCGCGGTATCCCTGATGATTCACGGTGAAATTGCAGACGATCTCGAGAGAGAATTAGAGAATCTTTGGCGTTTGATGGATATATGAAGGAGAAACCGATGGATATCGCAGAAACACGAACTCTAGGGTTTGAAGAGGAATAGAGAACTATCGTAACCGAATCCAAAAGACTCTTCACCTAATTCTCTTGCGTTTTGGCTCCTTTTACATAAATTTATAATGGGCCATACAGTTCAATTAGAGATGTTTTATGTTGTAGCGAAGGCCCAATACATAAAGCTAACGGAAAAAGGCCCAATAAGGGCTTTCTTTGTCTGATGGAAACCCTAATTCCCATGGAGCCATCTATTTAAAGCACAAACCTAATTCGAAGAAAGAAGTGACTGCGACGCCGGAAAATCGCAATGGGTATGT
>ref|NC_003075.4|:13160384-13161393 - Arabidopsis thaliana chromosome 4, complete sequence,60S acidic ribosomal protein P3 (RPP3A)  GeneID=828695  Locus_tag=AT4G25890
GAGCCTAAAAACAGGAAATGAAACTTAGAAATCCAATCATTTATATTTAGACTTGACCAATGAAAGATTGGAAAGTCTTAATTTGTCCACTGATTTGCTCAAAAGTAGTCATTACGCCACATCTCTTGACCTTATAGACGCCAATATTTACTTTCTTGTTAAAGAGTCCATTCAACTATATTTAGATTTTTAAACATGAAAATATTTTATTATATATCAGCAACAATAAACTTTACTTCCAATTAAGTTTAGCTAAACTAGAGAATAAAATTTATGGCAAGGAAATTAGATACTTAAAATAAAATGGTTTTTTGATATCATAACTAAGGAGGATTAAAGATTATGGATGATTTTGTGGAATTTAGGAAATTTTAGATTTTGAGAGATTTGAGTCAGTTTTTAGGATATGTGGTGGAATTGGTAGATGTTTTGTTTTAAAAGTAGAAAATTAGTTTGTGATTTGGTGACATAAAGATGACATGAGTACAGTATAATTTTGTTAAAATATAAACCAATAGAAAACCAATTTACTATGTGAGTTCTTTTACTTCAATGTTGATTTCATGGCTTAGACTTAAGAGTTACAATATCATGTGGTGAATGGTGCGATGCATAGTTTATGGAAAAACATAGTTGAGAGTTGTGATACTCTAATAATCTCATCATCTCATGTGTTAGGAAATGACTCTCGTAGAATCTGATAAATTTTGTTGATCTTTGCTTTTTTGGTTTTTCAAAGAAGTGAAAGAACCTTGGTGGGTTGTTGCTATTCACTCTAGGCCTATATATATTCATTACTCTCAAAAGTGGCCCATTTAAGACCTATAAGTCCACTATGGGTAAAACAGTCTTTTACTCAGAGACCTCCAAAAAACTAGGGTTCTTAACTTCTTTTTGAGCTTTCGTTCATCATCGTATATAAAAACAAAACCACTCTCGATCGTCACTTTTTCCAGAAATCTCTCACTATCGCCATCGATTTTAGCAGACATTGAAGAAGATGGGAGTAT
>ref|NC_003075.4|:13285026-13286035 + Arabidopsis thaliana chromosome 4, complete sequence,60S ribosomal protein L31 (RPL31B)  GeneID=828729  Locus_tag=AT4G26230
GAGGATAGAAGTCAAGAAAGCAACCCTCGAGCTGAACAAGAAACTCTCGGCTGATCAGCGTGTGCAGATCTCGCAAGCTGCGCTTGGCGATGGTATCACTATTTGCAGGAGGTTATATTGAGCGAGTATTGTTGTTCTTTGTGATCTTTAGGGTCATATGATTGTGAGCCCTTTATATTGAGCTATTGTGATGCAAGAGTGTTATTGTTCTATGTGATATTTTGGTTCCTGTGTGAATGTGAACCTTTTCTATCAAGTTTGTGGATTTCTTCAAATTTCAAGATTATAACAGACAGTTACGAAGAAACACAACTCATTTTATGTTTTGTGTCTTTTGGCAAAACTCCAAATTCTGAACATTGCTCTAAAATCTAATATAAAAAGTAAAAAAATGAATGGGGCGTTCCGAGAATCGAACTCGGGACCTCTCGCACCCAAAGCGAGAATCATACCACTAGACCAAACGCCCACATTGATATATAGTTTGCTAGCTTTTAATACAATGTATATTAAATAATTTAGTTTTGTGATATAAACAGTAAACAGAACAAGATATTTTCACCCAAAGTTAAAAAATCCAACGTTTGTTCAAAAATAAGAAAAAAACTATCCAAAGTTAAATTATCAAATGTTAAAAATCGTTAGACGTTAATCACAATATAAAGGAACTCTTTTTTTTTTTTTTGAGTTAAGAAACACTTAGTTGGGCCATAAAAATATAGGTCTAGTAGATGAAAGGCCCATAAAATCAACTAGGGTTAGTTCTTCTTCTTATAGAGCGCCGCATATAAGCTTCATCCTTCTCCGTCACCACCGGCTCTGTATTTCGGCATTTGTGGAGAGAAGAAGGTACTCTCATCCCTTTCTCTTTCTTATCTTAATCTCCTTTTTTAAAATTTGTGACAAAGTAAAATGAGCTAATCTCGTCTTTAAGATCATATGTCAAAACTGAATTTGAGTTTTGATATATTCAGGTAAAGAGAGAAGATAGAAACATAAAATGTCGGAGA
>ref|NC_003075.4|:13595178-13596187 - Arabidopsis thaliana chromosome 4, complete sequence,60S ribosomal protein L14 (RPL14B)  GeneID=828817  Locus_tag=AT4G27090
AACAGCTCCTAAGATCAATATCTCCTCATAAGGAATCAGATTTATGAACATTACAATGTCAGGAACAAATTCACAACAGAGACAATGCATTTTCGAAAACATAGATAACCAGAGAATCTGGATGTAATTGGAACCGAATCAGCAATCACATATCGTATTCGTAATCATAAAACAGAGACGACCCAACGAAGAAGCAAAACTAGAATAAGCAAAAATCGGAGAAAATGAAGAAGAAGGGATCGAAAGAAGTAACCTTGATTTTGAATCTGGTCTTGGGGACATCGGTGCACTCAGGACGAACTTGGTAGTAAGAATCTGCTGGCTCACCTGCGCCTCCCCACATCTCTATCAAACTTTCCCGGGAAAAAAAAGAAATCAAATCCAAATGCTGAGCAAAACAGAAAGAGATACACTTTGGATCGGGGTCCCCTCAAAACTCAGAAGATCGATCAATGAGCAATGATCAATGAAGAAATTAAAGGAAATTTAGGGAGAAAAAGATTGAGAATTTAAGGGGACCCAGCTTGGAGCTTAGTGGATTGGAGTCTAAAGACAGAAACTTTTTTTTTTAGGTTTCTTTCTGCGTATATTATTTTCCTGTCGTCTATCTATCAACTAAGTTTCTTGTATCATTCCTTTTTTCTGGAGATGATGATTGATGAGCTGGTCTCATTACACAATAGTTGTTGCCTCCACAAATAACGGAGTTTCTCCATCACTTCTCTCTAATTTATCTTCTTCCACATGAAAGAGACACTGTGTCTTTTTTTTTTTTTCCCCCAAAAATATCCAACATAAAACGACGCCGTTTTCTCTCTTTACCATATTGGGCGTTTAATGTTGGGCCTTTGTGATATTTATTTAGTAAAGATAGGCCCAAACCACAAAACCCTAGAATGAAGATTATATATAGTGCAAAACCTAATCGATTTTTTCCTCTGCTGTCGCTCGTCTACATTTACACTCGGAGCTTAGACCTTCCAATCTACCGGCGGCGAAAATGGTGAGAT
>ref|NC_003075.4|:14469955-14470964 - Arabidopsis thaliana chromosome 4, complete sequence,60S ribosomal protein L28 (RPL28C)  GeneID=829062  Locus_tag=AT4G29410
AACAGACAGCCTGAAGCAAATAACAGCACGTGTACAGATGTCAGATCATACCAATGTTCATCAAACAGTTTCTTTCATCAGGTCTATTGTTAATAAGTACAGAGGTTTGACAGACATGAGACTGATGATTCACCAGGACAAAGATCCTAGAGTAAGAAGCAATCTGATATCGACATGTATGATGAGTAACCCGAGAGTGAGATGGAAATGGGGAATGTGGGCTGAAGGAGGTGAAGATATGTGGGTCTAAGTCCGAACATTCAAGTCTGAAACTTGGAATCTTCTGTGATGATGATGATGATGGTAACAAAGAATGTGTCAAGAGTGTTTTCATATGTTGTTGTGTTGTGCTGATGCTTTTCAGGGAGTTATAATGCTTCATGAAGAGTTTGTATTCAAATATAGATAGTTATTCACCATGTAAGATCTATAGCTTCACCATATAAAACAAGATTTGGATTTGCTCCATTGAAGTGAAAATTATGTCTGATGATGATTTTCATTTATCCAGTTAAGTGGTCAATTTGAGTCTAATGGATGCAGAGTTGTTTGGAAAATTTAGCAAGGGTGAAGAAAAACAAAGTTTAGTTGGCAGAAAAAAAAATGATTTTAGAAGGGGCGTTCCGAGAATCGAACTCGGGACCTCTCGCACCCAAAGCGAGAATCATACCACTAGACCAAACGCCCTTTTGATAAAAGTCTGGTTTACTTATATTTGACTTATAAACATTGCCTCCGAGAACCAAACTAGGGTTTTGCAGAGAATGTATATATATTAACGCATCGACATAAATCATAACTTAACTCCGGCACGAGTCTCGTTCTCTTCTCTTTACCGCCGTCATCTAGGTCTGCTAATATCAAGGTGAGCTTGAATCATCTCTTTACAAACCAATTTGCCGTTCTTTGTTCTTCAATCTGTGTAGCCCTTGTTTTACCGCTTCATATATGTTGTGTTACTAAATGCTTTCTTCTTCAATAATCAGTGAAGGAGCTCGAAATGGCCACAG
>ref|NC_003075.4|:15468931-15469940 + Arabidopsis thaliana chromosome 4, complete sequence,60S ribosomal protein L39 (RPL39C)  GeneID=829329  Locus_tag=AT4G31985
CAGTGGGATCATCGTAAACTATCTCGGGAACTCAGTAGATGTTTCAAACTTGTTCAATAGCATCAGCAAAGAGGTTATCTATGACAGAAGATTCTACTTTTCGATGCTCTCTGAGAACCTTCAAGCTTACTGCAACACACCATGGAACAGGTGGAAGGCGATTCTGAGACGTGACTACTTCCACAATCCTTGGGCAGTTGCTTCTGTTTTTGCAGCTTTACTTCTTCTCCTTCTCACTTTCATACAGTCCGTATGCTCTATCTTGGCTCTGTAATAAGTCTATTGGTCAATAAAACTAAACATTTGGCTCTGTATCTTAATGTGTCAAAATTATCTTTGGTTTCACAATGATCCATGAGATGGCACTGCTTAAAAGAACCAGTTGGTGTAGAAGTGACACTAACAACAGTTCCAGGCAAGATACGCAAACAAAGAAATTATATAGTAAATAACTAAAGTGACTAAAACTGATGCTTGAAACTAGGATTGGAACCTATTAAGCACACAATGTACAATTGCAAGAAGAAGTAGTGTGTTTTTAGAGCCTACAGATGTCAAAATCAGTGATAGAAAAGAACAGCTATTTGTTTCACAGACATGTGAGACATAAAGCTTGCTCTAGGATCAATCACGTCCTACGAGCAAGTACAAACATTTGTAAATCAATAAGAGTACAAAAGGTTATATCAGAGCTTTCGTAGAACAGCCATTTCCCCCAAAATCTTACAACAGGAAATTTCGTTGTAAGAAATGTTGACTTCTTGAGTGTAGAAGTGTCAAACTTGGGAACGTGACCAATAAAAAATTGACGTTTCGCTACAAGACTAAAAATCATGGGCCTTGGGCCGAAACATGAAACCTAAAAAGACTGTTATCACATAAAAAGCCCAATAAAGAAGACTTTACTAGGGTTTCATCGTTTTAACTTCTTAAAAAGGTTAGTCGCCTCTTCTTCGTATTTTTTGCCTCGCTGAGCAGCTGCGAATCTCACGACTTCAAGATGGTTAGTC
>ref|NC_003076.5|:532501-533510 + Arabidopsis thaliana chromosome 5, complete sequence,60S ribosomal protein L36 (RPL36C)  GeneID=831907  Locus_tag=AT5G02450
AACCATCAACACCATAAGAATCTCAAAACTTACTACAAGCCATGGATTTTCTCTATATGTTCAAAACTAAGCACAAACGCCACTGTCATTTCCCATAACAGGATTATAAACGAAGAAAATGATGGCCGTAACAATGTGCAGTCTCTTGGACACTTCCTCATTATGGAGAGACGAGCTGTGGGATCAACCATAAGGTCCACACCGACACCGACACCGACTATGTGAATGTCCGATAATTTATAGCCAATTGTGTCTTTAAACGATAATGGAATGTGTAATATGATTTCCTCATGGTCTGACGCAACAGATTCTGATTGTATTTTTATTTTGTCAATTTGAGATTTGGAGTTTAAAATTTGTTTTTGGTTTCTTATGTATAGTTCAAAAACAGTTTTCTTTGCATGAGTTGCATCAATATATTTTTATTGGGCCTCGTTGAAAGAAACAAAATTTCGTATCTAATAAGGCCCAAAAAATTGAAACAATTCCTGATTAAAGCCCAGTTTATAAACTATTTCGTTTGGGCCCAACAATCTCACAATGGCAGGGGTAGATTTGGAAATATAGAAAGAAGGTCTCAAAAATCACTAAACCCTAATCTCTTTATTTTGGAGAAGACTATAAAATCGATTTTCTCTCACAAATCTTATTCTCTTTCGACTTCAGTGGCGGCGCATTCAGAGATTCAAACTCAGGTGAGTGATCATAATCAGATCTTTTCGCTTTATTGATTTCATATGTAGTCTCTTTCGATTAGTGTGAAAGTTTTGGAATCGACAAATCTTTACGAGTTACTACTACTACTAGAGTACATCGCGATTTGCTTATTCAATCGTTTTTGAGAAATTGAATTGTTCGTCCGTAAAATCAGTTTTGGAATTGAGCTGATAATATTAGAAGATAGATATAGCTTATCTGAAGAGAAAATCGCATAGAAGAGTAGATCTGAGATTTTGTTCTTGAACTAAATATGTCACGATTATTGAAATTGGCAGAGAAAATGGTGGCGA
>ref|NC_003076.5|:586611-587620 + Arabidopsis thaliana chromosome 5, complete sequence,60S ribosomal protein L35 (RPL35D)  GeneID=831853  Locus_tag=AT5G02610
TCACTACTCTCGAGACCTAGTCTAGTCATAAGAGGAGTATGATAAGTAGAAGAAGACGAAGAAGAGGGATTAAGGTTTGGGGAAGGTGGAGGAGTGAGTCTCCGACCGTCACGTATGATTGGGTTATGACGGTCAATGGCTCGACCACCGAGCCGGATCGTGGCTGAAGAAGAAGAAGAAGGTTGTGAGGTTTGATCCATGGTTGAGCAAAGGGTTGTTGTTGATGCTTGAGAAGCACACAACATGTTTTGTATGGTTTACAAGAAATTTAAGAAAAAGTCTTTAGTGTTTGCAATGAAAATGTGGAGAGATTTCTATAGTCACATATAAAATCAATTAAAAATGTACATATTTTTAGGTTCGAGTTAAAGATATTTTTTTGGGTGATGGAATCGACTTTAGAAAAAAGTAAGTTTATTCGTATTCTTATCAAACCAATGTGTGAGAGATTGATTGCTAGTAGACCTAGAAACCGTGTGAAATTATTTTGATTCGATTGAACTGACGATTTTTGGACCATCTACTACAAATAAATACAGTGTAGTTTACTCTCTTTTAGATAGAAGAAGAAGAAAAAAAAAATCATTTTGTTAGAAAATCATATTTTTTTAAAACACCAAAAAGAAAATAGAAAGGCCAATTCTTTTTGCCAACCCTTAATGATAGTTCCGAATCTCATTCTCACAAACAAAAAATAATCAGAATCTGATGCTTATGGGTTTTATTGACGAATTTATTCGTATTAGCTTTCACTATTCACACCTTTTCTCTTTTCGGCATACGACGACCCAATTAAATGTTCTTTAATAAAAAGCCCATGTTTTGTGGAAATAACTATTGGGCTATTACACGGCCCATTATATTTGCCAAGAGAATCACGAGGGTTTTCTAACTCAAATCGATTTCACAAAGGCATCGTATAAATTTTCTTCTTCAACAAAATTAGGGTTTGGAGCCAGAAAAGAGCAAATAGGCGGCACATCAGTTCTCAACACTCACGATGGGTATGA
>ref|NC_003076.5|:656830-657839 + Arabidopsis thaliana chromosome 5, complete sequence,60S ribosomal protein L4/L1 (RPL4D)  GeneID=831756  Locus_tag=AT5G02870
GAAATATGTAGACACATCAACTGCTGACTTCTGGACTGATTTCAATCTAACTTTAAAATAGTCTGAACACTTTGTTGCTGCAGAGGAAGGTCCTAAACACTTAAGCTCGTAGCTGTTAGTGCAGGATCCGTGGTGAAGAACTCAACAAGTGATATATCTTCTTGGTGACTCATAGTAAGAATTATCTGCATAAGAGCTTCAATGTTTCTCAGCTCTCACTGTAGTTACCGTCTCACATGATCTTAAACTTGATAGTAAGAATTGTCTGTGAATCGGATTGTATTGACCATAACTGTTAGAATCTCAGCGTAGCTGCTATAAGCCTGATCATGTTCTCGAAAGAGTTATTATGGCTCTTACCTAATGGCTATTTGATTTCTGCATTAGGTGTATCGTGTCAGATGCTTCTCACGGTTGTTGTCTGAGAAGAACATAACTGAGGCGTCACACACAAGAGGGACATACGGCAGTATCGGTCAAAACCAGTTTTTCCGGGGAATGGTATATATATATATATATGAGTCAATGTGTCTAGAAAATGGTTACCAATGGTATTTTCTTTTTGATATTTGTTCCTGTGTTTTGTACTTTCTCTGATTTGGTTATCTATTTAACCAAAAGCAATGTAACACAGCTAGCAAACCAAGGCAGCTAACAGTAAATGCCAACGTCCATGTTATTGTCTCGAGCCTTTTTGTTGTTCTTATTGTCAATAACCAATATCCCTAAACCCGGTTAACAATAGTCGGGAAACCGAACCGTATTGGTGGATCCTATCAAATCAAAGCAAACCAGAACAGATAAACGAATTGAACCAAATCAGAGCTAAACCGAAAAAATGCAACTTGAAATTCTGCTGGACCTACATTGGGCCTTTCGGCCTGTATAAATTTCCACAATTTACGGTAATACCCTTGTAAGAAACCCTAAGTAATAATGATGTGCTTTAAAAGCGCACAGCCTCACTTCCAAACCCTTCGTTTACAGCAAAAAATCGAAAATGGTTGCCT
>ref|NC_003076.5|:7436477-7437486 - Arabidopsis thaliana chromosome 5, complete sequence,60S ribosomal protein L10A (RPL10aC)  GeneID=832305  Locus_tag=AT5G22440
CAAGGTAAAAGAAGCGAGAGAGAAGATGGTTTCAGGAACAAGAACAAACCAAAACCAAAAGAAAACAACAACAACAACAACGGAAACCAATCAAGGTCGACAACAACATCAACACACCCAACAGGACCAGCAAGCAGAGGGGCCTCAAACCGAGGAGTTACCTCTGGAGATGGTGCAGTCGACGACGAAGCTCCCATAGATTTCTCGAAATTAGCGTTCCGTGATCTAGACGAAATAGATGAACAGGCAGATCTTGGAAACTGGTTCGAGGGTCTTCAGGATATTGATACAGCAGGTCTTGATGAGGTTCCTATGGATGATCTCTCGTTTATGTTTGGATAAGGAGAAAACAAACCACATTTGACAGGAGCGAAATTGGTCTTGACTCTTGACACAAACACCCACACCCACAAGTATTCTTATGATTTTGTTTTCTAACTAGTTTTGTATATAAAGAAAGATTTGTAGTGAATAGGAATGATTGTCTGCCTTCTAGGCTGAGTATTGTTTCAACTATGATTTAAAATATATATATAACATATGTATTTTCTTCTTCAGAGTATCTCTTTCATTCATACCTTCCCTGTGGTGCGTATAAAAAAGCTTAGTACAATCTACTTAACATTTCTTGATTTGGTTAAACAAGTTTTGTTTAGTGTTTAAAACCTTTCTGAAGAAATTAGGCTTTAATTCGCAGAAATAATAAGGCCTATAATATTTTATACGTTTCTATGTGGGCCTAAATACTGGGCTTTAATGAGAAGAAATAATTAGGGCTAGAGTTTTGTCACTAGTGGTTCATATAAGTAACAGACGATTGCTTGTGACGCCGTTCTTTCTCTGTTTCCGACCTTCCCACAGGTAAATCAATCATCTTCTTCAATACTTTTGTCTTTCCGTCCATCGGAGGATTCTCAATACGTTTCGTTACAACACTGTTAAATCTCATTTTCCTGAATCTCCGTTTACAGGAAGCAAATTTGTTTCAGGGAGTACCAAAATGAGGTTTG
>ref|NC_003076.5|:8065072-8066081 - Arabidopsis thaliana chromosome 5, complete sequence,60S ribosomal protein L13 (RPL13D)  GeneID=832455  Locus_tag=AT5G23900
CGTCGGTCGTGAAGAAGGTTTACTTTTTTAGCAACGATAATAAGTCAAGTCAACCAATGACAGTTACATTTTCCGTTGCTCCCATATTAAAGCTCTTAAACCAATTACAACTAGTACTTGAGTAAGTTGGCTTTGATACATTTTACTACTACATTTTGAGTATTCAATTTTTAAAGACTTTCTTATTTGATATAGTAGCTAGTGAGTATAAATATTGCAACTTGATTCGATAGATAGCCAATTCCGGTATATGAATTATGGCCAATTATTGTTATATTATACATTACAATGTGCATATTCCTATCCTGCAGAAACTAAAATAACCGAATCAAAAACTCAAAAACAGACTTTGTGAAAGAAAAAAAAATACCTATATTTTATATTCCAAAACGATGTCGTTTATACGAGAGATTGAGAAAACGCAAGTATTCGAAACTTTATTGGGTCGTCTCCAATTAATTAAAGACCAGGCCCATTTATAAAGATAAGCCCAATAATAAGGACCCTGTCTCAACAACTAGGGTTTCATTTTATATATCGAATTATCGATGAACAATTAGCCCCTCTGGAGAAGCCTTCACTTTTCGTCCAAGCCGCTGTGAGTATCCTTCTGTCTCTGAGCTTTTCTCGTCTCTCTTCGTAGTCAGTTTTAGGTGTTTAAGAAATTTGCAGTCATCTTATAATCTCAGAATTGAACTTTTTTTTCCTTGCATTTGATTGTAAAATCAGATCAATTGCAGAAGCTTTGGTTTGTTTCGAGCTTTGCTTTTGGATATTGTTAGAATTTTGTAAAGCATTTGATTCTGCGATTTTTTTGGTTGATCATGATTCATCAATTTAGATTAGTCTAATTTGTATCACTTGGAATGTATTTAATAATACCCATTTGCTTCTTTTAATGTTGCTTGTGTAACATGATTAGGGTTGAAATCTATGATTATTTTACTTCTCTGTTTAGTTTATTCTCATGTTGTAACATTTGTGTTTGTTGCTTAGAAAAATGAAGCACA
>ref|NC_003076.5|:9835166-9836175 + Arabidopsis thaliana chromosome 5, complete sequence,60S ribosomal protein L22 (RPL22C)  GeneID=832839  Locus_tag=AT5G27770
TCGATTCGGATGGTGTTGGATTCAGATCGGTTTCAAATCAGTTTTTCAGAAAAAATAAAATAAAAAATTATTCAATTTTAATAAAAAAAATCGTTTAATTTTACTAAAATTTGGTTTAGTTTTGCAAAACATTGTATAATTATGACAAATATAACTAAAAAAAATTCGGATATCAAGGTTTTGGATATTTTTGAGTAAAAATTATAACTAAATATAACTAATATTTTTAGATATATATTTTTATTTTGGATTAGCGGATATCAGTTCGGTTTTTGGTATGGATCGAATTCGGTTTGGGTAATTCGTGTAGGAGAATTCATTATCTGTTCGGATTTTGTGATTATTCGGTACGATTTGGATTTTTTGAATCGGTTTCGGATGATTTTTGGATTTTGAATTTTATGTCCAACCATTATTACTTAATAACTGAATCTAGGAATTGTTTTGAAGAGTGGAAAAAAAAAAGGAATTGTTTTGAAGATTCTAATTAGGTTCAGTTGTTTTCATATTGTTTGCAAAAACAAATGTGGGGCAACACACTCCGCAAGTTTCTCGGCCCATTAGTAGATCCTTTGTAAAAATTTCACTTACCCATTACAAATATTTGGGCTTGAAAAACAAATCTGAAAGTTATCGGGGCTAATTTCGAATAAAGAAAATAAATGAGGATCACTTCTGTTATTTATCATCATAAAATGACACGAGCACCTTAAAAGCCAAAAAAAACCTAATAACATCTTCTTCTTCGTCTTCAAAGATCAAAAAACGCCGCTCCTCTTCACACAGTTCCATCTTCTTCAACTTCAGGTGACACCATTATCGTCCTTCGTTGAAATCTTTCATAGAATCGGTTCCTATTGTTGTTGAACTCTTAGCTCTCTATCGTTAAGTTTTCGTTTTCCTGGAAATGTAATCAACGAACATTAGATTCAGATTCGAAATTTCTTAGTATTGTTGTTGAGATTTATGAATGGTGAATTTGTTTTTGCAGAGGTGAAAAATGAGTCGTG
>ref|NC_003076.5|:9872169-9873178 + Arabidopsis thaliana chromosome 5, complete sequence,60S ribosomal protein L18 (RPL18C)  GeneID=832848  Locus_tag=AT5G27850
ATCAAATCATCTCTCTCTTAACTTTATTGGATGAAAGTTCACATCAACAAAACAAACAATAATTATTAATAATTTGTATGTAGTAAAATCTTATAAATACAAAACTGTAAAGCAAACTAAAAATTATGGAAGTAAGAACATATCAATTATTATGTCATGTTAAAACCGATTGCACCATTTTATTGTATCTATGAACATCATCTATTAGTTTTTTTTAGCTGGCAAACAAGATCCTAATTTTTGTATAAAACTTTAGCAATAATGCATTACAAAAACCTTCTGATTGTCATAAAAGATTAAATTAAGAAATAAGAATGAAGACTAGAGAGAATAAAACTCGAAACAAGAGTTTTCTTATTGCTTTCTCTTTCTCTTCTCTTTTTCTCTGTTTTCTCTATATCTTATAAATGAATGAAATGAGTTATATATAGTAGAGCTTACTTAGCTAGGAAGTAAATTACTTAGAGAATAGTAATGGATAAACATCATCCATATCTTAAAGATGAAGTAATGGATAAACATCATCCATATTTTAAGAAGGAAATAATGGATAAACATCATCTATATCTTAAGGAAGAAATAATGGATAAACATCATCCATATCTTATGGATAGAGATGAATGATGGATAATGACATCCATACTTATCCGGTTTATAACACTGATCAAAATAATACCATTATTCTACGTTCTCTAATCGTGAATCCTCATAATTGAGATATACAGTTTTATTTTTTCTGAAGACAATAATCTACACTTAATATACTTGAATAAAAAATTTATTTGTCTTACCATAAAAAGAAAGAGTAAAATATTGATTTTGATCTCAACAAAATCATATAACCGAAGCCGAAGGATGTGAAACAAATGGGCTTCTAGTTTGGGCCCAAATAGCCTAAAGCGAAGATAAAGCCCATAAAAACCTAAAATGTAAGCGAGCTTGCTTGTTGCTCCTATAAATTCATAAACCCTAACTTCGTTTTCCTCTCGCAGACGCAGCCATGGTAAATT
>ref|NC_003076.5|:15902365-15903374 + Arabidopsis thaliana chromosome 5, complete sequence,60S ribosomal protein L5 (RPL5B)  GeneID=833970  Locus_tag=AT5G39740
ATATTGGTGGAGAATGGGATTTCGAGGTTCGATGATTTAACCATTTTTGTTTTGTTTTGTTAGCTCTTTATGAATGATGAAGTGGTGCATTGGTTTGATTCGCGTGTTTTTGTTAGGAATGGAAACGATTACACATGAAGACATTCATAGAGGCGTTCACGGAGATCATGGAAAGGAAGAGGAATCCACAAGGAAAGGGTAGAGATGATTTCAGCAATGTACTCAAAGAAGAAGATCCCGCGAATGCTCCATCGTCTTGAATGGATTTGTGTCGAGTATGTTCTATATATCACCTTTGTGTCTAAACTCCATATTAAATAAAAAAAGCTGGAGAGTCTAGCTAGGTTATTGTGGAGACTAATGACAAGAATGTTTTTGTCATGTTGTATTGTAAGATTTGAGTTATATATCATGTGGATTGTATTATTGTGTTATACAAGAGTCTTTAAGAGATTTTGGCATCTTACTTGTGGCGTCTATTGAATTAAGCGTGTATGGATTAAGTGACTGAAAAGAGAATTTGTAGTACCGACCATGGGATAAGGGTTTTGAAATATCCTCAATGGTTAAAGAAGCATACTATAAACATTGGAAAGGTATGTAACATCTTTTGGTTACACAAGAAAGATAAGGTTCTTGAAGACTTGGTATGTAATAAGAAGTTAAGAACCAAGTAAGAAGTGAAGGAGAGACGAAAATGGAGAAATTCACAGAGTACTTGCAAATTTTATACCTTTTACATAATTTACAAATATTACACTCTCCCAAAGAGTAAAGAAAAATTAAGTGAGAGAGGACTTAAAGGCCCAAATATAAAGCCCATTAGGCCTATATTTAATATAACCAATCTGGACCGTTGAATATTTATTAAGCCCACATAAATCGTGTCCGTTGATTAGAAGAGCCCAAGAGAACTCTAGGGTTTTGTCTTATAAGCTTGATCTCGCATTAGGTCTTTGCGCCTCTTGCCATCTTTTGTCACTCATCTTCACAGGAAACAATGGTAAGCC
>ref|NC_003076.5|:19328715-19329724 - Arabidopsis thaliana chromosome 5, complete sequence,60S acidic ribosomal protein P1 (RPP1C)  GeneID=834821  Locus_tag=AT5G47700
GTAGAGGAGGCGAGGACTATCATTCTCATCAGAATTTTTTGTTTTTAGTTGAAAAACATTTTTATACAAATGTTGTCTTAAAGACAAATTCCATGGTCTCGACTCGACTCTCGAGGTTGCTATAAAGAATTTTATTTGACCAAACAAAGTCTTAACATGCGTTTTGACCGTAATAGTAATTTAGTGGTATCTAACTAATGAAAACAGTAAAATTATCCAAATCATATTCTACAAGTTATCGAATACTCCTTTGATTCTTGAACAACGTAGCAGTAACGGTAATGAATTAATTACTACAAAAGTTAGGTAAACCTAATCCTGGTTATAATAAATTAGTGAATCAAATACTTTTGTGTGACCCTTTACCACACGAAAAAGAAAAAAAAAAACTTTAAAAATTGTTTATATGCTTGAAATCAGAGGTGGCCTCTGACACGCTTTGACTCGGTCTAACCATTAAAGCTCCAATATAGGACCATGCGAATTTGTGTAATAAACATCTCACACTTTTTATGCAGCATAATGTTAAACGGTAAAAATGTTATTTTAATCCCTTAACTTTCAAAATGTGTTCATTTTATTTAAAACATAAACATTAACATTTGAAATACAAGAATTCGTTGACCACACCAAATAGACATGCCCAATACATACTCAAAGCCCAATAAATCTGAAAATGTCCAGAAGATCTTTAAATGGGCCTAATGAATATATATATTTTGAAAGCCCTAATGAAGCTTTGATACAAAGCTTTCTTTATAAACGCTGCGTCACATCACTGAATCAAAAACCCTAGCGATACTTCATCTCTCGAGCCGGAGCCGCGTTGCGAAAGCATTTCAATCGTAGTCTAAGGTACTCTATCGATGATTCTTCATTTCTTTCTTTCGAATTTTACAAGCAGATATATTCCTTCCGATTATTCTCCCATTAAATTTTCAGTGTTGTTTTGATCTGTGAATAATGTTGGTTTGTTATGTTACTTTGATGGTTTCAGAGAATGTCGACAG
>ref|NC_003076.5|:19772677-19773686 - Arabidopsis thaliana chromosome 5, complete sequence,60S ribosomal protein L13A (RPL13aD)  GeneID=834934  Locus_tag=AT5G48760
CCTCTGAGTTTGTGGGTTTTGATGCCTGTATCATAATTGCTTGTCAGAGTCCTTATCACATAAAGCTCTCGTCATCTTCTTATAGCTGTAAACAGGAAGATAACCAGTCCTACCGAATTGACCTCAAGCCCGATTTCGTTCTCCCACCGGAGAGTACTCGTAGCAGCAATGACAAAGAGGCATTCTCAGCACATCACATGTTCATCTTCCACGTTCCAAGTAACGTAGACTTCAACGAGTTTAGCCTTGAGCCAAAACTTGTAATTTCAGAGGAGTTTCAGTCTACACCGGGCAGAATAATATCATACGGAGTTCGAGTAGTACTCAAAACTGAAGAGGATGATCGAAACTACGACATAAACTGCGGAAACCTATCCAAAAAAAGGAAAACAGATATGTTGACAATTTGAAGGATAAGAACGACGACCAAATCATAGATTTCTTTCAAAATAAAAACAAATGACCGATGCTTCATCTCCCCATGTATATTTTCCTCATCGATCGCCCATGATCAGGCTGTTTCTCTTCCAATTTTTATGAGAATAACTGTGGATTTTTGGTTTACCATCTGCAGGCATGCGATCGCTTTCTCTTAACTTGAAATCTCTGCAAATGCGTCTGGAATCGATGTTGGTCGGTGAGCGGGGAATTTCGTCGTCTATAAATCCAGGGAAAATCATAGCAAATCTGTTTTGTGCATCCATCCTCTCAAGCTCACCGAAAAAGTTTCCAAAATTATTTTTCTTTTTTAAACTCAACATCACTGGGATTCACTGCTCTCCCGTCATCACCGATTCGGCGATTCCGTTCTGTTGGTCTTGTGTATATTGAATTTAGTTTCTCTGAACCCATGCGATTACGGATAAGGCCTAATTGATTCGGCCCATCATAAAAAAAACAACTTATTAAAGTGACGTAAATACCCCCAAAACCCTAATTCAAAAGAACACGAGAAATATCATCAGCCGCTCAAGCTCTCACCACAGTTTGAGAAGCGAAAATGGTGTCAG
>ref|NC_003076.5|:22944758-22945767 - Arabidopsis thaliana chromosome 5, complete sequence,60S ribosomal protein L31 (RPL31C)  GeneID=835772  Locus_tag=AT5G56710
TATGTTTCCTGTTCAATAGAAAGTTCTCAATTAAATTAAGAACAAACGACCATAAAGGTAGGGAGTAGTAGATAAAAGACTCCAATAAAAAAACACTGAACCAAACCAAATAAATTGATAGAATTATAAATCAAAACATAAACCGGATCGTTTTTTGTTTGAGTTCTTACCTGCTGCACCGGTAATCAAAACCCTTATAGGATCTTTCTCAATGTTTAACAAATTACACATGTATATTATCATTTTCCATGACAAACCAACACAAAACAGTAGAACCAAAACTTTCTGAATCACAAAAGTATAATTAATTTCTTCTCCAACGAACTCCATTGTTTTCCAAGTAAAAAAGATAATAAAGCAACGAATGAATGTCATGCATTCCAAAGTTCAATTTATAAAACCAAAAAAAATAATCAAGAAGACATAAGGAATCTATGAAAAGCTTCTAAGAGGACATAACCTGATACTTAACAAAACTTCGTCTTACAAAAAATCTAAGTCATGCAACAAAAACAAGGAATCTATAAAAAGAAATGTAGCCAAATAAAGATCCTCAAACTTTTATTTTTGTTGGTTAACATGGGTGATTAATTAATCGAACCAATCAGTTTAAATTCGAGTAAAACATTTACTTCATATGTATTTGGGCCGTAAATGGGCTACTAAAATAAGAAAGCGTAAGAGGGAAATGCCAAGCATAATAGCACAAAAAATAGGCCCATTAAAGCCCAATCATTTATTTATTTTAGGGTTAACTCAAAGTGCCGCATATATATGCTTAGTTCTCTTCCTTCGTCCCCTTTCTGTCTCTCGGCGTTCTTCAATCGAAAGGTACTACTCTCTCTCTCTCTTTCTCAATCTAGCTCAATTCTGTGTCCTTGACCTAGCTTTGAACAGATCTGTTTGATTTCCGGTGAAAAGAATCGATTTTGAAGTGGTTTTTTGTAATGGGTAATCGCAGGTAAAGAGTTTGAAGAAGTAAGTCACAGAGAAAGAGAAGATGTCTGAGA
>ref|NC_003076.5|:23207826-23208835 - Arabidopsis thaliana chromosome 5, complete sequence,60S acidic ribosomal protein P3 (RPP3B)  GeneID=835834  Locus_tag=AT5G57290
TAATCACTAGATGCATGAAATGAGTGCAGGAGCGATTTGCATCAATGATCGCAGATGCAGGATTTGAGAAGGTGGAGTACGAGAACCTTGTTGGTGGAGTTGTCGCCATTCACTCTGCCATAAAGCTCTGACTTTTTTTTTCCTTCTCTTTTGCTTCAGCTGTTTCAAAACCCAAACTGTAAAAGTTGGTAGGTAAAATAAGGCTCTGCTTAAGAGCTTACTACTTAACTGTTGATTCCCACTATTTTTGAGGAAATTTTGTTGATTTTATCTGATTACTTGTTGTATTACTACATGTATAAGTATAACAATCAAAATGGGGTATTTGTCTCAATTCAAATTAAACTGAAACACAAACCCACAATACTAGAAAGGACCTGCTTTCCAAGTACATACGTTTCATTTCATCATATATCATGGAGAAAAGCTATGAGGGCTCTTTATGTAAATAATTCAAATGTAAGACATATACCTCTCATGAAAAGCTTGTTTAAGTAAATTTTCTTGATGTAAATGCAGAGAGAACTAGAAGATCTGAAACTCGTACTCTTCGATGGTTGTTAGTTGTTACCATTTATTGAGAAACAGAAACCTTCGTATACTTCTTAAGTTAAACAAGTGTGGCATGTTTGATTTTTTGACCCAGAAAAACAGAAAATATGCATAATTTGATTTTAAGCATAAATAACGCAAACTAAAATACATAGCACGAGTAATGATAAACACAAGTTTTTGTCGATAACGATAAGACTAATAGCTGTAGAAATGAAGTGTGGCATGCATATTTTTGAGTTACTACTATGAGTCTATTAATTACGCTTCCAATTTTTAAAATGGGCTTTGTGTCAGGCCCATCTTCTATAAGCCCGGACTTATTTTAGGGTTCTCACTGCGTCGTGAAATCAAATCATATATAAACAAAATTACGCATTTTTGCCATGAGACTTTAGTTTTTTTCACAGTTGAGAAATCTCGCCGCCGTTTGAAGAAAGAAGAAGAGATGGGAGTTT
>ref|NC_003076.5|:24381557-24382566 - Arabidopsis thaliana chromosome 5, complete sequence,60S ribosomal protein L12 (RPL12C)  GeneID=836188  Locus_tag=AT5G60670
CCATAATTGACCAATTACATAAGGATTGGATTGCTTTTTAAAGTTAGATGGAGAAGAAAATAGACAAGAAGATGTTTATAAGTTTTTGTTGAATGAAATTTTAGATTAAAGCTTTATGTGATATTTCATTCTCGCTGTACTACCAAGAGAAAGAGAGAGGGTGATTGATTTGTTGAATTAGCTAGGCTTATAACCTTTGTGGGATGAGTGTGTATATGAGTCTTAATAAGTGATTAGTCTAACATGATAACAATCAACTCCAACCTCAACGAACATGATGATACTAGTAGACTTTACTTACTTAGTTTCTCAAATTTCTTACCTGAAACTAAACACCTTCAGCGCAAGAAAACCCGGATTTCTATGGGTCATGAGGATTAGTGTGGGATTCGGCATGGGATTCACTCGGTTAAACCGTTTAATACTTTGTTGTGTTTAGGGTTTCAACAACCATTTATTTCAAATTAGGGTTTGGCAACACCAAAATGTTTGTCTTTGAACTTCTAAACGTTTTCTAACTTGTGGCTTTTCGAGACTGTGGCATTTCTCATTAATGGAATATTAAATCAATCCATATCTTACCTAAGAAAAAAGCCTCGAGAAACAACAAAATACTAAAGAGTGAAATTTTCAACGCATAGGCCGAAAACTTGGGCTTTCAGATCTTATGAGGCCCTATTTATCAAAACATATAACACAAGAGTCCATTAACTTTAAATCCAAACCCATTTGCTTTCAAATAAAATTTTCCCAAATTACCCTTGAAAAACCAGCACAGACACCTCGGTCATTGAAGCGAACCGAAACAAAACATCCGGAATGGCGAAATCAACCAATTGTGTGTTTGTCTTATTTGCTAAAAATTATTTTCTTTTAAATATGGTTTTGATTTCGGTCCAGGGTAAATTCGTAATTTGCATTTAAACCCTAGTTAAACGCATTATAAAAAGACGAAACCCTAGAAGCTGAGAGTGAGTGAGTGAGAGAAGAATCAGAGAAAATGCCGCCGA
>ref|NC_003076.5|:26938401-26939410 - Arabidopsis thaliana chromosome 5, complete sequence,60S ribosomal protein L26 (RPL26B)  GeneID=836887  Locus_tag=AT5G67510
TTCAGACTCACCGAACGCCGGCGAAACGTAGCACCTTCCCACACATCTCGCCATCGCGGCAACATCCATATAAAAAAAATTCGAAAGAATCAAAGTAAAACGCACCGCGAGATTCAACGATTTAATTGAACAGGCTCAACGGTGGACTCTGAAATCAAAAACTTGTAGAGTTTGTTTTTTAACGATCTTAAATTAATATTTTAAGTCGGTAAACAAATAATAAAATAAAACATGTTGTCTATTTTGGGCTTGTGGAATCCGAGTTTTATGAGCGTGACGGCATCATTGGCTTTTGTCGGATTCACCTAATCTATTTGTTTAGTGAGATTCTCGAATCTCGATTCTTGTTTTATTAGTTTGAGATAAGCCTTATCAAATGATATTCAATAAGTGTGTATTTATTTCTAACCTAAATGGATCTTTTATGATTTGATGATTTCCTTATCTCCAACTTAGTCAGTAACCATTACTATTTTTTTTATTTTTTTTTTCATTGAAAGATATATTTTATATTCAAGATTGTAACCAAATATACAAAAAGCCTTATTCAAGATTGTAACCAAATAACCAAATATTCAAGATTGTAACCATTACTATTTCAAGCAGCCTTATTTTTTAATTATACAAAAAAAATAATCAATAACAGTCAGTCTTCTCAAGAACCCAACACATTGTTTTGGAGAGAACAAAATTAAAAAGAATACAAACTCTTTAATGCGTTTGGTTTTAGAATTGAGTACAACACTTAACTTAGAAGTTGACAACAATCTAATAAGCCCATTATATTTCTCAAGGTTAGATTGGTCCATTTTAATGGTTTGAAAGCCCATATAAAACTTATCAAAGCCCATCTGACCCAGAAACCTTCAAAACCCTAATTCTCACTGTGAGAAACGGCAGCGTTTAAGTAACTTTTAATATCTCATATATAAACTCATGCACACAACGCTCCACCTCTTCAGCACAAAAAAACCCTAATTTCTTCACAAATTCAGCGGCGATGAAGTTCA


###The promoters of non-RP genes which are highly correlated (PCC>=0.9) with mtRPGs or euRPGs (line 447-932), or with cpRPGs (line 937-1618) for Arabidopsis thaliana.
>chromosome 2  16596025 16598028 + mitochondrial glycoprotein family protein / MAM33 family protein ,Length=250,ProteinGi=NP_565914.1,GeneID=818565,Locus=-,Locus_tag=AT2G39795
AGTAGAGGATCATCTAATACTATATATCAGAAAGGTGTAGGTATAAAATGTTCTTCATGAATCGTATTTTTGGTGTGTGTAAATTTCTCTTTGTCCACATAAGAAAAAGAAAGAGGGATTGAAGAAGAAGAGAATGCTAGTTTCTTCCACTCTGTTTATCAAACAGTGCATAATAATCTATATAAGTGTTAGGAAAAAAAATGGGTGTGTTTGCAAAATAGTCACTTTTTCAAACTTAATTAGGAAAATAGTCACTTTACTATTCATAATTTGCAAAATAGTCACTTTTCACTGTTTGATTCGTACACTTGGATTGTACATCACTTTTAGTGTACAAATATAAAATGTACGCTGTGTATTTTTATATATATTTGTACACTAAAAGTGATGTACAATCCAAGTGTACAAATCAAACAGTGAAAAAGTGACTATTTTGCAAATTATGAATAGTAAAGTGACTACTTTTCCAATTAAGTTTAAAAAAGTGACTAAATAGCAACTTAAGCCAAAAAAAATCTATGTTCAAGCACAATGTTTTGAGAATTTAGGGTAATGACTTTCAAGTTGAGATACGAGTTTGGAATTCACTTTTAACAATATGTTCTTCATGTTCTTACTTATAATTTACCTTACTCAATAATAATAAACATATTTATTTATTTTTGTCATTTATTCACTTCAATAAAAATTTATTTATATTGGCACCTGATCTGATTAATTAAGTAAATCAATTAAGAAAAAAAAAACTAAAAAAATTAATAAAAATATTTTGAATTTTACAGATTTTTTGTAATGCAATTTGTTAGATGATAAATTTCCCCCTAATATTTTTGGCTTGATTTAGAATGTTATTTGGTTCGTTGATTTGAATTAACCATCGAACCGAACCGGGCTGATACGGAGCCTCAACTTCAATCGCTGTTAAAACCTTAAAACCCTTGAAACTCCATTTTCTTCCTTCACTCACAGAAGAAGAGAGAATCAATCAAATCAAATCACCATGGCTTTAG
>chromosome 4  9022774 9027443 + PRL1 (PLEIOTROPIC REGULATORY LOCUS 1); basal transcription repressor/ nucleotide binding / protein binding ,Length=486,ProteinGi=NP_193325.1,GeneID=827272,Locus=PRL1,Locus_tag=AT4G15900
TTTTGCTGTAAATGCATGACTTCGATTTTTCTTTTTGGGAGATTAGATCGAGACTCTATTAAAGTCTAAATCGTATTTATAAACCGCATAAGACACTAAAACCTGGTGTGTGTGTGTGTGTGCGCGCATTTGTTTGCTTGCTCATGTTTGTCCTTGTGTGATAAATCCATCCCTGCCCTCAAATTGATTTATGTGTTGTATGTGTTGATTTTAGTGATAACATCTCAAAGTGATTAAATATTTTCAAAAATGCTATTTGATGTCTATAACGGCTTTAAAACTTTTGCAAGTTCATTAGAGCTATCTCTAGCACATATATGGCGCTTAGAGATGTTACGAATATGTAAGACTGATTACATATCTCTTTGGCTTAATAAATATAAGTATTTGTGTTGAACTCTTTATCTTCTTCTTGAAGATGTCTTATGGGAAACATGTTAAATGGATAGTAAATGAGAGATTCGAAAATATAGTGTGAGCTTCCTTCTTTGGTTTATGCATTCTCCATGTGGGGGGCAAGGTTTTTGAAGATTTATACTTTTGTGGCAAATCTCTTGTTTGAATACTCCATGGGAGTCTCTCATCAAAACTATGCTGCAAAATATTTGAAAATTTATAAATCTATTGTCTTTGAGAAAGTGTTACAAAATTTATGACCTCAATAATATTGCATGAAAACTTTCATACATCATTTGGTATATGTATGTTTAAGAAAAGGTAAAACCGTAATTATAAAGAGAAAGAAAATACAATATCTTAATACATATCAATCTAATTACTCATTAACCATATTAAGAAAATATGTGTCTTTATTTTTTCCTTTTAACATAAAGCTTAAAAAGAAGATTTGTAGCCAGAAAAATTAATTGTGTTCATTTCCCTTTTAAAAGAATTTTTCGGCGCAACAAAATCGTGAAATTGATATAAATAAACTCGAGATTATTAATATAACCCTTTTTCACTTCACTTCTCTTTCTCTCTAAACCCTAAAAGAAGAACGATGCCGGCTC
>chromosome 4  9770495 9773313 + nuclear RNA-binding protein, putative ,Length=360,ProteinGi=NP_193485.1,GeneID=827467,Locus=-,Locus_tag=AT4G17520
TAAATTAACTGTGTATGGGGGTCAAAACTATAAAATACTAGGTCATTATAATTATTCCTAAGAAAAAAATATAGTTGTTTTTATTTTATTTTATAGAGGTCAATTGACCCCCATAATACTGCACTGCGTATATATGTTTTTGCATTCCGAATTTTGTTTTACCTCCGTATCATAGAGACTGAAATATATATCGGGTCTTGTTTACACAAAAAATCTTAAAAATAAATGAGGTTAATTATTATACAATATTTAAAATGAAGAGACGTATCCAGTAGCATATCTAGAAATTGTTGTTGTAGGGGTCAAAAGTTTTCTTTAATATATAAAATAATATACATTATAGATATTAAAAATATTCTTAATTTTGCTTAGAAATAATCTTCCCATAAAAAAATGAAATATTTACATGAAAGTCAACCAAAATGAAATAATTTTTATACATTATATAAGATTAATATTTTTGTTTCAATGTATGTGGATAATTTTTATCCTATGTAGTTTAAATTAACTATGTATGGAGTCAAAACAATATAAAATACTTAGTCATCATGATTATTCTTAAGAAAATATAGTTGATTTTTTTAATTTTATAGAGATCAATTGATCCCCATAATACTATACTGTATATCTTTTTTCGTAGGATTTAGAATGGAAAACCTTTTGGAATAATTCACCAATTTACAATTCATTTTATGATTTTGCCATCACAAACGACATCAGAGTAAATATGACTAACGGGCCCGGCCCAATAATTCAAGATTAGTTTTTTTTAAGGATTTCTAGGGTTTTTACTTTTTAGTATATTATCTTCTTCTCTCTCTAACCCTCAGTTCTGTTAAGTACTTGGCTTCTAACAAACGCTGTCTGAATCATATTTCGATTCTGATTTTTCTTCATGGATTCGTATAGCCAATAAGTTTTTTCAATATTCAAAACAAAAACCCCATCAAAATAATCTCCGGACCAGTTTCTCTTTCGATTCAGTCGGACCGGAAAAACAATGGCGTCTG
>chromosome 4  8919245 8922852 - unknown protein ,Length=390,ProteinGi=NP_193299.3,GeneID=827241,Locus=-,Locus_tag=AT4G15640
TCTTCCTTTTCCTCCGGTTTCTTGCTATTGTTTTCTACGGTTGTCTCCGGCTGGTCGCCGGGAACTACGGCGGAAACGTCGTTTGTTTCCTGGCACCGGCAGCTTTCTTGTCTTTTAATTGCTTCGCTATCTTTTCCCTTCACTGATTCAGCTTCCGAAGGTTTCTTGATCCTCGTGGTGTTTCCCGTAACAACATCGTGTTTTGATTTTCCACAACCCATCTTTTAATTTCTCTAATAAAACTCAATTCTTTTTCTACAATAACCTCGTTTTTGCTTGCTTTAAATTGATTTTTTTTTGTGAAAATAAAAAATCAAAGTGTTAATGGAAAAAAGATGAATCTTTTGATGGATTTTTATTGAAGGAGATTCAATAAAACGATAAACCAATTCCAGTTCTTATTTATTTTTGCGTTGTGATTCACTTTTGTTAGAAAAAGGTTCTTTTTCGTTATTGTTATTGTTTGGTGTTCCAACTTCCAAATTTAAGGGTGACACCATTATTTTCAATAAACAAATTAAAATTAAACCATTTAGTTTTTATTAATAGAATAGAAAGGTTATACGTTTAGTTACTAAAATTATTTAGGAAAAAATAGAAAAAAATAGAAATGTTCTAAATTAATGAACTGTTTGTTAATACAAAGAAAATTGAAACAAAAATTGGTCCAAATGGTGAGTGAACTCACATCATTTGAATGCAGTTACTGGAAGAGAATTTAATCGGAACAAAAAAAAGAAGCAGAAAAAAATATGGATATACCATTATCAAATTAAAAGTAACGGTGTAAATTAGTTAATTAATAATATATATAGGGACTTCTATTTGCAAATAGTGCATTGTTAAAGGTCTAAATTCTAAAAACATAAACCCTAAATCTTTGATTCCGGCGTCTAGCCATCGTCCTTCTCCTCTCAATCGCGCGACTCTACTCTACTCTACTCTACTCAAAACCAATCAAAAACCCAACTTTGAATCACAACCAGTAGAATCACGAGTCATGCAATTCC
>chromosome 5  2878679 2880015 + unknown protein ,Length=111,ProteinGi=NP_850799.1,GeneID=830786,Locus=-,Locus_tag=AT5G09270
ATTCACTAAAAGATATTTGTAAATGGGAATGTCAAACCAATTGGTTTGTCAAGATTTCAAAACCAGAAAAAAAAATTCTTAATTGATATTAAACCAAACCGTATTAAATTGGTATGGTTTTTTAATCTACAACAAACCAAAGAAAAAAAACCGATACGGAAACACGACTATTTAGCAAAACTATGCACCTATCAATAATACCTCGCTCGATCTGGGTTTTTGCAAAGCTTTATAGGGTTTAAGAACTATGGCTCTCTGAGCTTCATTTGGAAATCTTCATTGTTCTTCGACGACTTTGTTTGACTCCAGGTACCTGTTTTGTTTTTGTATTCTTAGAACAAATAAGATCCCAAGGAATTTCTTTTTGTAATTTCTGGGTTTTGTAGCCATAGATCTCCTAGATGCACAGAAAGTGTTTGAGGAAATGCCTCTGAGAAGGTTGATTTAAACTCTATTGCCCGTTCATTTCATAGATCTCGCCGCCAATTTTAGTTTCGAGGATTTGTGCAAAGCTTTTAGATTTCGTCCCTCTTTTGGTTGTATTTTCCTCAAAAATCCTATGCAAATGTGGATCCAGTTTCGCAGTGCCTTACGATTTTAGATTTCAATAGTATGGTTATGAACATTCATGGAATTTTTCAACTTCCCTTTAAATCTTTTAGATTACTTTTTTCTTAATATGATCTTAGTTTGTTTCACTTCATGAGGTCCATATAGATTATACAATCTAAAGCATTTCATTGTTTATGCTTTGAGATCTCACGCCTAATGTATCAAGTGTCAAGTAATAATCCTATAACGTTAACTGTTCTTTCGAATTCTTGCTAATCCACAGATTTGTTGATTCAGTTTTGTAATCAGGGACTGAGCTTAGCCTTTACCATTTCCTTTCTTTAATGTATAAGTACTACTCTACACTCATCTGCATGTCTCATTGCTTTACATCTTTCCTTCTTTTGCTTTTGTTCAGGCTTAGTCAGAAGCTGATTTGGGATTTGAGATGGCGACAG
>chromosome 5  6494592 6497987 + unknown protein ,Length=398,ProteinGi=NP_197431.2,GeneID=832050,Locus=-,Locus_tag=AT5G19300
CTTATCCTCAACGGAGCTATGTGTGGAATCAGCGATAAATTCAAACCGCCGTGGCCGTTGGAGCATTTGCTATTCGTCGTCGCGAATCTTATCCCTACTTGGCGCGTTATCCCCACTCGCGGATCTATTCCCGATGTTTCGTTCAAGGAGCCGTGGAAGAGGAAGCTTGCCATGGCTAGCCCAAGGAGGACGGTGGCGAAACCACGGGCCGCTACTGCTTATGAGCTGATTCGTGTTTGTAAGGATCTGCAGGGGAGGTTTGAGGAAGTGGAGGTTCCGCTTCTGATTGTGCACGGCGGAGGTGATGTTGTATGCGACGTAGCGTGTGTTGAGGAGCTTCATCGGAGAGCGATTAGTGAGGATAAGACGATCAAGATCTACCCTGAGTTGTGGCATCAGATGATTGGGGAATCGGAGGAGAAAGTCGATCTGGTTTACGGTGATATGCTGAGCTGGCTCAAGAGTCGAGCTGAAAGGAAGGCACGCGCCGCCGTTGATGGAGGAGCAGCTTAGAGTCCCTTTTGAGTCTTTGGGTGTTGTATTGTAGTCCAATAGGACTGTGCCATCTGGCAAGAAACTATTTATGGTTTTACTGTTTCGTAATCGTAGCACATGGTTTACAGTTAAACCAATACCTTTGGGTATCATCAATAATATAAAAAATCGTTGACAAGAAGAGAAAAAAATATTTGAAAATTAATGTTTCAGATTCTCTACCAATTTCAGAAAATTTTCAAATAATGGTCAACCATCTGATAATGTCGTTGTTTTCTCCGTCAAGGGACAAGAGCTCAAATCATAAATGGTTCAAGTTACTCTGACATAGTCGTCTAGAACAAATGTCAAATGGTTCAAGTTATGTACTAAGAACGTAAGTTAACAGGCCGTAAAATAGGCCCAATAGATTAAGATAATTGAGGCCCATTAATCCAGTAAGAACCCAAAACCACATAAACCCTGCGAAATTGGCAGGCGGCTGCTGCACTCGCCGGCGGCAGAGATGGGGAAGA
>chromosome 5  7087020 7090906 - chaperonin, putative ,Length=527,ProteinGi=NP_197589.1,GeneID=832213,Locus=-,Locus_tag=AT5G20890
TGGCTCATCTTTCACCTTAGTCATGGCTTGTCTCTCAAAATTTGTAGATCTGTCTTTTTCCGATGAGAATTTTGATACTTCTCTCCCTTAGAGTACTTTTGTTTCGCTTCGTCTCTACGTCGTTCAGACCGGGAACCTCCGAGATTTATCCTTCTCAGAAGCTCCTGTAATTTGACACCTGGCGATAGATATTGATTTTTATTGTTTGACTTTTGGTGCTACGACAGTAAAAGACAACAAGAGGGTAATTAGAAACGTGCTCGAATATGATACGGTGTCGTTGGCCTTCTATGTGGGACATGCTTTCTCATTTCGGTTATCCGGAACTCCAAACGTGTATAATTTATAAGTGGCTGAGACGTTAAACTAATTGAGTTTGCTGGACCTTGATTCATTGGGCTCTTAAAGTACTGTTGGGCTTAGTCGTCTTAAAATGACTTCTAAAATGGACCTTGACTGCTTACATTTATAATGTTTCTCTTTCTATTTTATAAGCCTCTTTACATTTATAGTTTTTTTTAGTAACAATATTCGCATACAAATCACGAATTAATTTATTTCTGTTTTTGTATTCGACCGCTAAATCATCACCAAATTCAAATTTGTATATGGAACATTTTTTTTTTTCCTCTATATAATCAAACAAAATGCAAAATTGTCGAAACTATAAAATTTACTTCTTAATGTAACTTATAACTTTTTGGTTAAGGGTTAATCTAAACTTTTTAGTTTTTACTGAAGGGCGCATAAGAAATCTGGGAAATACGAGGGTAGTTTGGTCTTTACGAGTTTCATTTAGGGTTCCGAAAGATCTGGGTTTTGGCTCTCTCCTCTCATTTTCTACTCTTCTTCAAAAGCACACTCAATATTTCGAGATCCTCTCGGCTTGTTCGTTCTTCGTGAACGATCCCATCTATTGTTTCTCGCTAGTCTCAGATTCGACTAACTTGGATATCTCCGATACTGAAGAAGCCTCCTTCTTCTTTTTCCGCTCTTCCCGATGCCGGTAA
>chromosome 4  17292479 17294717 - pentatricopeptide (PPR) repeat-containing protein ,Length=412,ProteinGi=NP_195386.1,GeneID=829821,Locus=-,Locus_tag=AT4G36680
AGGCGGAAAGTTTGGTAAGAGACCTCTTAATTGCGCAATATGGTCTATTTTGAAATATAAGATTAAAAGCATATTGATCTGTCTCTCTGTTTTCTTGGTTGTGCTGTTTTACAGCCTTTTGCTATAAAGAATCAGCCCTAACATACACAGACAGGAGACTGCATAAACCTCCTAATCTATTTATCACCAATGGCCACTATTTCTTAAAAGAAAAAACTGACTTGTTTTTGTCTGTGTTTTCTTGTCTTGTATTCGAAATGTTTTGTTCTTTAACTCTTAAAATGCAGGTGCTTTGACCAATGTTGTGATTCCGCGTCCAAGCCCCAATGGTGAGCCAGTGGCAGGCCTTGGCAAGGTAAACTTATCTCTCTCTCTTTCTCTCTACTTCTTGTATATTTCTATTTAGTCGTAATCTGACTGTCTGATATATTTAATGTGCAGGTGTTTTTGAAGTATGCCGATACAGATGGCTCGACTAGGGCAAGATTCGGGATGAATGGTAGGAAATTTGGAGGAAATGAAGTCGTTGCAGTGTATTACCCTGAAGACAAGTTTGAACAGGGTGATTATGGAGCCTGATCACTTCTTTGTTTGCTTTCTATTACTTAAAAGTTAAGTACTTTGCTTCAGTTTCAAGACCCTTTTGCGTGATTGTAAGAGTATGAGATTATCGACACGTTGCTTATTATAACGTTTTTATCTCATATCTTTGGTCTATTTCTTAAATATTTATCTCAAAAATTATTCACAGAATAACATCATGAGTCCCTCGTAAAACATCATTCGTCTCTCGTAAATGTGACATATGTTCTAAATCAACACAAGAAGTTGAGTACTCTCTCTATTGAAATATTCAAGTAGTTTGGTTCTCTTCTGATAGAAGAAAAAAGAAAGAAAAAGAAGCAAACTTGTAAAACCCAAAAATCTCTGTTAAGCCACTAAAACCCTAAAGGCGTCTCCTTTTCTCGCCACCACTCTCCACAATACCCATTTCTGCAAAATGGCTTCTT
>chromosome 3  19211261 19214568 - ATG2; aminopeptidase/ metalloexopeptidase ,Length=392,ProteinGi=NP_190748.1,GeneID=824343,Locus=ATG2,Locus_tag=AT3G51800
AGCTGCTTGACACGACTCCGATTAATCTTAATCCATTTTCTGTTTCCCCCAAGAAATCAAGATAATTACCCACATTTGGGATTTTTTATAAAACTGTTTTCCGTGTTAGGTCTTTTCAATATCAGTTAGATAGTACTATTATTTATCTATTTGAAATCTAAGTGCAATATTTCGGATAAATATGTTTTAAAGTTAAAAGTTTTATATTTATTCACATCATAAGAAAAATATAGGTGTTATTAGAAGAAGAGATTTATAAATCGATCACACATAATAACTGGGAAGAGAAGGTAGCTTCGAGGATTAGTTGGTTTACTTGTCGACAAAGTCATATCTACCATGTAATAATTAGGTCTTTTTCAAGTTTTGAGTTTGGAGACATTTATTTGAGTTTGACTTTGGTCTTATTATATGCTTGGGCTATTGTACACGTTTGACTCATGCTGATTAGAGTATGTATAGTTAAATATAATAATTAAAATGTTAGAATCTGGTGTGGATTAGACTTTCGCGACATTGTTGAAAATTTGTGAATGCATCTATCTAAAAGTTGGTTTAGTGGAGTTTCTATGTGCACAACTGAAGTACATCACTATATTTGGACAATATTGAATTATATTTGAATTTATTGTCTTGAAGAATAATTTGCAACATTACATACCAAATGTTGGCTCTCTTACGGAGAGCGTATAAGCGCCACTTGACGTGGGCTTATATGGGCCCGGTTAAGGGTAAATGTTTAGTGGCCACAATTCTGAAACAGCTTCCCTTCTTCGGCCCATACTGGAGTACAAAAGTAACGCAATTAAGAAAAAGCGTTACAGGATTAATCCAAAACGGCATCGTTAGAAGAAGAGAGCACACATAGCGAAAACCCTAGTACCTTTATTTGAGCCAACACTTTCATTTCTCTCCTTCTCCACCAGTTTTCCCCCAATCGCTCCTCCTTAAACCCTAACATTTTTGCTTCCCCTGTTTCGATTCTCGAGAGTTATCAGAGATGAGTTCGG
>chromosome 5  5567577 5571565 + AAA-type ATPase family protein ,Length=644,ProteinGi=NP_197195.2,GeneID=831556,Locus=-,Locus_tag=AT5G16930
ATCTCCAAGTACTGTCGACGACGATTCTCCTCGAAATAATCACACATTACCCTTCATTTCTTGCCCTAGCAGTCACAACAATAGTGACCAAAATAGTCATAACAATAGTGATCAAAATAGTTCTCGTCCTGCTGATCATACTCTTACCGCTCCTCCTCCAGTCAGCAGTCCGATTAGCCAGCCAAAATCAGATTCTCCTAGCATCCATGACGTGAAAATGCTGACTTCGATCGTTATTCCTTTGTTTGGATTATTAGCGAGTTTGATCGGCATGTGAAGTATAATACTGCACATACCACATATAACACTTAGTTACGTTGTGTCATTGTGTGTAATAGTACTCTCTTGTTATAGTTTATATTTACTATATACATGTAAAAGAAAAAAAACGATGAACCTTATTGTAACAATCAGTTAAATTATGAGTTTAGTTTTTAAATTTCCTTTATAATATTTCTTTAGAGACTTTCCTCCAAAATTATTTGTCTGACAACCCTTTCATTGTACTCGGCCTGGTTAGATATAAATAATAAACTTATGCTTACAAGTTTTACATGATACTATCTATTATGGTATATATTAATAAAACAATATTATATTTAAAAATAAATCACACAAATTATACACTAAAAAAATTTGAACTTTATAAAATGATAACTTATTTTTCTAAAATGAAATTATAACTTTTGTTAAAAACAAGAAACAAAATTATTTAAAACGTCTATCAAATGAGTCGGGTATTCGGGTCAAGTATCCAGACAATTGGGTAAAACCGACCCAAGATCTAAAGTCTTTTGTTTTCCTTTCCTTTCGCAGAGAAACCCTACTAAAACCTTTGGCAACTTTCTCTGCCTCCATTTCTATGGATTCGAATTTCTTGTTCATCAAGCCAATTTCGTCCTCTTAAATCCTCTTTACACCAATTTTTAAAATCCCCTTAAAATCGGTAAGAACCCTAGTCTATTCTCTCTTCATTTCTCATTCCCTTTCGAGGAGACAAATGGCTCAGA
>chromosome 5  5140448 5142701 + RNA-binding S4 domain-containing protein ,Length=182,ProteinGi=NP_568321.1,GeneID=831431,Locus=-,Locus_tag=AT5G15750
TAAACGCAAAATATATAGTGAAAAAAGGGAAATCAACAATTATTATATATCCCCACGAAACTCGGTGTCGGTGGCTCAATCATCTTAACACTCTAAACTTTTAAGCCCATTCGTGCGCATGCGTGTATGTATATACGTGTGCATTGGATTTGAAATTTTGGTCGTTATCGAGAGTTCTAGTAGATTATGCATTTTGTGTAACAAGTGTAATATAATTGGGACCCTTTATTACTTTCTATAAAACTTAATTCTTTTAACCTATAGATCACCCGTTTGTCAATTATATCAATCAAGGGTCCCTTATTAGCTGCATTTTCCGATCGATAATAGAGAAGATCATCCAATGCTTTACAATCACTTCCATGCGACCTCACATACAATTACTTCCATTGCATAGTATGTAGTAAAACTATATATTTTGCTTCCAATGGATTTGATGCTTGTTTATGCTTAGAACTTCCAAATAATCTTTTTTAACGTAGCGAATTGATTTTGCATTCAAAGCACCCTTAGTAAATCCGTTTCCTAGTCTAGTCCCATAATTAAGGTAAAATCTACATGGGCTTCTCAGGCCCATAATGAGAAGTTTAAAAGGCTCAACTCAACAAGATTTAGTTATGCTAAGGCCTTACAAGTTACAATCAAACAGAGGATAGGGACCGTCGGATTTATCTGACTTCCTCTCCTTCGATTAGGGTTTCTGAATTACTACTCCTCTGCCAATTAGGGTTTAAGCCTCTCCAGCATTTTCTTTCAGCTCAAACCCAAGAACCTCATCGCCGATTATTTCTTCATCCTTACTCTATCCCGCGCCGATTAATCTCTCTCAGGTAAACTACTTCAATTTTACTCATAGACTAATTGTACAGAGATTGATAAATCCTATGTTGTTCCCATTAGAATGTTCAAGGGTTTATGATTATTCAGGATTTCAAATCTGAATTATTGGACAAATAAACCCTAATTTCGTATAATTTGCATATCATCAGTACCGTCCGAGATGAGAAAGC
>chromosome 5  5059051 5063003 - transducin family protein / WD-40 repeat family protein ,Length=433,ProteinGi=NP_197059.1,GeneID=831408,Locus=-,Locus_tag=AT5G15550
TAAAACATTTTGAGAAAAATAGTTTAGCTTACAGGATTTAACTTTTCAATTATTTTCATTTATTAACTTTAACTCATTTAATATTAATTTGCATGATGTAAAATTAACTTACGAGATTACGCCATATATAGAAAATATATTTTTTAACAATGTTTGGTTTCTAAATTTTTTTGTGGATTTCTTTTTTCTATTAATTATTAGCCCTGGGCGTTTGGGTATTCAGGTCGGGTATTTCGGGTTAGGGTTTTCGGGTTTAGAAGTTTAGGACCCGTTCGGGTAATTTAAGATTCCGGGTCGGGTTCGGGTTCGGATTCGAGTTTATTTATATATTGAAATATCAAATTTTGTGTGCAAATCTATTAAATTACTTGAAAATTTCAAAAATTCCCAAAACAACACGAGTAGTTTTGCTTGAATATATCTAAAATGACACAAAAATAACTAAAATATCCAAATAATCCTAATATTTTCTATATATAAGTATAAATATAACTAATATATACTTATATTTGAAATATGTTTGGATATCTATTCGGGTTCGGGTTCGAGTTTTTCGGGTTTTGAAGTTTAGACCCGTTCAAGTATTTGAAAATTTTCGGTACACCCGCCTAAATAGGCGGGCCTTATCTAGTGTTTATATAAAAGATAAGAAAAATATTTTACTCGGTTCAGTTTGATTATTTCAATTTTCTTTGGTTTGGTTTGGTTTGGTTTATATAAAAGTATAAACAGAGGCCTGAGCCGGCCCATCTTAAAGATCCAAATGCTTTGGGCCCAAAATTGATCTCTTCTCACTCGTCGAACCACATATTTCTCTGGTTTGAGTAGCCTCGGTATGATCTAAACCGGAAAAGGAGGTCAATTCCGTAATTTTAAATTTCCTTAAACCCTGTGCCTGGGTGAAATTTCCACACTTCATCGCCTCAAGGCAGAACCCTAATTTATCTCCGCGTCTTCTTTTTGCTCAGTAACAGGCCATCGGAGAAGTTAAGAGGCTAAAATGGATATCG
>chromosome 1  11331176 11334440 - unknown protein ,Length=444,ProteinGi=NP_174447.2,GeneID=840053,Locus=-,Locus_tag=AT1G31660
ATAACGACTAAAATTTTTTGGGTATTGCAACTTAGTTTTGTTTGCTACTTAACTTTTATTAGTTTAGAATTTTAATTTAGTCTTTTCTTATTACTACATTTTTGATCTATATGATATGTTTTTTTTTACTTTATGATAAATGGGTAATATTAATAATGACATACATGTTTTTTTAATAATAATAATATATTTTTCATCATGATTAGTGAAATATTAGTAGAAACCGATGTAAATTACATTTTTTCCTTTTTTGATTCCGCCAACAGCCTATAAACTCTTTGGAAAAAAAAATTTGTCCAGTATTCTTCATCCTATAAACATAAATTGAAACGAATTCAAGATTTTATATCTTGCTCTCCCTTCAAACTCCTCCAATGTCCATAGAATTTTTGATAAATTGGAAGAAAAACGGCTATCCATATATCGTATATTATCCATAGATTTTAATATTTTATATCTTACATAGTTAGCTCATGCTACTCGTTCTATTATCCGAGACCCATGAATCAGGGCAAGCCCTGAAGGGGGCTAATAAGAGAAATAAATGAATGTGGCCCCTAAATTTTCTCAAAAGTTTTGCAAGAAAAAATAGTTTCAAATAGGTCCCCAAACAAATTATTTTTATTAAAAAAGCCCCCAAAAATTTGAAACGTTTTATAATAACCTTAAAAAAATTATTTTGTTGCTTTGGTCCCCAAGTAGGACCGGGCCTGCCATGAATCCATGATCCATCAAACTTACATGTAGTAGGAAGTAGGTCGTATGACACTTTTCACTGCTTAAAAAAGATGACCCATATGATAAAAATATAGTTGGGCCTAATGGGCTGAATTAAAGATCCATAAGTTTAATAACCCAACCCGTAAATCCATTTACCCAAAAAAGTTTTTTTTTTTTAAAACAAAATCAATTAGGGTTTTAACAAAAGGTTTTAGATTCCTGGATTGCTACTCTTTCTCACCTGTGCCGTCCTGTGGAAAACATCGTTCTTTCACCAACAATGGCGAAGA
>chromosome 5  9674634 9677118 - unknown protein ,Length=241,ProteinGi=NP_198091.2,GeneID=832798,Locus=-,Locus_tag=AT5G27390
CAGCAAAACACATCTCAATAGTAACTACAAACAATAAACAAACACACACAACAAAGACATGACTTTACCTTCAGGGAAAAGAAAAGAAATGAATTTGGTTATCCTTATGTTTTCTTTCACCAATATATCTTCCTAAAACACCCAACCAAACTTAGTTTTGTTTTTCCATCAACTACAGAAAAACCAAGAAAACTTCAAATAGCAAAGAAAAAAGTACACCTTAGAAGTTAACATGTAAAGAGCATACTCTTCATACACTTCATCCAATACTTCACCATTCTCTAACTCAACTTCATTTATGAGTTTCTTCAGTAACTTCTTCGCGTATGATCCGTTACCATTCGCAGCCTAATCCAATACACGAGTTTCACAGTAAATTACACATTACTACAACTCAAGATTCAATTTTGCAAACACTAACAAGTCCCAAATCAATAACTTGACTACAAATATCTTAAAGCTTCCACATTTCTCCGAGTTTTCAAAAGAGTAGAATTTACTTACAGCTTCAACGCAAATTTCCCAGAAAAATCTCTGGGCGTTCTCAGTAATTGATCCTCCAGTGCACCCTCTACACAAAAAAGAACATACAGAAGCAAAATCAAACGCCGGAGCTAATGGAACAAAGAAGCTAGCGGCGGCGGGAATGATGGTGGTTTTACCTAGCGAGAGTGATGACGGAGTCCACCGGTTCGATGGCGAGGAAAGCAGAGAGTACATTAAGGTACTGTGATTCTGCCTCCGTCTCCGCCGCCATGACTTCACCGTGTCAAGCTCCGAGGATCACTAGCCACATCAAAAGCATGCAAACTTTGGGCCTAATGGGCCTATATACAAAAGGACCAAATAACCCTTCAAAAAAAACGAAATTTCTATTGTACCCTTCGCCTTGCACCATCATTTGTCTTCTAAACACTTCAGAGAATCTCCCCACTTCTTATCCATTCGAAGCAATGAAGCCTTCTTCTATCTTCTTCTTCTTCTTCTTCTTCCTCTTCTCATGGCCATTC
>chromosome 5  9694086 9697154 + seryl-tRNA synthetase / serine--tRNA ligase ,Length=451,ProteinGi=NP_198099.1,GeneID=832806,Locus=-,Locus_tag=AT5G27470
ATTATACGAAAGAACGTTTCTTGGTATCTTATTCCCTTTCATCATCGAAACAACCATAACTACTTTCTCATACTGACCACTAGCTTCATAAAGCTTCATCATTTCGTTAAACGGGTGTGGAGTAACAAGAAACCCTAATCCATTCAACTTCTCCATTAGAGCTTCCGCTTCTTTAACCATTTTATTCTTCACATAAGCACGAAGAAGCGGAAGATAAGCCGATTTCGCTACTCTCATAGACACAGAACTATGTAGCAGCTTCTCAAAATACTCCTCTCCTTGTTTCAAGCCATGAGTTTTGATGATCAAATCCAATCTAAGAGCAATGTCATAAACACTAAATTCAATATCTTTTTGATTCTCCATCCACTCCATCATCTGTATATACACACATTACTGGCAAAATCAAAATCAAAAGCTTAGTTCTCAGTTTTAATTAAGGGAAAAATTTCAAACCTGGAGAGCGAGATCGTAACGATTTGATCTAATGAGACGCTTGGAAATCAATCGGAGCTCCGATAAAGAGACGGCATGACCCGAATCGATCCGTTCCTGAAGCAGAGAGGTAACGCTGCGTCGTGGACCGTTCTTTCTCAGTATCTCCTTCAAGCTATTCCGATTTGCGACTGATGACGTGTCCGAACCATCTGCAAGTGAAGACACGAGCCTTGATACTACGCCGGTGGTGTTGAACCTCGTCTTCGCAACCGCAACGCAACGAATCAGCATTTGGATTTTGGAGCCGCCGCGAAACTGGTTCGGTCTTTCTCGAGAATCTCAGAGAAGAGACGGTGAGAGTGGATTTGGGCCGTATTAAATTAAGTTGGGCTTACCCGGCCCATATCAATAGTTATAAGCCCGTTTAAAGAACCGACGTCGTATGGTCAAAAACCTGAAACATTAGCTTCCTTCTTCTTCCTCACCTTCAAGCGCCGACTTCGTTTTCTTCGAATCCAAATTTCTGTGTCTGCTTTTGATTCACAGAGAAGGAGCAGGAAAGATGTTGGATA
>chromosome 5  9547541 9550597 + SAR DNA-binding protein, putative ,Length=445,ProteinGi=NP_198066.1,GeneID=832772,Locus=-,Locus_tag=AT5G27140
CGTCATGTCTGATATGATGTGGTTGTAATCTTCAGAACTTGTTCTGATTTTGTCTCATTGTAAACAGAGATTCTTGATCCAATTTAAGTTTTTGTAAACCTTTTTTCCTTTATTGTTTGATACTCTGATGTGAACCCTTTCGAAGTTGAAAGTAAATTGTTTGAATCAGTTTTGCAATTCCACTTACTAGTTTGTTGATGTTAAATTCAAGTTAGTGATTTGAATTTGGATTCTCAGAAAAGAAGAACACAGTTTTTGGAGCTTTTGCTTGTAATTTTACATGAGTTTTAGCCTTTAGCTGAACACTTTTTGATTCCTTAATGGTCATCTTGTTAGGTGATGTGTTTGAACTTTGAACAGAGTACTTGAGATTAATTTAAGATTATGTATGTAACGTAGATTAGATGAACATATTTATACCAACATTTTATTAAAAAAGTAACTATAATCATTTTTCGAATTAGTAATTAATTTTATAGTTTCTTTAAGGTAATCATATATTTTACAATTTGTATATTAAAATTAGCAGATCAAACTCTGTTTTTGATAGAGAATAAATAAACTTTGTTTTTGATAATCTTTTCCCTTAGAAGTAAGGTCGGTTATTTTGACATCTTTAAAAATTAATTGTATAATTCTTTTTAGAAATATACCATTTTAAGAAAATAAGAATAGTTTTTTTTTTAAAGGTTTTTTTTTAGTTTTTTGTGAAAATTATATTTTCACATGTTTTTTTTCCGTAACTTTTTAATAGAAAATCATATATTTATTTTCTTATATATATAGATCGTCGATTAAGAATCTCGAACCCTTATAGCAAATTCGTTGCTCCTCTTTTTTTCTTTCTCTAACGCAGCAGCTTTGCTTAAATCCTCTTAGGTATTTATTGAATCTTTCTCCGTTGTCAGTGGAACGTGGCTTCCAAGTATTAGTTTTTGACTAAGTATAGTTCTGACTTTGAGATGTTGAGTTGATTAAAGGGTTTCTCGTAATCTTAAAGATGCTCGTAC
>chromosome 5  8973420 8977758 - EIF3B-2 (EUKARYOTIC TRANSLATION INITIATION FACTOR 3B-2); nucleic acid binding / protein binding / translation initiation factor ,Length=714,ProteinGi=NP_568477.1,GeneID=832647,Locus=EIF3B-2,Locus_tag=AT5G25780
TACATATCATGCCGTTAGATGTACAAGATGATAGGTTAACGTTCCTCATATAATAAGGTCTTTGATAAGAGAATGTTTGTTATGGTGAAACAGACAAAGGGAGGAAGAACGACAAAGGCCCTTCTTCACTTGATGGAGCCCAAAGAGTTGCTAATGAGATCAATGACTCACCAGATTGTGTCCTTGATGCTAATAGAATGGACGAGAAGCCTATATCTCCCGCAACACGTGCATTGATGTGTGACGAAGAACATGAGATCGGGTCAGAGAAAGAGACATCGGCCCGAGTGAAAACAAGCCAAGAGAAAGAAGACACAGACACAAGCTCGGGGATTTACTTAGAGCAAGAAAGACAGATATTGTCAATCTTCAGGGACTATCTCATTCAGCTCTCAAACCGTGCGAGGATAAATGGTAACCTTGATATCGTATCCTTGTTCAGATATTTACAAGTAGAGGATTGTGCTAATTTAAGACATTATTTTAAGCAGGTAAAAATATCAAAAGCAACACAAATCCAAGTTGAAAGAAACCAGAAGATGAAGAACAAAGCCATCGAGACTCAAATTAGGGACATTGCTTAGGGAATTTTTTTGATTTTTTTTTTAGGATCATACTCATTTTTAACATATGATCCATGTCACATTTTAAAAAAATAATTAGGAAGATTAGACATAATTAAAATTTAAAAATGGTTTGAAGTTTATGAGTGAAAATTGTCACTACTATATCGCAAAACAGAGAATCGAAGATAATGGGCTTTGCATCGTTGTTTAGTTGATAATGGGCTTTGGAATAATAAAGGTCCAATCAAATTACATGACCCGACCCGACCCGTCCGAGAAAAATATTCTGTCTTCTTCATCAATCAACGGTTTAAGACTTAACACTGCAAACAAAACTCAAAACCCTAGGCACACACTCTCTCTCTCTCTCTATCCTCAAAGCTTCTTCTTCCTCGATATCGATTGAGAGAAACTTCGTTCTAAGATTCGAAATCATGGCGGCGG
>chromosome 5  9118239 9120352 - ATP binding / catalytic/ protein kinase ,Length=226,ProteinGi=NP_568482.1,GeneID=832680,Locus=-,Locus_tag=AT5G26110
TTTTTTTAATACATGTAAAATTTATTCGAAAAAACGTTTTTACATCAAGTGCAACATTTGGTAAATAAATTGCGTACAAATTTCCAAGTTTTCATGGATCTATCTTCTATCTCATTGTTAACGAATAGAGGAGATCCAGTTTCAGACTTGTTTGTCGAGTTATCGAAGCAACTGTACGTGCTGGTGGTATTGGTGTCTCTCCAAATTATTAAACTCTCTAAGATGCATTCATTGTAATTTTTATTTTTTTTCTGATGAAGATAATTTTATATTCATCCAAAAAAAACTATCTAATTTGGGTAAAAATTGAGAATGACTTAAGGATTATTTAGAAAATAACTCAAAATGTATCAAATAGGGTTTTGGAAATTTTCCAAACCGAACGAACTAATCATAAACAATGCTGTTTCTGTTTTTCAATTCAAATTTGGATAAACCAAACAAAAACCGGTTCATGTTCTTATAATTTCGGTTTTTGATTCCGGTATGCACCTAGATAACCGGAATCAAATTAAAATTAAAAACCCTAGTTCCGACCTCGTCTTCATTGTTCACAAACGAGTCGCCGACGACAAACTCAGGCGAAAATTTCGCAGCTTCTCTTCCTCCGGCGGTGAAACACAGGTGAGCCGCGAGCCTTTCCGAAAGAGAAGCTTCTCTCTTTCCAACGAAAACAGGCGCCGCGAATATCTCTCTCTTCGTCTCATTCTCCGGCGAACACATACGAGCTCCTCTCCGTCACCACTCAGCTTGCAGGTTCAATTCGACGATAATCTTATGCAATTTAGAATTTTTGACCAACTTGGCAAGCTTGTTGTGTTAAATGATGAAAGGCAGATTTTTTGGTCAATGGTTGTTGATAACTGAAGTAGAGATCTTTAGTTGGAATAGACTTAAGCTAGAAGCGATTATTGTGTGGCCTTATTGCTAGAGCTTCAAAAACAATTGCTAAAGTCTCATTCTTTATGTTGGTTTTGTGTAGAATCCTGAGAAATTTAGAATGGATTGTG
>chromosome 5  26617840 26621581 - DGL1; dolichyl-diphosphooligosaccharide-protein glycotransferase ,Length=437,ProteinGi=NP_569038.1,GeneID=836801,Locus=DGL1,Locus_tag=AT5G66680
TTTTTAGTAAGTTATAAGAATAATTTTGTTTTTCTTTGTTTAGTTCTAGGCTTCTAGCTAACAAAAGCTTCCAGTGAAATCCATTATTTGCGGTCCCAAGTATCTCTCAAAAGTCATGGCCATCTACACCAACGGCTCATACAGAGCAAACTCCTCATATAATAAACACTGATGATGCAACTCCTCATGTTCGCTCACGCTCCACTATAAATGTTGTTTATTGCAAGAAATAAAATTATGATTCTGCCACTGATGTTTTTTAGTGGTTAAGCATCAATATTGGTGATCACCGCTTGATCAACAATTGCCAAAACATATTCAGCGACCACAATGACGTTCAAAGAATTTGGTTGAATATTAGCGGTAAAATTAATTCTCTTATTTCATTGGTCAAATACTTAACCACCAAAATAATAACGGTTATTTTTGGCGACCATCACTAATTATCGTAGTGGTTATGTGGTAATTGAATTAACATTTGATATCCAATAAATTTGGCTACCGATTTAGTCATCAAAACTGTCATATTTGTCTAACTATTGTTAAAATATACAATATATTTTTTTATTTTTTTACTAATTTTAAAACAAAAGTTATACTCCAACTAAATAAAATATAACCGTTTTTTAAATAATTTTAATAAATGGAAAAAAGAAATACAACAAAAATAAAATTTGTTCAACGATTGATGAAAACTGGGCAAATCAAAGCATCTGCCATCTGGTCTGGTGGTTGGTGAAACCCAACCCACTTCAATGCCAAAATAAAAAGTCTTATGTAAGCCCATTAATTTAAAGCCTACTAAAGGATTTGATTATATATTTCGGCCCATTTTCAATATTTCGAGCAGTACGAAAACGCCGTCGTTTGAGAGTACGTGATCGTCAACGCCTGGGTCCGTTCTACGATCGACCATCGCCGAGTCTGCTTCTTCTTCTCTCTCTCTCTCTCTAGTGGTCACACTCACTTCACACCCGTGAAAAAACCCTAGGAACCAAATATGGTGAACC
>chromosome 5  26347706 26349746 - ankyrin repeat family protein ,Length=346,ProteinGi=NP_201387.2,GeneID=836715,Locus=-,Locus_tag=AT5G65860
GAATATGAGCTCTCTTCTCAATCATCTATTTTTGTTTTCCAAAAGACTTTATCAATAAGCATTGTCTGGATTAATTGAACAACTTGTAATTTTATCAAATTAGTTTCGTAATTGAACATCTCAAGAATTTCAATTGGATTAATAAATTTTAGGTTTTGTTGATGATAAAAACAACTTAAGACAAGTGGTAAAATTTTCCGTAACCAGAACAAGGCTAATAAATAAGTGGACATATCTCTGTGACGGTTTGACCTATCATATGAATAACCTGTAACTTATTTTTCTTGCAATGGACTTTTAAATAAGAACTAGAATAAGACCAAGACTATGTTCACTTGGTTGCGTTGTTAATAAGATGTTAAAACGAAGTTTATGTATAAAAAAATTGACAGAACATAACTACATTTCAAACTCCAAACTTACGAAAACACACAAGTTTTTTCTGGAATCTTTCAAGTTTTATTTGATGTTTCGGAAGAACTAAATTGGGGTTTTATCTAGTGGTAGACAAAAAGGAAAAAGATGAGTACATTTTATTGGGCAATGTGTTAACTAATAAAGTTTCTAGATATAGGCCCATAGAAAAACCAACTTATATAAACTGTAAGCCCATAAAGGCCCAAATAAACCCTAATTTTAAATCCACCGACACATGTATAAATGCCAAGCCGTTTCATATACGTCTCCACTCTGCAACTCAGGTAAAAGACTCTTGCTCCTATTATCTCATGTTCCATTGTTTGTTGATTTCAATTTGAAATATTAGTTTCTTTCTTCTTCCCTTCATTCCTTCAACTTTTATACCATTTTCCTGTTATCTATTGATTTGAAAGTTTTAATTTTTAAGAGGCGGTGATGACAAAAAACATTTCTCGATGCTGAAACTTACTCGAGAGACCAAATCACTCTTGTAATCTTTCGTGATGCTTGTTTTTATGCGTGTCTGAGCCTAAACCAAAAAATCTTTCATTTATGCTTTGATTATCATAGATCCCAATTTATGCGTTTCT
>chromosome 5  25755415 25761122 + DNA polymerase V family ,Length=1306,ProteinGi=NP_201247.1,GeneID=836563,Locus=-,Locus_tag=AT5G64420
AGACAATGAATTTTCCAAGCTTTCACATTGTATTTAATTTGTGTATCACCAACGCTACATGCTTTTAAGTTTAATTGACTTCTTGTGGAAAACTTTACAAAAGGAGAAGAAATATCAACTAAATTGTTTTCTTTGTCTTCCTAGTATATATGACATAGCAATCCTTATCTATATATATGATGCAGTCTAGTTGTTCCGAATAACCTCCTCATTCATGGAAGACTAACATTCAAAAACTCGTCAAAATAATATGTTAATTTTGGTTAGTGTTAAATATGTCAAACCTAAATTCTTGAATAACAAAATGAATCGTTTTTTTCTCGGTTACTAAATCAGTTATTATGAGTTTTGTAATACAGTCAAAAGTACTCATTCTTTGGGATAACACAAAGCATTCAAAACATATGGGTTTATAAACTCTTGTCGTTGGATTTGGGCTTAGAGCTCTGTGTTCTTATTGTTACCACTTATTTCCTTCTCCTTGAAAATTTGTCTTTGTGGGCTTTACCGCTTCAGGATTCTAATTGAAGTTGGGCTTCATGACATTTTTCGTTCTACATATCGGTGAGAACAAAAAACAATATCAACAAAAAATGTTTATATATTATTTAATAAAACATGATTCATTATTTTATTTTATATTTGATAAAGATTTCATTAATATTAGTGAGAGAATGATTGCACTAAAAAATATGGAGAAAAATGAGAGGATGATTTTCTTTGCAAATAATTATTAAAAACCATTACTAAAAATTAAAATATGATGCTGTTTAATTACGAATTATGAAATTAAACGTTTTGAGTTCCTGCAAATTGATATATTGTAATTGATGAGAAAAATATCATTTGTCGGCGAGTTGTATAAATAATATTATTTTTTTAATTATAAACCCTAAACTAAAACCCTTTTAGTTAGAGGGGACAGAGGAAAGCTTCACTAGTCGATTAGGGTTTCTTTCTTCTCGCCCCAATTCCCAAATTCAAAATCGAAGCTTTTTTAATGGGTAGTA
>chromosome 5  25018567 25020972 + nucleotide-sensitive chloride conductance regulator (ICln) family protein ,Length=229,ProteinGi=NP_201035.1,GeneID=836350,Locus=-,Locus_tag=AT5G62290
GGTCTTCAGACATGTATTCGTTTGCCTTAAAATTGTATTTTAAAAAGATCTTCTTCTTTTTTTCATCACCGTTACCTTTATTATAAAACCAAGAAGATTAATATATAGTGAAATCCGTAAAGACGAAAAATTAACGTAGTTCTTATATTGAAGATGAACTACCAAAATCTAATTAATTCTTATGTGATTTTGTTAATCATTGTCTTGGAATTCACTATATAATGAAGTTCATCATCTCTAAGGAATGGTTTTACTTTGGTCCGATTCTTTCGACTTTTGGTCGTTCCATTTCTCATTGAATCAAATCTATGCCCAAAGGTAAAACATAATCTTCTACAGTACTTTTAGATATATGATCCAAATTCTCATCGACCTAAACTTATAAGTCATTGAATTCAACTAGGCTTGTGCACATAGCTGGGAGGCACCAAATAAACTCCTTCTTCGAAGTAGACAACTCGTAATGAATGTATATTATTTTTATCAACCGACATCTCCGTTAAGAAAATAGATAACAATTTGAAGAGAAGAGTCGTTGTTGACAATGATCCGTTCATTAATATAAAGCATTGTCACAATCTCTATATGTCCCATAACCTTCCCCTATCCCCATGAATGACCACCCCCATCTCTTCCTTATCCATCATCTCCCACACCTCATCACTCTCAAAGACAACGACATTTTTCACCCATAAATATATTTACATAACAAAATTTATTCGAAACAACATTAATCAACAACCAAACATTACATTCACACAAAGTAACAAAAAAGGTTCAAGGGAAATGGACCACCAGAGAGACTTATCTGATCTCAATAGTTTAGTGGGCTTATGTTTTAATGTAGTATGGGCTTTTTTAACGAAGCCCATTTTGTCAAAAGCCTTGTAGTGTTCTTCATCAGTAAACGTAACAAATCATTCCTCTGAGAAACCCTAAGAAAAACCCTGCCTGAAAATCTCTGTTTTTTTTGACGATTCTTTCTTTGTGATCGGAAAAAATGGTGGCTG
>chromosome 5  24814887 24817495 + PPAN (PETER PAN-LIKE PROTEIN) ,Length=345,ProteinGi=NP_851242.1,GeneID=836299,Locus=PPAN,Locus_tag=AT5G61770
TTTCTCAAGACATGTTAGATCTAAATATTTACAGATCATTCATCTTAAGTCAAAGTAGACGATTAGATCCGAGTAACAAATTAGGGTTACTCTAATCAACCAAACGCAAAATCTAAAAATAGTGTCTTTCTTATGAATCAAATTAGGGTTCTTCAATCCTTTCCACATAAAAAAGAGAAAGAAAGAAAGAAAAAAACCAATCAAGTCTATCAGAATTCCTTGAGTTCATCGCCGAAGAAGAGTAATAAAAAGCGCGTAATGAAACAATCCCAGAGTCACACCATGACAAAAATAAACAATTTGAGATCTCTAAAAGCGTACAAAAAGTGAAAAGTCTTTAGATTAGAATAAACATTGTGGAACTTTAGAAAAGTAACGATTTCTGGTGATAATACATAAATATTGAATTGGAGCAACACGAAGAACTTTGCTCAAAGGTAAGAGATTTATCAAAGAAGAAATATATTACCAAACAAATCTCCCCGGAGAAATTTTTGAGATGCTCAAACGATAGCAAAATAAGTGTAATTGTTGATTGTTCTATGCAAAAAATTCCCAAGCAACCTTGTCGGGAAGACGAATAAATAAAGAAAATTAATTTAAGTAATAATTGAATAAATTCTTTATGGAAAAAGATTGAATCACTAAACCGGACCCGAATGAACCGGATTGTAGAGATAACCGGTTTTGAATAAATAGGGCGTCTTCATCAGTTTTTACAAAATTCAGCCGTCACCTCCTACCTCAGACTCTATTACTCCGGCCGGCGAAATTAGGGTTAGGTAATAATCTCTACTTCGAGTGTATTACTCTCTTTTTGAGTCATCCATGGTTTTTGGTATCTATCTGTAGAAGCCCTAATTTAGAGCTCATTCACTCTCAAGGGTTTTAAAGAGGTTTTTGCTTTGTTTATACATAAATGTTTCGTCTTTGTGTATTCACCAATCCGATTTTTCTTCTTTACAGAATCTGTAGCTGTTTGGTGAGATAAGAATAATAAATGGGTCGTT
>chromosome 5  24559869 24562152 + GR-RBP3 (glycine-rich RNA-binding protein 3); ATP binding / RNA binding ,Length=309,ProteinGi=NP_200911.1,GeneID=836224,Locus=GR-RBP3,Locus_tag=AT5G61030
CGGAGACCACAAAACCCTAAAAGCAACAACTTTTTGAGTATTTCATGTTTCGGGTTTAACCCATTCACTTTCGGGTCAAAATAATGTGATTCGGGTTGCATTTTCAGCAAATCAAATGGGCTGAAATAACAAAAGAGAATAAGGCCCAGTTACAAAAGAGAATAAAGTTTTGTTAAGGGTTAACTTTTTTTTTTGTTTTCCTTTTATCTTTTAATACTTCTATATTATAATTTTATTGCAACAATATTCAAACTAGAAGTTTAATGTATAGGATTCAATTACAAAAATTATACGTAGTTTTACCAAACTTCTAAGAAAAAAGTTTAATTTCGAAATATCTTTCTAAGTTAAGTTAATCTTCGAATTCTTCCTTTTTATTTTCGTTTAAAAACCAAAATAGAGAGATTAAATCGTTATAGGCTTAGAGCTACTGGGCTGTCACATAAACGAATGACTTACCCAATGAAAACCCCGTACGTGTCTAATATGATTTTCCAAAATCATTTTAGATTCAACGGTCACGATTGACTCAGATCTTGCAACTTCGCTACATAAACCCTTTCTGGGAGAAGTAGGGTTTTAAGTTTTAACGGACGCGAGAAATCACAGAGGAAGCGAAGTCAGTGTAGAGGTACTTCACTCTTCACGCTCATTTCACTCTCAGCTTTGAATCTCGTTAGCTGTTTTGAAGGTTCTTTCTTTTCTGATTTTGAGTGTTCTCTGTTATTTCTTCGCTTTTCATTTTCATGGATTTAGGTTCCGATCTTTGTGTTACGGTATTGAATTCACTTTTTGGTTCCTTAGTAGTTCATGTATTTGCAGAGTACGAGTTAAAAAAGCTTTGATTGTCGTTTTTAAGATTCCCTTCTTCTTAAGGGGGAAAAAGTATGAAACTTGCTAATTTCTTGATAGAAAATAGGAAATGATATCATCATTACTTTGAAATTGACTATCTGGTGGCTGAAGTATTTGTCTTTTTCATGCTAGATATCTAATTGCGATGGCTTTTT
>chromosome 5  24528423 24530988 - pentatricopeptide (PPR) repeat-containing protein ,Length=521,ProteinGi=NP_200904.1,GeneID=836217,Locus=-,Locus_tag=AT5G60960
TTTATTTTTGTTAAAAGACTTATATATATATATATATATATATATATATATATATATTAAAATTCTATTTTCTAACAACTTTTAAACAATGATTTCTTATGAAAGAAGGAAAATGTGGCATGTATGGAATTTTTGGCAAGCAGTAATCTCTGGTATGTAAATATGCCTTGCAACAATAAGGACTAATCACCCATCGCCTATTAGATACGGATTGAGTAGTTTCTATAACGCATATTGGAAATTTCATCACAGATGAATAACATTTGAATATACGAGAAAATACTGGAAAACTATTAAGTAACGGATATGGATCAGTAAAAATAGACGAAAATGGTGGCCTTGCATTTACGGAGACTATAATGCATATGACCATTAAAAGTGAAATCACATTTTTAATAGACATACTGAGATATTGAGAAAAAATAAAGAAAAAAAACTTTGTTAGTATAACAAAATATATGTTTAGTAGTTGATTGATGAACAACAATAAAATCCTTGCCTATTTAAATGGAAGGGAACAAAACTATGGTATTAATTATCTTGATTAACGTCTTTGAACTCTTTTAATAGCACTTATTAATTAGCAGTTTATAAAATTGAATAGTGTTAAAACTTCTAGAAACGAACAACATTTAAGTAACAAATATAGGAATATGTTAATTCTATGAGGACTCTATGTATTAATTAAATTAAAAAAAAAATGAATAATAAAATTATAACATGATTATTATTAGAGTAGGTGGAGGTGCGGGGAATCGAACCCCGTGCCTCTCGCATGCGAAGCGAGCGCTCTACCATATGAGCTACACCCCCATTTTGAGTAAAAATGAAACAGATACATAATAAATTCAAATTAAACAATCAAAAGGGGCTTAAGCAAATCAAGGCCCGAAACGAAGCCCAATTACTCAAGATGTTCCTAAATCCTGAACTAGGGTTTTATTCTATTTCCCTTTCTCACTAACTCTCTAGTTACCAATTTTCTCTCACTAAATCAGAAATGCCGCCGT
>chromosome 5  24546601 24550148 - DEAD/DEAH box helicase, putative (RH10) ,Length=456,ProteinGi=NP_568931.1,GeneID=836220,Locus=-,Locus_tag=AT5G60990
TTTACTTCCTTTCTCCGACATCTTACAAATCTGTCCACTTTGGTTGTCGCTAGGTACATAATGGCGGTGAAAGTCACCGACTCATCTGGAGAAACTTGGATTTCGTCATTCAACGATGAAGCAGAGAAGATTCTTGGATGTTCAGCTGATGAGCTCAACAAACTAAAATCAGAGGTAAGGAAACAAAACCCTACATGAGCTTTTATTAATTGTCAGAACTTAAGAAGTATAGTCATCATTTTGATGTTTACATTTGTTTACAGGAAGGTGAAGTAAATGAATATCAGACAAAACTGAAAGAGGCAACATGGTCATCTCATGTCTTCCGGGTTAGTGTCACACAGAATGAGTATAACGGTGAGAAGAGACAGAGGGTAACTGTAAAAGGAGTAGCTCCTCTTGATTTTGCTGCTGAAACAAGATTGTTGCTTCAAGACATCTCCAACAAGAACAAAACATCTCAGTAGTAGCTTTTACTTCTTTTTTTTTCTCTATTGGCCTAAAAAAGTCTCAAAACTTTTCCTTGTATAATATAAGCCTTTCTGCAATTTATAAAATTAGGGTTTTGCTTAAAATTTGTTCTTTACATTGTTTACAAGCCATCCATTTCGGTATCATTAACAAATAAAAACAAGCGATCTATTTTGTGTTTACAGCTGTAGAGTCATAGAGAGTTGTGTAATTTGTGAAGATAACTTTTCATCGACCACTGTAATTTGTGATATCTAGTCCAAACTTTAAGAAGGCAGGCCCATATTTGGCCCAATTAGGTTATTAAAATAACAACATAACTAAAACCCTTGATAGCTAGAACTCGCTCTCTTTTCTCAGCCAACAAACACTAGTCTCTTCTGATTTGTACCCTAACGTTTACTCGACTTATCTAAAGCCGTGAACCTCGCCGGAATTCTTAAAGTCGCGATTTTTCCTTAACGCCGTTTGATTCCCTTACGGCCTTTGAGGTCCAGGAGATAGCAAATTTGTTGGTGAGTACTGAAAAATGGAGGAAG
>chromosome 5  23203532 23206485 + methyltransferase ,Length=289,ProteinGi=NP_200538.1,GeneID=835833,Locus=-,Locus_tag=AT5G57280
AAGAATCTTTGTCTGAGCCCAGATCTCAAAATGAAAGCTTTGATGATCCTTCTTTATATCAAAGAGTGAAGAGAAAGATAACGAGACAGTGTTGGATTTTGTTTGCTTTTGGAATAAGTATATTAATGTGTTGTAATGAAGAACATACAAAACAAAGTAAAGTGTTTGACGATTCAGATCCTCGATTTGTTTTCTCTCTCTTTGCTTAGAAATAAAGAAATCGATGAACGAGTGTGTTTACACCATTTTCTTCTTAAAAAAGAAAAAGGTCTAAAACTGTTTTAATTATCTTCTTCTGAGATGTATATAAACAAACCCCTCAACACCAGTCGATTTTTCCAATCATGGTGGAATCAGAAGAAACTAGAGATAGAAAGGTATATGCACGCATAATTTTTATTTTATTTTTGTTGATAATAATTACTATGTAGTAAGAAAAAACAAATCTTAAAATTTTTTTCCTATCTTTTATGCTTTGGAGGCTTTTCTTCTCCGTAATTTTTTTGTTTTTCACAAAAAAATAATAATCTAAAAGTTAAATTTGGAAATGACGATTTAATTACTAACCGGATCACTTGTCTCTATGGACATAATTTCACTCATAAAGCTTAAATTATAGTGCACAAAAAAAAAAACAGCTTAAATTATTCTGGGACTAACTAAACAAATAATTGAATGCCAAAAATAAGAAATTCAATTTTTGTGCCTACCAAAAAAAAGAAATTCAATTTTTGTTAGTTATTGGCCCGTTGCTTTAAGAAGTTTTGGCTCAGTTTCACTGTTAAGCTAAGGCCCAAGACAGTAAGGCTAGAGCAACAAACCAAACCGAAAAATCGGAAAAATTCACTGATCTTGTTGGTTAACCGGTGGACCACAACCGGTTAACAAACATCGTTTTTATTTTTGTTTTGGGCTCTAAACCCTAAAAGAAACCTTCAACGCCGTTCGTTTCTTCTTCTTCCTCCTCTGCTACAGAATCGTTTTGCTCTAGACGCTAATTATGTCAAATC
>chromosome 5  22391284 22393957 + RAN3 (RAN GTPASE 3); GTP binding / GTPase/ protein binding ,Length=221,ProteinGi=NP_200330.1,GeneID=835612,Locus=RAN3,Locus_tag=AT5G55190
TTGGATTGTAAGCATCGTGTGGTTGCTAATCGAACTTCCTTCCCTTTGCATTATTGAGATAGTGTACTCGCAAAACACGGTGGCAATTTAACCAAAACATAGTACAAACACGGTTTCAAAATTTTAAAAACAAAACCATATACAGTACTTGATTACCATCCCAAGACTTACATATTCTTAGATGGACTATGAGTCTATGGCTTTTTCTTCAACTACTACCAACTTGAACTTCTCCTCCAAACCAATTAAGTGGGCTTTCAATTGGTCATGCCTTCTTTCCATATCACGAGTTTCTTCTAGCCAGCGGGAGTGATTTGATGGAAAGGTGGTCGCATTCGTGGAGTATGCTTTTGTAAGTCTTGATTGGAAAAGCTGTAAACAATGCTCTTTCTGAAATATTGAGGGCTAGCTTTGGATCGCGCCATCGCGGCTAACTCTTGGCAACACCAATGGCTTCCTTGTGTCTTCTTCCATCAAAGCGTGTTCCTTTCATTAATTACATTCTCTTTTGTGGCCTTCTATTATATTGTTGCGTAGTTTTCAGTCTTTTATTTCTCTTCGTTGTATCTCCGTGTTATGTAAAAAATCTAAAATTTCGTATAAAACTTTAAATTTTACCAAAAAAATAATTAAAAACAGACAAATTCTTTAGAAATAAAATCTAACACCTTTTATATTTTCTTCATAAACAATTGAACCAAAAAAAAAAACTCAAATCCAACTCCTCTCCCCTATAAAACTCTATCTTATTGATGATTTTGCTCAAAATGTAGTAGTAATAACAATGACGAGGCCTATGATGGATCAGGATTCAGGAGAGCATTTTGGGCCGGATCCGGATCCGGATCCGGATCTGAGCCTGGATCCAATTCTAGATTACCGGGTTTGAGTATCTGCGTCATTCCTAAGCTCACTATACTCTCTGTTTAAAAAAACCTATCTCTCTCTCTCTCTCTCGCCGCCTTCCTCTCACCCTCTTCGCATAGCTTCACTTTCGCCGATGGTAAAAT
>chromosome 5  22294411 22298126 + ATRBP45A (RNA-binding protein 45A); RNA binding ,Length=387,ProteinGi=NP_568815.1,GeneID=835581,Locus=ATRBP45A,Locus_tag=AT5G54900
ACCCAAGACTTGTAAAGAATGTGGCTGATGGGTTAGAATTTGAAGAGACCAAGGAGATGAGAAATCGTGGGCTTCATTCTCCTGCCTTAATGAAACTTAGTAAGTAGTATATACATCGTCAAGTTCTTTGTCATTTTTCTAGTATTTCCTCGTTTTTGATTGGCGGATTGTATTGTGATTCAGCTAGGAATGGTGTTTATGTTAATGTCGTTGGAAGAGTGAGGGAAGAGTTTGAAACAGAAGAGATTGTGAGACTAGATTGCACTCATGTTGGGATGAGTGACTGCAAACGAATTGGTGTGAAACTAAAGGTATAATAAACTGTAAATGGTTTGCTTGTCTTATATTGTCTGTCAGATTCTCTAGAATTGATCTATCTTGATGCTGTGATCAAAATTGCAGGAGATGGTTCCATGTGTTCCCATATTGTTCAAAGATGAGCAGATCATACTCTGGAGAGGGAAGAGGACTGGTGAAGAAGAGCTTGTTACTCTATGAATCTTTGATCTAGAATCATGATCATGTGAGTGATGTGACCTGAACAAATCCAACTGTAGACCAAAACTTCTTCATCGATACAACAGATACTAAAGTTTCACATGTCTCAGAAGTAGTCATAGATACAACAATCTTGGTTGATTTGTATATTCGATTATGTACTTCGGTTTGATTTATTGAACTAAAATTGGATCAGTCCAAAATTGTTCTTTATGAAATTGACTAATTTTATTTTATTTTTTTGATTAAGTTCATAATTTGATTTTTAGAGTAATCCAATTTACTGTTCTGTTGTCATCATTCTTACCTTAGAACACTAACCATGTTCAATTACTCAATATCATGGCCCGGTTCAAAACCAAACCGGTCAATGGTAGAACAACTAATGGGCTGATATAAAAATTGGGCCTATAAAAAAGCCTACAACTGTATATCATAACTATAAAAATGCTTTATTTTCGAAGCGAAAGTTTAGGTTTTGGTTTTTTTGTCCGTCGTAGTGATGCAGCAAC
>chromosome 5  20778759 20781241 + PABN1 (POLYADENYLATE-BINDING PROTEIN 1); RNA binding / poly(A) binding / protein binding ,Length=227,ProteinGi=NP_568751.1,GeneID=835186,Locus=PABN1,Locus_tag=AT5G51120
TGAGCCTTATCAACACTAATCATTTCATTTTTTTTTAATCTCGTAACCATTGTTCCTAATATGTCCCTCATGATACTAAAATTTTCATTGGCTTTTCTATATTTTTGGGTCACAATTCTATCTTTATAGATTAGAAATCTGTTAAACGCAGAATCAATAACATTTTCACAATATTTTGATCAACCAACAAACTTGTAAAATCAAAACTCGAACATTTTTATACTAAGAGAGAAATAGTATAAGTACCTTGTGGAGGAGAGTTCTGGCATCATCGCCGGACAAAGGAGGCTGTGAAGACGAAACAGGGGAACACTGAAGCTGGGAGAGAGACAAAACAGATGCGTTTGGTATCAAAATCTTGTGCTCAGTGCTTTGGCATCCCAACACTTTATCTCCGAATTGACTCGCTATCTCCTCCGGGTAAGGGTCACGAGCTCCGAAGTCACCAAGAAAATCCTGCGCCAGATTAGACCGGGTCACCGTTAACCGGCCGAGTTTACGGTTATTCCTACTTACAGGTGGTAATAAACCGAACACTTTAAGGATTGAGCGAGAAGGTTGACGGAGGAGGAGGGAGGACGCGGAGATGTTACACGGCGGTGATGATGACGTGGCGGCCATCGGGAGCTGTGATTTGCTCTGTACCGAAGATAAGAGTTTTGGTTTTTAGAGAGCGAAACGATTTTCAGACCACTGGACTGAGTTAAATGGGTGAGGTGCCACGTAATCACTAATGACTAATGGGAACCACAATAAACTTTCGTGGGACCGACTTTACACGTCACGTTTTAATCTGAGAAGCCCATTGGGTTTGATTGTACTTTTGTGTCCACTTTTGGTGAATCTACTTAAGATTTCATAATTCCGAAAGTATCCTTTTTGGGTATCTTTAATTACAAACAAACCTTCCCTTCTTTCCCGATTTCAAGCCCTAAAATTCCGAGACTTCTGTTTCTCGCTTTAACGACAGTCGCCGAGTGAGAGATATAGAGAGAGAAAGATGCCGGTGC
>chromosome 5  20675875 20677505 - TIM8; P-P-bond-hydrolysis-driven protein transmembrane transporter ,Length=77,ProteinGi=NP_199894.1,GeneID=835153,Locus=TIM8,Locus_tag=AT5G50810
CCTCCCACGCAGCATTTTGGATTTGGTACTTTTCTTCACCTCGAAGATGTTGGCTTTCCATTTCCTTTATTTGTTTGTTTTCAATCTTCTTTTTACTTTAGATTTTGATGATTTAGCGACATTTCTTAAGCAACGACATACATAAATGAAAAGTTTCATTTCTTTATAACTTAGTGTTGTCAATTGATGGTTGATATTGATATGGTACAAGCACCATCTTCATGTTCAATTATTCTTTTTAACCATACATACACTTGAACGTAATTTTTTGATTGGTTCTCCAATGCAAAAAGAAAATAGTTTTAAAATAATGTCTTTGAATCTAGTTCTAATTGAATGGGTTTACCAAAGCATACTAAGTTAGTCAAGTAAGTTACTTTTCTTTCCTTTTTTTTTTTTTTTTTGAATACCAGGAGGTTTTGGGACGAAGCCCGTAATTCCCTTAGGTCCGAAATTTGTTCCAAGCGTCACTCGAACCGACGACCTCTAAACTTTAAAGTTAATCACAATGGAGATTGTAACATTTTGATTATCTTGGAGCAAATGAATTCTTAGAAGAATATTTGATATACACCACCAAAAAAATACATGAACTAGTCAACAAATAGCTGGGTGAACCGCCAGTTCCCGGTTCCATCAGAGTTTTAAAAAGTCCGGTTTTATGACTAGTTTAGACCCAAATGTGCCTGCTGGTTCCCTATTAAACCGGTCGGGTCCGGGTTTAAAATCACTGAGTCTACCCACCCTATATATCCGTACACTCGGCCCAGATCATGATCCATATTTAAATCAAACTTTTACATATTTGATCTCAATATGATTATTTAACTGTTGGGCTTTTAATGGGGGTTTTGGCCCAATAAGTAAGTAAGCGGCGTCTCTTGAACTTTATTGTAGCCTTTTGGGGTTTTTGAGAAAAGTTTTTAGGGTTTTCAGTCGCTGAGAACAATTTTCTTCTCCTTCTTCTTCTTCAAGCAGAGACGCTCTCAGCTCACCAGACATGGATCCTA
>chromosome 5  20079728 20082456 + PDF3 (PREFOLDIN 3); unfolded protein binding ,Length=195,ProteinGi=NP_199762.1,GeneID=835011,Locus=PDF3,Locus_tag=AT5G49510
TTACAACTACACAAAAGCATAGCATCTTACAGAGAGATCAGATACCTCACCTTGTAATCCGACGAACATAACTACACTAGGTTTGGCCTTTTTGGGAGCAAATGCAGACTTTCCTGGATCCAACATCTTACAGAGTTCACTGAAGATCGCCTGAAAGAGAATCATAAGAACTTAATCACAAAAAAAAAAAAACGTAAACCTATTTAATCGAAATTAGACATGCAGAATCTGCGGTAAAGCCTAAGACCTGCTCAATGATACGACGCTTGTTATGGCCGGCTGCTAGATCCTCAAGGTTGACGATTTTCTTAATATTGGTCTGCATCTCCTTCACAAGGGGGAAAGAAACATCGGACTGGAGCAGAGCACGAGTGATCTCGTTCAAGCAATCATTCAGAGCCTTTTCATCGATTATTGTCACATTGTTCATCTTCTGTATGGCGCTCATAATCCGACCTCCAAGCTCCGCCAACACCATTTTCGCTGCTCTCTGTATTCTTCTACCTCAAATTAGGTTGATCTATATATCTGTTGTCGGATTTTGGAAGATCTAGCGAGACGGGAGAAGCTGAGTATCTTTTTTTTTTTTTGGGGGTCAAACATTGAGTATCTTAGATTCATTTCTATATTCTAAAAAATTATAAACCGGTTAGGATCAAAACGATGGGCTTAACATAGCTCCATAGGCCCAATAGTAAGTTGTTCCCCTACTGAATTGAATTAGAACCAAATAAGTGCTAAACCAATGGTACAATTTTCAAAAAAATTCATCGTGAATACGGAACCGGCCTAATTAATTTACAAAACCGCGTCCGTCTTCAATAGTAATGGGCCTGCGAGGCCTTTTTATCCCCTTCTTAAAAAACGACGGCGTTACACTACTCTAATTCCGACTACGGACGCCGTGTCGGAGTCGTCAGATTCGAAAAACATACAAAACCAAGTCGAAGCTTTTAAAACCCTAAATCCCCAAATCGGGAACTGAGATTCCGATTCGAAGATGTCGTCGT
>chromosome 5  19558300 19561153 + unknown protein ,Length=309,ProteinGi=NP_199635.2,GeneID=834877,Locus=-,Locus_tag=AT5G48240
GTCGCTGAAAATTCTAAAAATTGTAACGTGAATTCTCAAAACTGTAAAAACTGATTCTTTTTATTGTACCCTATATGTTAACGTTAATTCTCATAACTCTAAATTCTTATTTTTCCATCAAAATCATGACGTCAATCAAACTGTTAAAAGGCGAGATACAAATATAAATATTGTACTAATATTGTTAATCTGAAATATCTACTATTCAAACATATTTGTTTGAAGTATATCATATTACATGATACATTTTTTGGTGATGAATCAAATTGATGAATAAACATTTCAATATGAAATTTACTTGTTTTTGAATAATTATGTAATACTTTTTTTTATTAGTTATATTTTGTAAAAAAATATAATATTTTATTATAAATTTCATCAATTGACACATATTCATTCATGACAATTTTTTTATCAAGCTTGAGATCCTCAAAATGGTTTTATCATTAGTTATATTTAAAATTTTAACATTAAATCATAATAATATAAAAATTTGGTGTTTTTCAGTTTTCTAAAATTATAAATTATATTATTTTGGTATTTTGTATTTACCGTTATCGCACATGCTAGTTAACCAACTATAAAACTTCAACAAACGTAAAATTTAACCGCTAAATCAATCATTTAAAATATATGATAACTCTTAAAACCGCAACTCTCCGTTTCCATAAATTTCAGCAGTCTGCATTTGAACCATTCAAGCCTCGTAGTTTGGTCAAGAACCGATTACGCGGCCAAATCTTATATCCGACGCTAAGTCGCTAACCATGTGGAAACCATTATTTATCAATAGAAATCAAAACGACAAAACCCGACCTAAACCGAAATCTCAAATTCGAACCCAAATCCAACTTACAAACCTGACCTTAACCGGAAATCAGAATCCGAAAACATTTTCCCTTATAGCAAGGTTTAAAGAAAGCAATAACAAAACCCTATCTCTCGTCTCTTCTCCCCCAAACTCTCGCCGCCGTGATAACCCAAAGTTCTCGACGAAGCCATGTCTACCG
>chromosome 5  19249804 19251665 + unknown protein ,Length=100,ProteinGi=NP_851146.1,GeneID=834795,Locus=-,Locus_tag=AT5G47455
TCGTATTGGATTAGAGAAGTAGGAAGGTGCTAAAGTATTAGTGGGGATTATAAGTTAAATACAATTTCTTTGTTTCTTTTTTTTTTTCCTGTGCGGAGTTGGTTGATTGGAAATATTTTAAGGAAAGCCAATTTTTAACTAGATGAGATTATGACTTTTCACAAAACTAACATTATATCGAATATAGATTTAGTGTAATTCAAGTTTTTTTTTTTTTTTCATTTATAGATCTAGTGTTTGAATCCAAATGCTACTCCGAGGTCTTCTACTGATTTGATAAGAAACTTTGTCCGCCTAGGGTCGGTAACCCTTCACTCCCCGCATTACCATTCAGCCAGCTCAAAAGACATCAATCAAGAGAATTACTTACGTTTAGTTGATAATCCTGGAAAGGTAATACGATCCCAATTTCTTATTTTGTTATCAGCTCACACCTTGCTAACATTTACACATGATCAGGTAATGCTTGAATTCACGTCCGTTTTTGCAAGTCATAATGACCAGTTTGCGAATTCTCGCTCTAAGTAAATTGATTTCGTGCTCAAATGTAATATTTTGATTTTACTTTATTCAAAAATAAAATAAAATAATATCTCGGTTTCAAGAATATGATAATGCATGCAGAAAGATTTGAAAAAATTGCTTTGGTCATCCTATAGTGCTCCTCTAGCAGCGGCTGCTCCTGGATTCCCTCGGGAAGCTTCATCCGTCGTGAGTTTCACCCACGGACCCGTCCACCCTATCATTCTTGTCCCTCGTGAAGGTTTGTGGGTGTTATTCTTCGTTATCAAGCGAGTTTAGATGGCGTAACTTTTTCGTTAATGGGCCTAAAGCCCATAATGATCTGAAAGATTGCTAAACCCAAAAAAGAAGAAAAACCAGATATTTATTTTCCGGCTTCCTCATCATCTTTCCTCCGTCCGTTCTAAAACCCTATAAAAACTCTGTGGAAGAAGAAGATCGATCTCACTTTTTCCGGCTTCATTTTCTAGCTCTTACAATGGCTTCTA
>chromosome 5  19169155 19172012 - nuclear RNA-binding protein, putative ,Length=305,ProteinGi=NP_001078723.1,GeneID=834767,Locus=-,Locus_tag=AT5G47210
GTGTGTTTTGTAGTTGAATAGTTTTGCTATAAATGTTGAGGCACCAAGTAAAAGTGTTCCCGTGATGTAAATTAGTTACTAAACAGAGCCATATATCTTCAATCCATAAACAAAATAGACACTTTAATAAAGCCGTGAGTGTTAATTTTTCAATCTAGTTTCATTTCTTACATGACATTCACGGCTTTATTAAAGTATTACACCATATCCCCTAATACAATCTCTTAACTCAATTTGAGTTCTATATTGCTAAGTAGCCAAAACTTGATCGAAGAGGTAACAATTACTAAAACCAAAATCCATCAACAGTAGCGCGACAATAAATAATAACCTATCTATTTTAGATTTTTTTTTGTTGTAAATGTTGTGAGCTTAAGTGTGTAATCACTTGTAAATGTTTCTGTTTGATACTCTTGAGAAGATGAAGCTGTCTAAGGTCGACAAGCAAAGGCTCTGCTAGAGAAAATTCATTTAAGCAATCAATTTATATCTTTGATTTTTGAAGCACATAAAACTTTGAACCCAATAAAGGTTTAGAATGAGAAAAACCGTGTCTCGCCTAGAGGATTCAGTATTGAAACCCAGTTATTCTCTTAATGGACTAAGAACGAATATTCTTTTCATTAATGGGCTTTAACCAACGAGAGCTGATATTTATTATTGTTAATGGGCTTAACCAGTTTGTAGCCCACGGATAGATAAAGAGAGGACCAGAACACAGTTAAATAGCACCCGCCGCAGAGAATAATAACTCAGGAAGGGTTTATAGATTAGGTTTTTAAGTCGCACCTCTCTCTCTCACTGCCGCATCTTTTCTTAGGGTTCTTGTTTCGCTATCTCTTAAACACAAACAGCTCTGTCCGAATAATCTCTCTTCAAGTACCTCTTTTTTCTGATTCTGTATATCGCCATGAATTACTGATTTCCCTCTCTATAAACCCATCAAAGTAAACCAATTTCTCCTGTGACTTGTACCTAACTCGATCTTACCAGACTGGTGATGGCGTCTT
>chromosome 5  18500589 18503422 + 26S proteasome regulatory subunit, putative (RPN9) ,Length=350,ProteinGi=NP_974889.1,GeneID=834602,Locus=-,Locus_tag=AT5G45620
ATGCTAAATTACAAATCCACCTTATTATAATTTAAATTACATAAATACCCCTTAAAACTCACATATTTATACTTTGGTCCCGGTAGTTCTCTTTTCTTTTTAAATTAAAGGATTATCTGCTTAGCAAAAAAGAAGAAGAGAAAAGGCAATGTTTTGAAACCCGACCCGGACGATGAACCGGACTACCTTCTGGGTCACCGGGTCACCGGGTCAACCGGGTTGGACCACGGGTTAATTAGTTAAAATTTATTTAATAAATTTAATATTAATAGAAAATTTAGAGTATTTTATAATAAAAAAATTTGTAGTATTTATAAATATAAAACAAAAATAATCATATCATATTTAATCAAATATAAAATTATATTATATTTAACAAAATATAAAATCATTTACACCCAAATATATATATATATATATAGAAAAAATCAAACAATAATAATAAAGTGGTTAAAAATTTGAAATCCAATAAATGTCTAACACCGTAACAAATATATTAGGAGATCATCAATGACATAAATAAATTAATAAAACATCGTGAATTAAAACAACTAATCTCGGTTGTCTCTCTCACCATTCGATTCAATTTTAAGGCGGTATTGTAAAGTCTTCAACAAAATCTAAAACATCAAATGAATTTAAGAACTGAAAAAACTTCTAAAAATAATTGAATAAAGTCTAAAATCCCATATTTTATTGTAAAATCAAGAGAACTTTTTAAAACCCACACCCGGCCGGTTCAACCGGTTCACCGGGTCACGGGTTAATTGCGAGTTTTTGTGGGTTTTTTCGGTTTTGAACTTGTTGGGTTTTAGCACTAAACCCAAACCGGAAAAGTGTTCGGGTTACGGGTTAACCGGTCGGACCGGACGGTTCGGGTCGGGCGTGAAAACACTGAGAAAAGGGTTTTTTAGGATTCTTTAAACGCAGAGCTGAGCTGAGTTACATAAGATCGAGAGAATTCGCAAACTCGTTTCTTCATTCGTCTTCGTCTTTCGCCATGGCTGCTC
>chromosome 5  18040620 18042322 + unknown protein ,Length=102,ProteinGi=NP_199284.2,GeneID=834500,Locus=-,Locus_tag=AT5G44710
AACGATGATATTTATATTTTATTAATCCATTTATTCTTTGATATTTTCAAAAATGTCCATTAATGTTTTCATTGTTACTATTACTAAGTAATAAATAATATAAATAAACACTGACAAACTGAAGTTACAGACTATAAATAATTTACCATACTAAATGTAACATCAAAGCTTTCATAGCTCAGTTGGTTAGAGCACCCGTTTAGTAAGCGGGAGGTCTTGAGTTCAACTCTCAATGAAAGCATTTTTCTCCTTCTTCTTTTTTATTGAACCCATACCCTCGAAAGCTTTTTCTTTTGTTATTTTTTGAAGTCTATTTCTCTTTTCACTGTCTCTCGCAATCTCCGACTCTCTCCTTCTTATTTCGTCGCCGTCGCTACTCTTTCTCGTCGGTAAGTTCCCCTCTGTCATTTCCTTCTTCTCCAACATCTAATCTTATTGTCGATTGTGTAAATTGCTATGTTTTCCAGTTATTTACTCGGGCACGAAACATGTTCGATGAAATGTCTCAAAGAGTATTTTTTTAGACTCATAACGAAACTGCTTATCTCTTTGCTTTTGTTCGTGATTTTGTATTGCGGTTCTAACGTTAATATGAACTGGGTTAGCTTTCAAATTGTAAAAAAAGTTTACCAGATTCGTCTGGATCTAATGCTCATGTTTTAGTTTTGGAATAAAAAATGTCCAGTCTTTAGAAACTATTGTTAAGGAAACGGAACCTAGTTTTGGAGAATCGTTAGTTAGAGTTGATCGCATTGACATAGCAACCTTAATTTTATGGTCTCATAGTTTGCAGATTCTCGTATTTCAGAAGCTACTGTATTTCAACATCAAAGTTTGTACCTTTCTATGATGCATTTACCATTTTGGCTTTGAAGAAGATATATCTGAATTTTGATTGAAATGTTTACGTTTTTTTGTTAAATCTATCAGACTATAATGAGTGATTTTGTTTCATTGTGTTGCTTACGTTAAGGTGGTATAGTGTCAACTTTCAAGGAAGATGGCTAGTG
>chromosome 5  16315589 16317621 - ATPHB3 (PROHIBITIN 3) ,Length=277,ProteinGi=NP_198893.1,GeneID=834077,Locus=ATPHB3,Locus_tag=AT5G40770
AAACACTTTTTATACTGGAAAAACTCAACAACAACGTCCCCTGCCGTTATATTTGAAAAGGATTAATCATGCTCACATGTAAATATTTTTCTTATACGAAAAAGTAGTTATCCTTATTCAACTTCGTGTTTGTCAAGTAGCTCGAAGAATATTTTTGTTCACTACCGTTGGCTTGTACTAATCTAATACTTTTATAGTAGGCCCTTAACACCATACAAATGTCCAAGTAGGTATATTCTTCAATTTTTATTTGATTAAACAAATTGAGATAAACTATTGGCGTTGACCGATCTTGGTTTTCATTGCCTCGATTTTGCTGTTTTATATTTGGTTTCTTCTTGCTGGTTGGGATGCTGTTTTTGAACTGTGAGGTAGTCTTCATTTGTTATAAGAAGAGCTGCTATCTTGATGCTGTGGATTAGAATTTCCCCGTCGTTTAGCCATTTCTGCAAGCTTTTCTTTATCTTGGATTGATGGTGGGCAATGTCTCATGTGCTAGATTCTGGTTATAGTTTTTGATTTTCCATGGTTCAGTTTCTATTTTCTTATGCATTTAAAGTAATGTTTGTTAGCTTCCCATACTTTTGGGCTTTAGTCTCCGAGGATTTTTGTTATCCGTCGACTTAGTTTTTGAGATTATCTTGTTAATCGTCAGCTTTAACTTTGTAAACTCTATCTATAATCTATCTTTCAGTAAAAAAAAAATAAAAAAAATTGAGAGAAACATAATTTATGAGACAAAAAGATATTAAACATACTCTGTAACCGTTAAGCTGTTTTCAGCCCAATGTCATGAAACCCATTATTGAATTTAGTTCTTAATAGGCTTATATAGTCACATAATAATATTGGGCTAAGTTACTTGGCCCATTAAATCATTTCCCGTGGTAGGTTCCAGAAACATATCATAAACCCTAGCAGAAACTCTTTCCTCTCTCGTCGTCTCAAATCTCTTCTTCCTTCTTCTTCTCTCTCGATTCAAGATAATCCACACGCAAAAATGGGAAGCC
>chromosome 5  15854188 15855771 - unknown protein ,Length=127,ProteinGi=NP_198776.1,GeneID=833956,Locus=-,Locus_tag=AT5G39600
TTAAAAATAATCTCTTTATTTTTTAATTTTTATTACAATTTTTTCTATGTTTTGGTTATTATTTACAGTAACATTTGTTTTATTTTTCCTTTACACCCACACCTTTTCATTCCTATTTTATCATTTTTTTCTTTTTCTGTTTGTTATTTTTTAGTCATGTCACCAATCGGACCCTAAATTTGTTTGTTTTTATAAAATCCAAACTATCAATTTCATTAGAAATTATTTGAATTTATATTTTTCTAAAATTTAACAATTAAAAATAAAACTTTATTAATAAATATTAATTTATACTCTGAAATAATAATATTAATTTATAGATAAATGAATTTCAGTTATAAATTCATAAAATATAGTAGTCCCGACATTATAAAGGTTTTACTGTAGTATTAGAATGCAGTTAACCGTCGGTTATCTACCTCTGAATCGAACCAAAACATAATTTTAGAAGCCACCCGATCGGTTTACTCACTTCATCAAGAACAGAACCGATTTGTCCTAATATCGGTTCGGTTCTGTCGGAATCGCATGCCTAATTAATTCTATTTGGCTTCATCACAAACCGAACCATCGGTTATTACCTTCACTTAACACAGCAGAAACCCTTTCTTCAGTCTTCTCCTGCGTTCTCCTTCTTCACTTCCCAACTAAATCTCGCCGGACGATCGTAACCGGAGAGCTTCCGTCGACCGGTAAAATTCGAAACCTTTACTTCCAAGAACGAGTCATTTCTATGTGATGGAATCTTCTTATATCTTCACGAATCATTTGAATGCTCTGATTTAGGTAGATTAATCTTCAAATCTCTATGACTCTTATGAATCTGGAAGTTACGATGTATGATGTTGTTATCTGAATATCAAATTTATATAGATTCGCAATCATTCTCTGTTTTTTCATGGAATCTAATGCGAGATATGTAAAGTTAGGGTTTTTGGTAATTCTCTAAAATGATCTGTATAATGGCTGATTTAGGTCAAGTGTTTGATATCTAAAGAAGATGTTGAAGT
>chromosome 5  15568506 15570898 + exoribonuclease-related ,Length=191,ProteinGi=NP_568559.2,GeneID=833880,Locus=-,Locus_tag=AT5G38890
TCTTACTCTCCTCCTTCCCAGGATTTACCGAACTCCCAATGCTAGCATTACTACTTCCCCCATGAACCGTAATATTCCGCCTAATTCTCTCCACTGTCTTCTCCGATTTCACTCGGTTTATCAAAAAATTCCATATAGGTATCATATTCCCTCTACAAATCTTCCTTATAGCATCAATAGAAGGAACATGAGATTTGCTCGATCCATTATACGGACCTAATTGCCTGTACCCCATTTCCTTCTGTAACCATTCTAATATCGCCTCCGGTGTCGGAGCCGAGCTCGATAAACTCTGCATTCTCTCTACAACTACAATACCTAACTCAATCCCTCAAATCTTCATGAAACTTCCGAAATTTCTACTCATACTTTGCGCCTTTTCTTCAAATCCAAACAATCAACGTAGAGAAATACCTAGGTTACTCAAATCGAGCGAAAACAGGAGTTCATAGACGCTATAAACCTAATACAATTCGCGAAATGCAGCAACAATCGAGCGAATTGGTACTCTGATGAACACAGAGACAGAAGGAAGACGTAGACAAACAGATCTGGAATCCCGACGACTAACTCGCCGGTTCCGGTGACGGTAGATGGAAGATTGTGACGGAGAGATGGATCTGGATAAAGAGATTTCAAATCGAGGTCCCGCTTGTTTATTGGATTTTCAATTAAAGGAATCAAACTCGAATTTTTCTGCAAGTGTCGTCGACTGTTGAAAGTTGAAACTGGGTAATAACCGCGTCGGACTCGGGTATGAGATGTATCCGGGTCGGACTAAGGTATTTAAGTCTAACCGGGTCGAATTGGGTAATAAGAAAACACTATGGGTCAAAATTAGAATAGTTTAAAATTACAACCAGAACATTTAGGGTCAAAGTTGAATTTATATAACACTAAAGGGATGGATTCCGAATTGTTTTAATTTTCTCAATCTAAAACCCAGAGGTTCCTTCCTAGGGTTTTGTTTGATACTCTCAAATCGGAAAATTTTGAAACAATGACGACGG
>chromosome 5  15508417 15511472 - unknown protein ,Length=306,ProteinGi=NP_198688.2,GeneID=833863,Locus=-,Locus_tag=AT5G38720
AATATCTTCCAAACAGTATCAGTCAATCTCTGCTTCACCAGACTATTTAGTAACACAGTACAAGCTTGCAAATGAGGCTTCAATCCACAACTCCTAATCTGCTCAAACACCACAATCGAATCGTTGATCATCCCGGCTTTAGCGTAATATATCATCAACCAGCTAAAGACGTGAGATACATCTTCTGGGTCTTCAGAAACACCACCAACTAAAGATCTCAAAACCAGAGGAGATGACAAAAGCTCTCTCTGAGCCAATTTATCGAGCAGTTGGTGTGCAGTTTTGAAATGCTTGTGTTTTGTGAGAATCAAAATCATTTTCCATGATGATTGTAAACTATGTTTGCTACTTGGTAAAGAATCGGTCCAGATAAAGAAACTCCATGAAAGAGAAGGTCCACCATAACCAGAAAACAGAGAAAGCTCAGAGATTACCTGAGTGGTTATCGCTGATTTCAATAACCCAGAATCAACTTTGTGTTTCAGAATATTTTTCCAGTTTCCTTTCAATACTGTTGCACAGATGCTTTGTGCAATCAAAGCTTCTCGATTTGCTGACAACAAATTCACCATTGTTGTTCCTCAAGTGTTGTAGGAGTAACAGAGAAGAGCAACGGCGATAAAGAGAAGGCCTAAACCGGTTTGAATTTCTCCAGTAGATGAACCAGACCAGATTATTTACCAATTAACCGATAAAGGACTGAATTCAAAACCGGAAGCGAATCGATTGTTTTGGAATATCCGGGAAACGGCCCGAGAGAAAATACGTAATAAATCGAACTGAACCCAATTTTAGACCGGTTTAGTCAAGAATACGTATATGTCCTCTCGTGTTGCTGATATTAACAACTTTACCCTTGTATCTGTTTCAGTCCAAAACCTCACAAAAAGCAAAAACCCTAATTTACATGGTCGTGGCCTGACTAATCCCTAATTTTTCCGAGAGCGTCGACGCCGACAATCGCCGACAGAGTTTTTGCTTCTCACGCGATAGAAAGAAGATGAAGGAGA
>chromosome 5  7845143 7847428 + PDF5 (PREFOLDIN 5); unfolded protein binding ,Length=151,ProteinGi=NP_197720.1,GeneID=832393,Locus=PDF5,Locus_tag=AT5G23290
TGGTGTTTTTTCTTTCTTAATTAGGTCTTAGTAATTAACACTTAGCTATATAATGTAATGCAAATAATTATAGGTGGGGGATCTTTGTAATCAACTCGTATCAATAAAACATCCGTACCTTTTATTGTCGAATCATCTAAATGACCCCAACACCAATAATTGATATGGTCCCAATTATTTTCTACCGAAAAATAATTTCTATAGGCTGGCAAATAATTCATATACGAGTCTTTATTTTTCATATACATATTTCGCATTTTGGACCGACACATGTAAATAAATAAATAGCCTCTCATTCACCTCACTCTACTAGCTCTGTGCCGTGTTAAATTAAATGTACTGTCAAATACTTTATGGTTCAGAAAAAATTGATGACTAAACATTATCATAGAGTATCAAAATTTGATTTTCAAAACTGACTATAAAAACAATTTTATAGCAAAAATAAAATAAATTTTAGTTGTTTCTTTTAAACGTTAAAGCATGTTCATTTTTTCCTAGTTGCAGATTCTACAGTGATCAATTTGGGATCTATATTAATTCTATATAAGACCCAAAACATGTAAGAATATTAATTTTATGTGTTATTTGTTTAGTTACAAATGTAAAAATACGCAACTAATTAACTATTTCATTTGGTTACATTTTTTTATAAGTATGACAAAATATAAGCAAATTAAGTATTGTTTGAATTATAAGCAAATATTTTTTTGTTTCAAATTTTTTCAAAATATAGGTAAACTATTAAAAATTGTTTTTTGATTCAATTTTGTTTTAATTTTTATTTGAATCAAAGCATACACTATTTTCTTCTTTAATCATTTAAGGCCTCGAAAATGTTAGAAACAGCTTAAATGGGCCAATATGGGCCTTATGACTTCATCTCTAACGCTGAAGTCTGAACTCCGCTTAACGGGCCATCACACACTTCGTCTCTAACCTTTTGAAGAAAGAGTTTGAGCGCATCGCAAACTCGAAGGCGCGACTGTGAGAGAGAAGAATGGCGTCGT
>chromosome 5  7533119 7536054 + HD2B (HISTONE DEACETYLASE 2B); histone deacetylase ,Length=306,ProteinGi=NP_851056.1,GeneID=832328,Locus=HD2B,Locus_tag=AT5G22650
GTCTTTTGCTTCGTGTACCCTCTTTCCTGCGGTAATACTCTCTCTTATTTTTCAGTATAATCTCGGTTTGTCTCGATTAGAAGAAGTTAGTGTTGATATATGTAAACTTGGCAGGTACAATCAAGACTAGAAAGCTCATTTCTAGCATGGAAGCAACATCGAGCAGAACCATCAAAAGTGAACACAGGAATCATCAAAGGTGCTGATACCGCATCAGCTTCAATCCATTTTCCTCCATTGTCGAGTAACAATGCTAGATTGAAGATGGGAAAGGTAGCAAACCGAGGTTGTGTCCAGAGAAGCTATGGAAGCTCAAGATCTCAGTCTCAGTTAATGTCTCTATCACGACTACTTTCTTGCAACGCATCATCATCTTCTTCTCCTCCCGATAGCAGCTCCAGTGAATACCTCAAAGACTCCGGCCTCTGGGAAACACCGGTTGGGGACATGAGCGTGGTTTTGTCGCTGCAAATTCAGACAAAATGTTCTGATTTGTTTGCTGAGACTCCTGCTGTGTCTTGAGTCTCTCTTCTTCTGTAGCATTTAGCTCGAGTTCTTATGCACTTCAAGGCTTCTTTTTTTGGTGGACAAGATCATTTGAATTTTTGTTGTATTATCTAATAAATATTTTACCGAAACTATTTAAACGAAAAAACTGAAGATTTATTTCTGTTTTATTTTTCATAATCATATGATTTAGAGAATGAGAATCGAATAATCTCAGAATATTTAAGTTAATATTTCATTTATCAATTTAGAATCTTTACCAAATATGCAAATAATTTTACATTAACGCAAATATTCCAAAATAAAGGAAGCGTTACGAAATTAAGGGCAAAACGACGCCGTGTAGACTCTCGAAGAACCCTAAAGAGACTTCTTAAACCTCATTCGATTATAAAATAGCCCCAAACCCACTGCCTCTTTCACTGCAATTTCTCTCTTTCGCTTCTAAAAAAAAACCTAACAACCTCTCTTCTCTCTTCCTCGTTCAACAACAATGGAGTTCT
>chromosome 5  4680789 4685330 - pescadillo-related ,Length=590,ProteinGi=NP_196956.1,GeneID=831303,Locus=-,Locus_tag=AT5G14520
AGTTGGTAAAAGACGGTATGTTATTTTGCAGAAATGTGGTTTTAGTTTGGAGCCTTCACAGGGTACACCCATAGAGGCCACCTTCACACCAGATGGCAAGTATGTTCTGTCAGGTAATACGCGTTCCTAGATGATCTTTTATCATGACTCATCTACACAATATTCAAATTTAATCAGCTTAGTTTTCTTTTTCGGATACAGGTTCAGGTGATGGAACCTTACATGCGTGGAACATCGAGAACCCATCTGAGGTAAAGTGCAGAATAATCAACACCACTAGGACACTGATTCACTTAAAAGTGATGAATAATTTATAAAGTTGTAGATACTATTTTTGCGTTATGCTTTCACAGTATTTAAATTTTAGTGGGGATTTTGTGTAAAAAGCAGGTGGCGAGGTGGGAGAACAACATAGGAGTAGTGTCGTGTCTGAAATGGGCACCACGTAGAGCCATGTTCGTTGCTGCTTCTACGGTTCTCACATTCTGGATCCCAAACGACGGTGAATCACCAGCCCCCGCCGATCCTCCTACCGATCAACAACAGTGACGACATATATGTTTCCATTATGCACTTGTGTATCGTTTTTTAATGTTGACAATTAGAAAAATTTGGAAGCAGTAGTATGTTAATCAAATTTAGAGTTTATGAATTTGAGTCTAGATGGTTACAATATGTTTTCTTTAATGACTATTTACTCTTATTTTACGTAAAAAAGATATGGATGAATACATACATCAATGTTCACGTAAACTGGAAAAGATTTCACGAACCATGATCCTAATAAAAAACCCAGAAGAACAAACAACAATGAGCATATTGGGCCTTAAAAGCCCATGGTATAATAAACCTGAGAAGAAGTCAAATAGGTCATAAGAAGCCCATTATATCGTCCTCTTGTACCCCGACTTTTAACAAATCGTTTTGGCTAAAACCCTAATTCTCTGTCTCTCTTTTTCCTCTCCGCGTCTCTCGTTCCTTCTCTGGTGGCGTTTTCACCATGCCGAAGC
>chromosome 5  3949217 3953014 + las1-like family protein ,Length=611,ProteinGi=NP_196783.2,GeneID=831096,Locus=-,Locus_tag=AT5G12220
AGCAAAGCTTGTCAAGTTCATTCTGGACTGTCAGGTTCGTCTCCAACAAGAAAATTCATATCGTTACTAATAAGCCAGTTTTGATTGAAAGCTCTCATCTCATCTATCTAAATTTGAATTTGAATAGGATTTGGACAACGGAGGCATCTCAGACCGACCCGAGGATGCTGTTGATATCTTCCACACCTACTTTGGAGTTGCGGGTAACTTTCATTTGTCTCTTCTTTTAGCTCATCTCTTGCTGTGAAGCCAAAAGTGGTCTTATTTCATCAAATTGGTGCAGGGCTTTCCCTCCTTGAGTATCCTGGAGTCAAAGTAATTGATCCAGCCTATGCTTTGCCTGTTGATGTCGTCAACCGGATTATATTCACCAAATGACTGCAATGGGTATATGATCTTAATGGTCAAACAATATGGCCGCAAGGCTCTCTATATGATTTGTTCATTGAATAATTTACTTGGCGGTTTTAGAAGTTATGTATGCTCAAGGAGGAGGAGATTGCAATTTGGGTATGGGAACAGTCTCAAATCTCAATGTTGTATAACTTGCTACATTATTGAGGTTTCTGATGTAATGGAAACGAAGTTGTGTTGCTGCTACATTATATAAATCACATTAATGTGTTTTTTCTCCACACTTTTCATTCTGATTTACTTCTTGAAAAAAGTGAACTAATGTGTTTAGGAGTGCTCAATACTTATAGACCGAACCAATTTAATTAACAAATTGAACAATTTAGAGAAATTGCAAAGATTATAGTACACAAATCATAATTACAAATAAATTTTATTTCCATTGCAGTAAACTAAAAATTAAAACTCTTGTATCGAATTTTGCAAATATATTTCCTTTTAAATTTTTTACCTTGGGGTTTAAAAAAAAAGAGTAAAAGAAAATCAGGATGTCTAAACCCTAGTACGCCATTAGAGAGGGTTCAGCTCAAGTGCTCTGTTTTTGTTTGTTTGGTAAAACCCTAAAAGCTTTCGAGCCGACTCTTCAATGGAGGCGC
>chromosome 5  3739544 3741529 + unknown protein ,Length=91,ProteinGi=NP_001078571.1,GeneID=831035,Locus=-,Locus_tag=AT5G11630
TGTAAAACAATACATGTAGTTTAGATATATTTTTATGTAAAACGACGTAATAAATTTTTTTAACAACCATTTCCCATTACAACGACGACAATTATATTCGTACAGGGTAAAAGAAGATTACCATTTTACTGGTGGAGGAGGATGAGTTAGTAGTATAGCCGGGTTGAGAAGTGGTGGCTGGGAAAAGCTGAAGAAACCGTTGTTGGAGGCGGAAACTGGCGAGGCAGTCAGGCCGTGTCGGGGCAGAGAAGAGGTGGAAGAGGAGGCATGTCCGGAGTCTCCGTTGCCTGAGACACTTATCGTCGAGAGGAATTCCAAGAACTCGGATTAAGACAAACAAGATGTGTTTGCACGGCTTCTTACGGTCGGGACAAGTGCAAGTAGGTGTGGCCATTAGCGTCACTGTGTAGACGTTACACGTTGCACCAAGAACGTGAAAAGTTCCTGCATTAGGACGGTGGAGAAGACGGATCCGGTGACGGAGAGCTCGAAGTATCCTATCTGCCACCGGTTGAGCCAAGAAATGCCGTTGGTCACGGTTACTTACGTACGGGGATATTTGATTGGATCCGACAGATTCCATGATTTTTGAGAATTCCGTTACGGCAGTTGGAGAATTTATGCGAGATATATATATTCGTGTTAAGTATATAGGTACAGTTACTTATACATACACGTCATGTAATCTGTGCGGAGATTCTTTGTATGAAACGTTGGCACACGTGTGGAATAACGGCGACGTGTAGGAGATCACAAAGACGGCGTTACACGGAAGGTAAAGTTTACTTGGTTTACTGGATCGAAAATTAAACAATTTTAGACGTCGTGTGGTTTTTGGTATGACTGTGGGACATCATGCCGTTTGTCTGTCATTGACTTTTTGTTTGATAACGTCGTCGTTTTTGGTTAAACCTCGAAAAACCCCTCTCTCTCTTTCTTGCTCTTGTTAACCTAGAAATCAAAATCTCAGCTTCACCATTCGTTTCGTTTTTCCGGCAAAATGGCTTCAC
>chromosome 5  3566388 3570686 + DEAD/DEAH box helicase, putative ,Length=427,ProteinGi=NP_568245.1,GeneID=830990,Locus=-,Locus_tag=AT5G11200
CCTCAAGTTGAGACTTATTTACAGTGGCTGCCACTGGCATTTAATAATTATTTTTGATAATTAGAAAGTAAATCTTCGAATTAAATATTTGACATTTAACTATATTCCCAAAATCTCTCTACATTAACTACACGATTAGTTACTAAAATAAAACTTCCAAAATATTTAACATCATTTAAAAATTACAAAATTATCATTTTTGATATTGCTTTTTTGCATGACTATAACAATTCGATTATACGCATCAACCCACAGAGATATTTGATAGCAATTAATTATTACAAAATTACAAAATATTTAGACAATGATTCATAAACATATCATAAATAAGATCAATATTAATAAAATAAATAGTTTTTTTTACGGGACGGATTGGCGGGACGAGTTTAGCAGGACGTAACTTAATAACAATTGTAAACTATAAAATAAAAATATTTTATAGATAGATACAATTTGCAAACTTTTATATATACTAACTTAAAAAAAAAATATTGTCCCCTGCGGTATAAGACGGGTTAAAAATCTAGTTGTTATTATTAAAGGAAATAAAATATCCTCATAAAACAATTTGTTGTAATCTATCTTTGGGCTAATGTTCTTATCCTACAAGACGAACCCTGACCGTATTCGTCGTAGAAAAAAAATTGCTTCGATCCCATCATTGAGTTCAATAATCGGCGCACAAAGGCCGATTCATAAAAACTCTAGGCCCATTAAAGTAAAGCCCATTCTCAACCCTATCCAGTCTCCCTGTATATATATATTTACGACACCAACCCAGCGTTGATATTTAATTTTCTTCAGTCAGAGATTTCGAAACCCTAGTCGATTTCGAGATCCAACTAACTCTGCTCCTTATCTCAGGTAAAATTCTCGCTCGAGAACTCAATTGCTTATCCAAAGTTCCAACTGAAGATGCTTTCCTACTGAATCTTAGGTTAATGTTTTGGATTTGGAATCTTACCCGAAATTTCTCTGCAGCTTGTTGAATTTGCGAAGTATGGGAGACG
>chromosome 5  3581948 3586782 + transducin family protein / WD-40 repeat family protein ,Length=615,ProteinGi=NP_196685.2,GeneID=830994,Locus=-,Locus_tag=AT5G11240
GTTTCAGTATACTTGTGGATGGTAAGATTTGTTACAAGAAATGACAGAGACAGCTTTGTGTTTGACTGTCTGATGATGTTATCATCAAACAATTATGAATATGTTAGTCAGCATCATACGGCTCCATTAATGAACATTTGATGATGCCAAGTTACTCCTCTTTAGTCACATATTGTTTTCATTTCATTTAGCACCAAAAATTATAGGGTGGTTCTCACACATTGTTCCTAAAACCGACTGTGTCTTCCAGAGACTGTGAGTTATTTCCAAACATCTTACAATTTCGTTCCTGCCAAAAATAAACCAAACTAGCAATTGGAAGGCCGAGAGAATCTCATCAACAGCAGCACAACTCCCTAATTCCTTTTGCTCTCCAGGGAAAAAAAAAATAGTCAAAAAGTTATAACAAAAAAGAGAAGTGACGACTAATAATGTGGGCTTTATTAAATGAATAAGCCCACTAACTATTTGGCAATGTTGATGACCAAGGTTTTATAAGGCCCGTTAATCTATATTTGGCGCATTTTTCCTAATCCTTGTAATTTCTGTTGATAATTCATTAAACCCGTAATAATTAAATTTGACTAATCCAACCCTTTTCGCTTCGCCGTTTTGAAACTTCAGAAAACAGAAAAACCTCTCAAAAACCCTAATTTGCTTTCTTCTTCTTCGCCGCGACGCCTGACTCTCTGTCGCTCTTCTCTTCCGCCACCGTCTAACTGATTCACCTCCTGGGCAAGCTGAAGAAAGTTGTACTTTGAAGCCTGCTTCTCCTTCGATTAGTCTGGTTAGTTGCCTGTTTTTGTTATTCTCTAAGTGTTGAATTAGATTGTTTTTGAGCGATTGGGTTGGTAAAGTCGCAGCATTTCTTCAAAGGAAGATTTCCATGAGCTAGAAGACACTTACATCCACTTATTTCCTAGACCTTATCTCGAGTTTTGGTTGTGTGTTTGATAAGGAAGGAATTTGATTGTATGCTTCAAATAATTTTCAGGGAAAGATGAATTTGG
>chromosome 5  3058026 3061970 + unknown protein ,Length=924,ProteinGi=NP_196546.1,GeneID=830844,Locus=-,Locus_tag=AT5G09840
GTTTTGCTGATATTAAGAACAAGAAATTATGCCATAAGCCAGAGAATCAAATGTGTATTGACAATCCGGTACTTACCCTCCAGATATGTCAATGACTTCCTGGTACACACAAAAACAAACAATGTCACTAAAAAATTCTAAAAGCTAAAGATTGAAACAATTGGAACACATGAATCAAGTGAAAAGGGAAATAGATTGACATTGAAGTAACTTCAATCTTCACATGTTATAAAGCAAAGAAACTATACACATCCTTGGATCTGCTTTTTGAGTTCTAGTTCACAAAAAACCATGACACAAATAAAATTTTCCGACAAGAACACTCACTACTAAGTTGCTAATACATCAGGAACACTACGTCATCAAATCCTGAGCTCAGTATCACACTGCATCAAATTACACCTAACTACGCAAACAACCACCTTTTATATTCTGTTTCAGAGCTGAAAGACAACACATAGTGATGTATAATCTAGATGCTGAGATTATTACAATACATAGTACCTCTTATGATCCAACTATCAAAGTGTATGATTTTGATCAAAGTGAGCAGGTCAAAAATCTCAAATTTGGCAATTTTCCCAGATCAATTTGATGATTAGGGTTTCAAAGTTTCCCACAAAAGTTTCAAACCCTAATCAATAGATGAAATTGAAAGAAGAAAGCAGTATAAGAACACTCACGAGATGAATTGGCTTAAGTTTCGAAGTCAATGAAGCTTCGACTTGCTCCTTCGTCACCATCTCTCTCTCTCTCTCTCAAACAAAAATTGAAATCCCTAATTACTGTACTCATTGAATTAGAATATTAAACCATACGCTATTTGGTTTTGGTTTAGCGAGAGTACGGTTTAGTTTGGTTCAATTGGGATACCATTCGGTTATCGACAATTCCAAAATAATAACTAGGGTTTAAGCTCTGCTTTCCTTTACTTCGTCTTCCTCACTCCTAAAACCCTCTCAGTCTCTCCATTTCCCGGAGCAAAAATAGCTCTCCGACCATGAAGTTTG
>chromosome 5  2793539 2797548 + STRS2 (STRESS RESPONSE SUPPRESSOR 2); ATP-dependent helicase/ RNA binding ,Length=563,ProteinGi=NP_196479.1,GeneID=830763,Locus=STRS2,Locus_tag=AT5G08620
TTATGTCATCTGTTAAAGACTTGCCCATCACCAAGTCTCCACTACCGCCAATAGACCCAGAGGCTGTGAAAAGGGTAAGCATTTTCATATAAGCGCACTCACATGAATTTGTGATTCTACTGAACTTGGCAAGCCTTTCTTAACTCATATTTGCTGGCAATCCAGAATGAGTAGGGAACTTGAAACTGAACCTGAATCTCATAACACAACTCTTTGAAGTTAAAAGCTATGATTTTTGAAGGGTGTGAGTATGAGTGAGTATTGCTGGGTATAATAAACTTGTTGAATTCAGGTGCAGAAAGGGCTGAGCCAAGTGGAAATGAAGAACAAGGAGGCGGCGTATCAGGCGTGGTTGGGTTACTACAAATCTCAGAAGATGATTGCAAGAGACACGACCAGACTGGTGGAGCTGGCCAATGAGTTTAGCCGCAGCATGGGACTTGACAGCCCACCAGCTATCCCCAAAAATGTTCTTGGCAAGATGGGTCTCAAAAACGTTCCTGGTCTTAGAACCAAGTAGATTTTCTTTTTTCCTAGTGATCTGCTTTGGTTTTAAAACTTTAATGTTTTGTAAGTGTAGACGTGTAGTCTCTTGTCATTCTTGCTACACTCTTAAGACTTCCTAACTAAAAAATCCTATAAAAGTTGCCTTCTTATAAAGGTCTTTTGTTTGTAATGGCTTGTTAACATGAGTATTTCGATTTTCACTAAAAAAACAAAAAAAGTATTAAGTTGGATTATACGTGTTTGAAGATTTAACAAAACTTTTTTCTGATATAAAACAACACGTTTCAAAGCAAAGGGAGCAACTACATGCCGTTTTGTATATTTGTTGACATTTTGGGCCACTCGCATCTGTACCCTTAAGCCCTAAATTGTGTTTCCTACAAAACCTTTTAAACCCTAAAATAACCGACGGCGGGAATTTGGTAGTTGCAGAGCCTTACAGTTAAAGGCATACGCTTCACCGTTCTCTTCCGTCTTTTCTCCACTCGTTGGCATGAATTCCG
>chromosome 5  2001246 2004068 - unknown protein ,Length=502,ProteinGi=NP_196273.3,GeneID=830543,Locus=-,Locus_tag=AT5G06550
TCGTACTAAAGTTTCTGCTGTATTACTTTGCATCCTCATTGACGGATTCGTCTTCTTATTCCTGTGCAGTGGATCACATCTTTTGTTTTCTGGAGAAGAAAGGCTCGTCGAAGCAAGTAAGTGAACAGTCTTAAACTCTGATTAGCTTGTGCTTCTCATACCTTTTTATCGAACCTGAGTTTTGAGTTTGTAGTATTATTATAAATGACTAAGATCCTTGTATAGAGACTTGCAAAGATGATGAAACAACTATTTACTTATCCTCATGGCCAAATGGTGTAAATGCAGATACATGAACGGGGTACAAGGGAACAACATGGGATTGCAAATGCTTCTAGAAAAGACTCCTCGAATACGGCAATGGAGATGTCTCTCAAGCACACAAGTGTGAAATTTGGTTTGCAGCGCATAATGTGAATTACTTTGTGAAAGTACTTACTTTCTCCATCTTCATGGTTTTTACTGAGAAAAATGATTTTTCTCTAATGTGCAGTTTTTATCTTTCTTTGCTTGGTGTATTTGCCATATGTCATTTGTTGTTGGGTTGGAATGGGGTTTGATGATTTGTCTCGGTGAGGCTACACTAAAAGCACGTCTTGTTCTTTCTATTGTAAGCTGTGTATAATGTTTCCAGATTCTTCTTTGAATTTCTCTGGAAAGAAAACAAACAAAAAAAAGGTTATCTCTCTCAGAACTTCCGGTTAATGGAACTTGGCATTGTCTTGATCCTCAGATTCTCAATATTTTACTATAACCTATCAGGCTATCACCGATCAATAGATCATTTTTGTCAAATTTTAAAAGGCATTAATCAAAATGTGTAATCAATCAATGATGATTCTACATTAGCAACATTCTGTAATACAGTACTTGAGTAGTTATTACGGTTGAACCGGTTCGAACCAAGATTTTCTCAATTCCATCTTCTGGTTAAATAATGAAACCGTGGTGAACTGATAAAACCCAAAACCCTCGCCGCTAAGGCTGATCTCCGTCAAACATGCCAAAGT
>chromosome 5  2015712 2018744 + unknown protein ,Length=314,ProteinGi=NP_196277.2,GeneID=830547,Locus=-,Locus_tag=AT5G06590
TGGCTTATAATTTCAACGAGGAGCCAAAAAAGAAGAACAAGGCACTAAGTTGCCAGAGTCTTACAACCCGAACCACTCTCAACAAGTGATTGATATAAATGTAGTTGGCAATATAGTAGAGTCTCACCTAGGGAAAACAACGACATCAGGAATGTTGACTGCCTTGTGAAAACTGTTCTGGGGCTTCCCATGGAAGTACCTCTCATCGTAGTCAGTTGTCAAGTTATCCTTAAAACACAAGGAAACAGAATTTGATGATCAATATAAGTTGTGTACAGCATCAAGAAAAATTTCGACGGATTTGTTCAAATTTTGCAGCACCTCGAGGATAGTTTTCAATTGAGAAATAAGCTCCTTAGGGACTTGTTTGTATTCTCCTTTAACAACAGCTTCAGTGCTATCTTTTCCACCAACAGTTATATCTCTGCAGATAATTGAAAACGAAGCAATCAAACAATTCTGGATACTTTAAAAGCATTCATTTTTATATTAAAAAATAAGACGAACCTTGAATCCAAAGCCGATGATGATTCACTGATAGAAGGATTCGACAGATTCAGGTAAGCGAAAGAAGTGGCGGAGGCAGCTATCGCCAATGGGAACAGAGAGCTCGACCAGCAAGTTGGAAGTCTCCGGCGTCCCTTCACCGGAGAAAGTACGGTCACGTCACCGGTTGACTTGGGCGTCGAGTGGAGCTGACGACAAGGCCGGAGAAAAGAGAGAATAGTTTTAGAACGAGCGAATTTTGAAGCGAAAGCCATGGAATTGTGGATTTCACAACGTAGGAGATTGAGAATGGACAAGACTTGATTACTTTTATTTCTTCTTCATCTCTAAGAAATTACATTTCTGTTAAATCGATTATGTCTCCGGTTAACAAATATCAAACACACTGGTTCAACATAATGATGTTAAACCGGGAAATTTTAATTCCCGCCGAAAACAAAGTCGGAGACAAAAAGTGGGAAGAGAGATCAATCTAAAGACGAAAACTTTAGAAATGGAGGAAG
>chromosome 5  1734861 1738176 + RPN8A (RP NON-ATPASE SUBUNIT 8A) ,Length=308,ProteinGi=NP_196197.1,GeneID=830463,Locus=RPN8A,Locus_tag=AT5G05780
TCTCTTTCTAGATTGTTTTATAATCACATTTTACAGTATATATTATCAGTTTATCACTAAGACGCTAATAATGTGTCTTGGTTTCTTATAAATATTTTTGAAGTTTGTAAAGTAGAAGAGAAAATGATAGAGACGTTGCAACTCTTCCCATTATCGAAAGTTGAGAGAGTGAGAGCAAACGTTACTGCTGCGAGCCACAACGAATACACACGAGAGCAAGCATATACGACGGCGTTTTCTACATTCTCAACATGTGGGGCTGAGATGGAACATTCGCCGTTGGATCTCCGATTAAGCTTTCTATGAACGGATTTGATATTAACGTACAACTCTAGTGGTGACGTTGCTAAGAAATAAAGACATGATGATCACATTTATTTAGATCTAGCTAGATTTTGACAAATTTCCCTTGTAACAATATCAACCTAATAATATCGTTGCTACATTTTTTTTCATTAGCTTCTTCTCTTCACTTATTGCCTGTTCTGTTCTGTGGCCTACCCGTGAAATGAGTACTTACGATTTAGGGTTATAACATTACCATAGTGGAAGGGATGATATTTCTTTTTGTATCACATTTATGATTTACACTTTTGAAAGTCTCCACAACTTAATTTGTCATTATTTTATTTTATTTTCTCCTCTACAATTCATATTTTCAGCACTCGTTTGAAAAATTACTTCAAAATATTTGATAAAATAAGAAATAAAATCCTATTTAATTATCCACCGTCTTAATAAATTTTCGAGAAATGTATATTGGAAAATTGCCCAATAAATGACGTGATCAGGCCCATCATATTGGGCTTAACAAAAGAAAAGCCCATTATAGGGAAATAAAATAAAACGACCATATTAGAAGCAATTTAGTGCAAAGTGGTTTTTCCTGGAGAAGAAGCAAACTCTCAAGCTCCGTCGGGAAAAAAAGGAAAACCAGATCGGAAAGTTCACGTTTTTCAAATCTTCTCCGGAGAAATCAGATTACTTGATTCTTCAAACAATGGATGTGA
>chromosome 5  1619578 1622214 + EIF2 ALPHA; RNA binding / translation initiation factor ,Length=344,ProteinGi=NP_196166.1,GeneID=830430,Locus=EIF2_ALPHA,Locus_tag=AT5G05470
AATCAATTTCAATTTGCAATTCTGGACAAAAATTTCTGGCAGTTTGCATGATTTCTTAACAACTTAACTCAAAATCACAAACTATGAACCGATAGAAAAATTTACAAAATCACAGTAATCTTTGATCATTACAAGAAGTGTAGGAAAGGATTAAACTTTTAAATTCCAAAAATCTCAGAATCAAGGCAAAGAAGATTCCTGAAGATTTTTACTTCCATGACATCCAATAGAGGAAGAAGAACAAACCATTGATTCAATTAAAACATTGCAAACGACTGAACGAGCTTAGACTTACTAGTTTTAGTAAATTCCTTGGCAACAAAGTCAAAACAGACATGGACAAAAAAAAAAACCAAAAAAAGAACTGTAGATTCGATAAGAACAAGCAAGATTTGTAATAATTAAGGTTCATAAAGATTAGACTCATCTGAAAGCATGAATCTTCGTGTTCGCCTTTTAGTTCTAACTTACAATTTCCTTCTTTTATGTTCTTTGGTGTGAGGTCGAAGAAAGGAGAGAAATGACTATGAGTGAGTGGTCACGATTCGAAATACTTCTCGATGAACTTTTCCCAAGTTAAAATAATGGGGTAAACTAAGAATATTTCGATTATTAAGAGGTTGAAGTTGTAAATTAATTTACGACATATTACCAAAAATACACAGCTCATTAAGTTAAGCTAATCTCAACATTTTAATCTCTTTATTTGAATCAATTAGTTTCATAACCTTTTTAGTAATTTCAGTACTTTTATTTTGTAGATTAAACGGTATCGTTAGCAAGCCAACTACAAAAACGGTGTCGTACTAGAATGGGCCGTGAGAATGTGAGCGACTCGGCGAGATTGAAGATTATACGACGTCGACTATTTTTAACGACAGAATCGTACCAATTTTGAAAACCCTAAATCTCAATCCTCGACGCTCTCTACTAAGAAACTCAATCTTACTTTCTCTGTAATTCGTAGCTTCCGAAATCTTTTCTCAAGAATCTCATAACCATGGCGAATC
>chromosome 5  1474262 1476772 - TOC34 (TRANSLOCON AT THE OUTER ENVELOPE MEMBRANE OF CHLOROPLASTS 34); GTP binding ,Length=313,ProteinGi=NP_196119.1,GeneID=830382,Locus=TOC34,Locus_tag=AT5G05000
TCCACAGAAATGTAGCCAGAGAGAACATTCATTCAAAGGAAAACGAAAATCATCACCATCAGTGAAGGCGAAGAGCGAGAGAACAAGACGATACCTTGGGAGTGATCGAAGGAGATGAAATCACCAGTTTCTTCTTCACAAGCTCGCCGAGTAAAAAAGATGAAACGAGTCTCAGATTAAATCCTGGTGTGTGTGTTAGAGAAAAGACGATCCACAAAACAAGGACAAGTAATCTGGGCCGTTTCAGTTCCTTATTGGGCTTTCCAACCCAGTAAATGGAAGAAAAAATGCCAAAAGGGCAAATTCGTCATTGGTGCAGACCGACGACATTCGGTTTAGTCCGGTTGAATTTTGAAAGGAATGTACTTTCATGTATTGAGATTTGTAGCAATCAATCATCTTCAAAAGTCAATTTCAGTTCTAGGGTTTTAATTTGATACGAGGTCAGCGAATCCGGCGACGAATATCCGCCACTAGTAACTCTAGCTCAGGTAGGTTACTCTCTCTCTCGTTTTCTTTCTTTATCTGGTTTTCACTTCGTCCACTTAGAAGTATGCTCATTTGATAAATTGGCATTTGACCCCAGTTCAGGATTTAGGATTCTGATTATCTCTCAATACTTGATTAGTTTAGTGCTTAAGTTATTAGTTTTTGGTATGCCCACTTGCGCCATGTTCGTTTCTAAAGCAATGAGATTATTTTCATTTAAAGATCTGGAAAAAAGAAACTAATGGAGACAACGGCAAATGAAGATGGATTTTAAGGGTTTTTGTTCTTAGTAAAAAAAAGTTATCTTCTTTTTAATTTTCTGAGACTTTAATTGCTAGAAAGTTATAGGATTGATTCAGATAGTGGAATCAGACAACTTTTTCTTTTATGGGCGATTACTCATTTTTGTTCTTTGGTCTTCTGATTGTTTAGTTTCTTAGCAGATGATTTAGTCTTCTCTTTTGTGATCCTTTTTTGCTTTCCTTGGAAGTGTAGGTAAGGATTTGTGTCCATGGCAGCTT
>chromosome 5  1322699 1325486 + RNA recognition motif (RRM)-containing protein ,Length=222,ProteinGi=NP_196080.1,GeneID=830337,Locus=-,Locus_tag=AT5G04600
CCGTTGCCGTTCTGTTTGTTTCACCGAATTGATTTGGGAAACAATTTGATATCAGTTTTTTCTTCTTTTCTAACTGGAAATTTTCATGGCCTTCTCTCGATCCGTTCCACCACCATCCACAATCAGGTAAGTGTTTTGGTGTTTCGATTGGGCGACTGTTTTAGTCTCATCCACATGAATCAATATCCAGATTTGGGCGAATTCTGGGTTGCTTGACTCCTTCCAACCGTTATAGTTGAAACGGTCCGGCGTTTTTGACGGCTTCAATCACCTCATTTGAGGTCCGTCTTGCCATTCCAGGAAGTCAAGATATCAATTTCCGAAGTCTATTCTTATTAGCAAGTGATGACAAGAGATCAGAAGCTTCACCTCGTGGTTGATTGTTTGCTGACAACTTCTTTCATGCTTTTGTTCTCGGAAAAGATCCAGTGATGAGAAGAGAAAGAATTTGAAGATTAAATTGAATCTTTTATCTTTTTCGGTTTAATAGTTGTTTGTTTTTATAATCCGGAGATGTTTCCGGTTGTTCACTCGCCGGAAATTGTGCCGGCTTCTGTCTGCATATTTTGCTGAAGGGGTTGTGGGTACCGGTTTACTAGGTTATCCGGTTCACCCGGTTTGTAAGATTGGTTTAATGAATAAAAATCCCTTATGAGAAAAAAAAAAAAGCTCTGGATATCATTTGATTACTCCTCTTTCTAAGATGGCTTCTTATGCTTTTTCTTTCTGTTGTTGCTCAGTTGCTCTGTTTAAATATGGACTGTTTTTTTAACCCACAAGTAAAACATTTTGAGAAATTTACACACCACTGTAATTTTTTAATGTCCACAATTATTTAAAAAAACATATTCACACATAAAAAACAGAATGGACGGGAGGGGTATAACTGGAAATTTTTTCACATCGATTAAATTGGTTGAAAACCTAATCGCCTTAAACCCTAATTGTATCATCCTCTTCCTTGCGTTCTCTCTTTCTCTCTCTCGCCGACGACGAAAACATGGGTGCCA
>chromosome 5  615516 618267 + nucleotide binding ,Length=228,ProteinGi=NP_568106.1,GeneID=831811,Locus=-,Locus_tag=AT5G02740
ACCGAATAATGAATGTTTTCAAAAGTGAAACAACAAAACCTGAGAAACAGAGAAGATTGAAAATGAGAGACACGAAGACGACGACTAAGAGATATGTCGTCGTCTTCGTTATATCATCCGTTTTGTCTCTCCATCTCCTCCGTTCTCCTCCTCCTCCTATTAATCTTCTCCGGAGAATTTCCCTCCACCGCAGGAACTTCATCACCGGACACCAAAGCCGCAGCCGCACGTGCGACTAACAGAGGAAGGAGGAATAAGCAATCCGCGGAGTTCTTACTCGCGCACAACGCAGCGCGTGTAGCTTCAGGCGCGTCGAATCTAAGATGGGATCAAGGGTTGGCCCGTTTCGCATCTAAATGGGCCAAACAACGTAAATCGGATTGTAAAATGACCCATTCAGGTGGGCCTTACGGAGAGAATATTTTCAGGTACCAAAGGAGTGAGAATTGGTCGCCGAGGAGAGTTGTTGATAAATGGATGGATGAAAGTTTGAACTACGATCGGGTGGCTAATACGTGCAAGTCTGGTGCCATGTGCGGTCATTATACGCAGATCGTTTGGCGTACAACCACAGCCGTTGGATGCGCTCGTTCTAAATGCGATAACAACCGTGGATTCCTAGTGATTTGCGAGTATTCACCTTCGGGGAATTACGAAGGCGAAAGTCCTTTTGATATACCTAAAATAACATTGAAATTAGACAAGATTTAATCAAATATTGTTACTTCAATTCTTGAAACATTTTTTTCTTCCTTTAATGGTCAAGTTTTTTCCGTTACTCCTTCTAATGACTAATGTAATATGGACCGTATTGATGTTCGACGTTATGGGCTTTGGCCTTTTTTAATTATTATGTGGGCTTTTGAATTATTTTAGAATGTGAAACGCTGTCGTTTATGTAGCGAATGTGGGTGTAATTTCGAATCTTCTTCACCGTGTTCGTCATCGTCACCACTGAGACTCTCTGTAGAGAAAAACCCTAGACATTTTCCGGTGAGAAATGAGTATCA
>chromosome 5  403239 405244 - mitochondrial glycoprotein family protein / MAM33 family protein ,Length=267,ProteinGi=NP_195825.1,GeneID=831729,Locus=-,Locus_tag=AT5G02050
TTACCAAACAAAGAAAAAAATCTTGTCAAAGTTTCAGGCAAATGTTAATCATACACAATTACTAGTTCAGTTAGCTCTATCTTCAAAAGTTTATCCAAGAAAAAACTACAAAGTCAAGATTTTTGATACATCAGTGTCCAATGTCTTCAACTAAACTAAACTAAACCAAAACACCAAGACCAATGAGATTGAAGATGGACAATTACCAGAAAGCAGTGTAATTGGAAAAGTCGTAAGAAGAAACCATAACACCAATGGAAGCAGCAGCAGTTGCACATTGCCCTAGTCTCAGTATCAACCCACTCATTGTTCCAGGACTCCCAATCATCTTCTTCATTGATCAGAACCCAAAAACAAACACAATAAACAGAACAAAACCAAGACTTTCTATCCTGTTCCTCACCAAAATCCCCGGGAGAAAAAAATCGCTACTTTACAGGAAATTGATCATAAAAACCCTAAACCCATAATTTTATTCAGGAAAATTTCACAAACCCAAATCTCAAAAGTTGACTTATGATCATAAATCGTACGGAATTGGGTAATTAAGAGCATCGCCACCAGAAAACCAACATTAAAAATGACAACTTTTTTGAGCTATATGAATTTAAAAACAAGTATCTACCACAAATTTAATTCTGCTTTTTTGGAGGAACAATTATGTTTCCCTTAACTTCAAGCCAACGATATTAAAATTGAAGTTGGAAGAAACAGTGACGCAATTCTGACGCCGGCAAGAGCTATTTTGTTCTTCTCTCCTTTTGCCTTTAAGGACGTGTCCACACACAGACATTCCTCTCTCACTGTACGAATGACCAATTCCTTTTAATATATGGGCTTCTTATGGCCCATTAAGTAATTGGGCCTTATTAAATGGCTTTTTATCTCCTACATAATGCTTTGCACTATAAACAAACCTTAAACCTCTCTTCTTCTCTCAGTAAAACCCTCATTTCTGTTTCTCTTTTCACTTTTAAGGAAAACCCTAGAATCCTCAGAAATGGCGTTGA
>chromosome 3  23263106 23265245 - OTU-like cysteine protease family protein ,Length=332,ProteinGi=NP_191853.1,GeneID=825469,Locus=-,Locus_tag=AT3G62940
CTCCACAAATCGATGTTTAGACAAAACATATGAATATTATTTTCGTATTTTATTGTTCGTTTACTTGATTTATATTCTTAGAAATATCTTCACCTATATAGGCTAGATAAGTTCTTAAGCCATTGTCGAAACCACGTGGCGGTACCTCCTCATGTAAGCATAGACCTATGTACTTTTACATATTATCATACATAAGTTTCTGATATTTATTTTTGTAGGTCACAATATCGACCGTCCATAGATTCATTTTATCGATTAGATTCTTTTTTACTTTTTAATGACCAAAGCGTTGACAGAATAATATATCGTCTCTACTTGCCCAAGATTTAGGTTCCTCACTGATTCTTCGACAAGTTAAATCACAGTAACGAATAACGATGATTGCGATAATATACAAACCCTCTAACTGACATAGAGGGTCCGATGGATTATTTTGAAAGCCCAAAAGATTCGCTTTGATAAGGCCTTTTGGCCCAATAATTCCAATTTACTTCCATTCTTTCATGACATTAGCCCATTTCCTTCTTTTCAATTTTATTATTGGTTTTGTCGAGTGAAGCGTAAACCCTAAATCACTAATCATCGATTCTTCTCCGTTGGATCAAAGGTATCATGAACTCGGAACTTTTCTCTCGCGTTTTTTTTCTTCATTATTTGATAATCGAATCCGTAAATTCAACTTGAGTTGTGGCGCTGTAGATTTCTCTTATAGATTTTAGAACGAAGAAAGAAAATCGTATGTCATCTGCTTTCTCAATTTTTTTTGGTTGTGGGTTTCTTTTAGTGATACGTATCAGTGAATTTGGTGGAATACTGGATTGGAAAATTGGGGGTTTGGTCTTGTTTCTAGAGTTGTTATGTCCTTTGTATTTATGTCAAGTGTTGCTGTCTTAAAGCCCAACTTAAACTTGAATGTGTCTGAAGTCTAAACCAAATTACGTGTTAGATAATTGTGTTTGTGGTATTCTCTTGTCTTGACACATTTCTTTAGCTTCATTTAATGGCAGACA
>chromosome 3  22801382 22803910 - RRP41; 3'-5'-exoribonuclease/ RNA binding ,Length=241,ProteinGi=NP_191721.1,GeneID=825335,Locus=RRP41,Locus_tag=AT3G61620
CTGCGGCCGCAAAGCTGTGATGCTTGAGTCCGCCAGATATAAGGCTCCGACCACTCTGCTTCCGACCAGCAGCAAGGTTCGAACCTCTTTGTTTGTCGGTGACTTTTTCTGTTTAACCTATTTTGTAACTGGATTTCATCTGTGTATTGGGTCTTAGCCCATGCCCTATTGGGTTGTTTTTAATATATTAAAAAAAAAAAAATTGTATATGGAACATTAAATTGCATGACATTCGTTAGGATAGTCGTAGTAGGTACTACTTTTACTAGGTAGAGACTAGAGAGTGGTCTCTCTTAAATTGTCTAATATGGTTTTGTATACTTTTTGATCCAAACATACATACATAAAAAAAGAAGATGTTAGCAAACCTTAGTAAATAATTCCATCATCTCCTCCGTCAGGAACCCGTCATTTTCATATACCTCACTTTGCATTCATTTGTCGGCATTGCCACACGTAACTCCCGACACGTTGATACTACTATCAATATACTATTGACTTAGAAATTGATCTAGATACTATATTACTATTACTAATACATACTTGAAATAACAGAGTCAACAAGAAAAGCCTTGATAAAAGAAAACAACAACAATTTGAGCTATACTTTTGAAGGGATCTCACTCTTAATTCTCTTATTGCATGCATGTTCCCGCAATTTTGAGCTTTACTTTTCTTTGCAAGCGAATTACCAATTTGCCTGGCTTCATAAACTAGAAGTTATAAAAAAAAATCCTCCTGTGATTTGACGGTTTTACCCTTAAAATCTCACTTAATTCACAAAAAGGAACCAAAAAGCCCTAATCTTTATGTTGTCGACACTCTTTCAGTTCTCTCGACGCCGTCCATCGCCCTCCGTCATATCGCCGCCGCTAAAGTACTGGCAGAGGTAAATTCGTCTCTTGTTCCCTGTTCTGTGGGATCAGAAAGTATTAAACTTGTTCTGTTTCTGTCTTTCATTGCTCTCATCCTTGATTATCTCTACCTAGAGTTCACAACAATGGAGTACG
>chromosome 3  21425732 21427821 + UVI4-LIKE (UV-B-INSENSITIVE 4-LIKE) ,Length=243,ProteinGi=NP_191345.1,GeneID=824955,Locus=UVI4-LIKE,Locus_tag=AT3G57860
TACGGGGACTAACTCGTAACGTTTGTATGTTTATATTTGGTCATAAAGCACAACGTATTACTATTTATAAAGATAGCAGAGATAATATTGACAAATATCAGTGCTGAAACTGATTTTGGTCCATCATAGTGTATGGAGCTTGTGCTCTTGATGCACAGACTCGAGAATATGATCTTTGTTATGCTTGGGACTAATAAACATATTATATATGGTGATAAACTGATAATAGTTATATACAAAAAAAATTACTATCTGAACTCATGTTCTTATTATGCAATATGTAACGGTAAGATCTGTGCCGTTGAACGGTTGGATCGGTAAGGCGTAGAGAAACTCAGGTAGGCTTTGATCACAGACAAACTTTACTCGGTTATTTGCATTAGGTTTTACAAGGGTAAAAATGTAATCTCAGAGACAAGGAGACGATTTTTTTAAGCGTTGATCCCGCCTGTGATGCAAAATTTGAAATTTGTTTCGCACACGTGTGAGAGAGCCTTCTACCGCACGTGCCAGTGCCTTCGGATTTGTTTCCTCATTATAATCCCGCTCAGGAGGCGACCTTGAAATATTGCCCAGATCGTCACTCTCCCCAAGAAAGCTCTCTTCTCTCTCTCACTCTCTCTCTCTCATTGTCTCTCTACACAGTTTTGGAGTTTATCAATAGCTTTATTGAAGATTCAAAGGTAAACACAAATCCATGGTGTTTCTTCTTCTATTTGATTGCGTTTATAGACGTTAGGGTGGGGTTTACCGGTGTTCTTGTGACTCGATTTGAAATTGGAATCGGGTGATTTGTGATTTCATTTTGGGATTGTTTGTGATAACCTTTGGTTGTGTTCTCCGTTTCTTGATATATTATTCTGGAAATTTTGGGGTTGATTTTTAAGGAGAAATGAACGATTTGATTTCTGGGTAAAACCCTAGGGTTTCTTCATTCAGTTTTGATGTTTCAGTCTCTAATTGAATCTATGTTGTTGTTTGTTTCAGCGACGTTATCAAAATGCCAGAAG
>chromosome 3  21091609 21094109 + nucleolar essential protein-related ,Length=298,ProteinGi=NP_191259.1,GeneID=824867,Locus=-,Locus_tag=AT3G57000
GTCAATAGCATCGAAGTTACAAAGAAAGAAAACGCACCTGAAGCAATCAGATACTCTCCGTCTGGAGTCGCTTTGATTCTAGTAGTGGCAGTCTCAAACTTCAACTCCTGAATCAGCTCCACTCTTTGCATATAATCTTACATCGAAGACAGAAAAAAAGGACGAGCCTTTAAGAGACAGGGTTTATGAAGGGGTTAACGATTCAGAGCTGAGACAGAAACAAGAGGTGAAACTTACGAGGGTTTTTGCGGAGAGCTCGTTGCTTCTTAGGATTAAGCCAAGTAGGAACATTGGGAGCAGAAGAAACATTGTATAACTTAACTCCATTAATGGAGGTCGACTTCAGTCTATCTCCATAAGACGTCATCTTCAAGCAGTTAAGAACAGGAACCCCTAATTCTTCTACCCTTGACGGCGAGTTGCAGAGAAAACGCAAAAATTGAAGCCAAAAATAAAAATGAAAAGAAACACCACTTGTAATACATAAGGCGGTCGTGCTCTCCGGCAGAACAAAAGTCGACGTCGATGGTCACAATTCTAGGTTTCTTGGTCTCTTTTTCTTTTTCTGGGCCTTTTAAAAACCCTAAAACTTAATGGGCCTATTTTACTACAATAAGCCCTTAAACGATTATATAATCTGTGTGAAACAATACAAAAAACAAAAAATAAAAAAACGCCTACCTTTAACTTCGAATTAGGGTTTATCAGGATTCAGTCGCCTGCTCACTTGAATTTCTTCGCAAGCTCAAAAAGTTCCGGTAAGCGATTATTTTCTCTTTTAGCTGTCTTTCATAAAAGGGTTCGATTTAATTTCGAATTTAAGCTCTACTGAACTGTGATTGATTGAGTTGATTCTCTGTAGTAGCGATAACCTTAAAGAAATTTGATTAGTTTTTGTATGAATTCATCGACACTGTAGTATATTTCTTTAGCATCTGATTCTTTAGCTCTGTGGTGTTGTGATTGACTTAAATTTGTGTGTAGAAATTTTTGAAGGAAGATGGTGAGGC
>chromosome 3  21154255 21156952 - NAP57 (Arabidopsis thaliana homologue of NAP57); pseudouridine synthase,Length=565,ProteinGi=NP_191274.1,GeneID=824882,Locus=NAP57,Locus_tag=AT3G57150
TTGTTTGTTAAGCGACTATTTATTGGCGAGACAAGAGAGAGAGCCAGAGAGCTGACTTTACCTAAATGCAGAAACTTAAGGTGTAAAATGTAAAAGTCTGAAACAATGGGACCTATATTCTTGAAAAAACTTGGGGTTATTTTTGTTCATTATGCGAATCAGTTAGCGTAAATAAGGATATTCGAAGAATTATTTCACTATATTCTAGGGCGGTGGTTGATTTGTTCAAGAATTTTAGAATCAAATCGAAACACTTCACTCGAAACATTTTAAAATCGTGATAATTTTTCATGTCTTTGAATGGCCACATAAATCTTATGGTATTTATATATGCGGAAAAAGAGAGTAGTATACACTTAACTATATTCATCCATATTTATGATTTTCTGTGGTCAAGACTTGGTTTTAGTAATATAAGGATTGTCTTCTTGTTACTGAAAAAGACAGACGTTCGACTCTTAATATAATAATTATCACGAGGCGTTATTCATGCTTCATTAGGTTTATATGACCAATCAATACTTCTAATTATATAAGCAGTTTTATTAACATAACATTCAATTGTCTCGTATCAAAAGAGCTTTTTTCTACATTTTGGGCACAACAAAAGAGAACCTTAATTATCTACACAAAAAGGGTTATATTTACTTTGAAGTTTGAACTATGAAAGGTCTTTAAACTGGTATTCACTTCACGAATGATAATATTCAAACGAATTGAACTTGTATGAAAGTCCAATTAAAGGTTTTATCGGGTATATGGACCTCGTTTATTTGGGCACTAAACGAATTGAACTTGTATAAAAGCCCAATTAAAATCAAAGAAACCCAACTCAAGCCCAATAAGGGATTACCTTCAAGCTTCCAGTGTCATCACTGTCGCCTAAAACCCTAAAAAACCCTAGTCCTTTATAAATTACCAATCAGTCGTCTCCTCTTTTTCCGCTACAACTTTTAACGCCTCCTCCTCCATTTTTCAAAACCCTAATCCGACCGGAGCCATGGCGGAGG
>chromosome 3  20806987 20808517 - ROC2 (ROTAMASE CYCLOPHILIN 2); cyclosporin A binding / peptidyl-prolyl cis-trans isomerase ,Length=176,ProteinGi=NP_191166.1,GeneID=824773,Locus=ROC2,Locus_tag=AT3G56070
TCCTATGTAATTTATTTTCCAAAGCTCATTTAATTAGATCTAAGCAACTAGGTTCATATATATATAGTCTCTTGTAATGAACATCAAATAGTTAACTTTGAAAGCAATCTCAAAACATTGAGATTTATGTTGTTAAAGAGCTTATTAAGATAGCAACACGAGATTGAAATTAGATAGCTTATTAAAGCTTTAATTAGCTCACACGAACCAATGTGAAATGGGGTTTGTTGTTGGGTCCAAGTCCAACGAAACGATTATATTTCTTGGATGGTAGTTTTAATAATGGGCCTGAATCATATGGGCTTTTTGATGAGACTGTGACGGTAAGAAAATAAAAAAGGGCAAAACCGAGAAAACAGATCTCTCTGTCTCAACTCAAACAATCAAAAGCCCTAGTAAAACCCTAGCCCCCAAAGCCCTTGTGCCATTGAGCCGTTATATAAATCCTTCACTCGCTCCTTGAGAAGACGAATTTGAGATTGCCTCTGCAAAGGTACTTCATTTCGGTGAACCCAATTCATGTTTTCGATGATTTTTGCTTCTCTATTTCTTCGATTTTGCGTTTTATCGCGTTAAAAGCACATATCGAAGGCTTGCAGATAACGTATAATAAAAAACGCCTGCGAGCTCAATATTTGTGCAATATCCTAAAACCATCCATTTGAGGTTTCGATAAATCTCTGTGTTATAAGAATTTATCTTTTCTTATCGACAATTTCGATGGATGGGACATTTATTAATCGGTTTTATGATTTTTAACATTGTATGAGAAAATCTGAGTCAGATCTGAATAATTGAATCCTTATTCGTCTGCATTGATCGGAAAATAGTACCACTTGGGTTTTATCTAGTTTACTTTAAGGTGCTCATAGAGTGGTAATCTCACAATTGTTGTTGTTTGAACAATTTGGGACCTTTGTTTGCATGATTTAGTCTCTTATATACCAATTAGAATTTGGGACCATCTGCTGATTCATATCTTTGTAATTGACAGAGTAAAATGGCGAATC
>chromosome 3  20621667 20623889 + mitochondrial glycoprotein family protein / MAM33 family protein ,Length=258,ProteinGi=NP_567025.1,GeneID=824726,Locus=-,Locus_tag=AT3G55605
ATGCTGCTGATGCTGATTCATCAAAACCAATAAAACTAGACACCGCAGCTCAAGCGCACATTGACAAGCACAGGTAGATGCATTGATCACCAAGAAGAACTAGGAACTCATTTCTATCTATGCACTTTCGTTAGTAGAGAGAAAAATTTATCGCAAAGAGTAGAGCTTTATTGATTTTAATATAAGTTCAATTTTGCCACTTCATGCCAAGTTGGTGATTCATTTGATGACAGAAAGCTTCAAGAGGATCTAACCGATGAAATGGTGGTACTTGCAAGACAACTCAAGGAGAGAAGTCAAGCGATTAGTCAATCTGTGCAAAATACAGAAAAGGTGAGATGCTAACCATTTCCTCACAAAACCAATTATTCTTACTTTTTTAATCAACAACTATGTAACAAGAGAAGAATCTATATTGGTTCATATATCCTTTTAACCGGCTTCATTGCTCCTAACATTTTTCTTTCTTTCTTTTCTTGTGGATTCATTAACAAAAGATACTTGACTCTACCGAGGAGGCCATTGAGCAAAGCCTAGCGAGCACAGGACACGCGACAACAAGAGCGACAAAGATATATTCACAAAGCTCAAAGACAAGTTGCTTCCAGTGGCTCTTGATCTTCGCCATGATCTGTGTGTTCATAATGGTTGTTCTGTTGATCCGGGTCACATAGAAATTGTTCAGATTGTAATACCAAATTAGTGAAATCCAAAAAACATTTCAGTCTCTTTATCATACAGTTTGTGAAAGTTCTTTTGACTTTTGTAAATTCTGAGTTTTTGATATGTGAAACTATACTTCTAAAAGATATGCCAGAAATCAGTACAATTTGTTTGTGAAGAGGAATTGAGAAATGAAGAATTGTAATTTAACCGGTTTGGTTTGAAGACCGGTATGATTTGGTTAGTATAGTTTGTCTTCTTCGTACACTTAAAAGTTAAAACCCTAAGGAAAGGCCAAAACCCAGAGACTGAGAGAATCCATTTTCTTTTAATCGCCATGGGTTTCG
>chromosome 3  20578231 20582124 + RBL (REBELOTE) ,Length=594,ProteinGi=NP_567023.1,GeneID=824716,Locus=RBL,Locus_tag=AT3G55510
GCGCTGAAATCATGAAATAATGTCACAAACATGTACATGCGCAGCAATTCCTTAGGCTTGGAATACAAGTAAGTATAGATGCTAATTATGAACTCCAAATCAAGCAATACATGAAATCATACAAAATGATTTATAAAGGAACCTCGGATTTTAGCTTAAACATGATGACTTTTTATGTTTGTGCATAAATGAATCTTTGGTTTATTTAAATTAAACATGATCCTACATATATGCTCCATCGAAATTTGAACACTAATATCATGGACAACCGATGAGATATTTGTTAATTAGAATTTTCTTAAGAAATAGCTAAGAAATCATTCTATAGAGAAAGATGTAATCGAAAATGTAAAATAAGACAGATTTTAAGTTCAAGATATAGTATTGAGTGTTATATATATCATCTCTAATTCACTTTTGACAAAACTAAAATTAAATCTGACACATAGTCACACTGTTTAACATAAACAGATTTCACGAGAGGATTTGTAGCATAAATTTGATAATTATAATTTTATCAAGTAAAAATAATAAAATACCTATAATTATGTCGCACCATATTCACTACAATTGTTTATTCTCCAAAAACAAACAATCTTTTTGCTGTAAAAATGTTTAGATTTTTGTTAATTTTCCTTTTTTTTTGTTTTTGGTTTACAGATTTTGTTTGTATAGACAAGGTCGGGCTGACCCGGATATTCGGATCCGTATTGTCGTATTGACACCGTGAACCCAACCAACCAAAACCCTAAACCCTTTTTTGACTTGTCTCTACTTGTTACTTCACCGCCGCGTTCTCAGTCTCTCAAATTCCTCTGTGCTTTCGATTCTTACCAGTGAATTTTTCTTATTTTACTTATCTTATGCTCGTATTTGGAGGAACTGAGCAAAACCCTAGTTGTTTAATTGGGTCAAATTTGTAGATTGAGAATCCAAATTTATCGACCTAGTTATTGAATCCCGAGTTGATACCTAGAAACCCTTTTGCAGTCGCAGTAAAATGGGTAAGC
>chromosome 3  18228809 18231874 + RID3 (ROOT INITIATION DEFECTIVE 3); nucleotide binding ,Length=438,ProteinGi=NP_190487.1,GeneID=824079,Locus=RID3,Locus_tag=AT3G49180
CCACTTAAAACCATATCCAAGAAAAACCTAATCGCTTCCCTAGGAAACCCCATCTGCATACACCGAGTAATCATCAAAGTCCAAGTAACAACATTTAGTTCAGACATTTTATCAAACACCTTATACGCATTCTCAAAGCTATTCTCTCCTTTCACAAACATGTCAATCAAAGAACAACCCACACACACATCAGATTCAAAATGCCCAGTCTTCATCAAAAACCCTAAAGTCACTCTCCCAACTCCAACAAAATCCGAATTCGAACAAGCTCGTATCACCGCCGTGTAACAATAATCATTAGGCACCAAACCTAACTCCAGAAACTCAACAAAAACCTTAATTGCATCTAATTCTCTTCCGTTGTTACCGTAACAAGCCATCATCGCACTCCACGAAACAACATCTCGCTTACCAAATCTTCTCATAGTCTCAAACACATCTTCAGCTTTCGCCGAATCTCCAGATTTCGAATACAAGCTAATCAACGAATTGTAGAGAACCGAATCAGGCTCGATATCAAACTCGATTAATCGAGCGTGTACGAGTTTCCCGAGACGAAAATCGCGTGCTCGGATACAAGATTTGAGAAGTGAAGAGAAAGTGACTGAGTCCATAGGACGAATCCCATCACGAGCCATGAGATCAAGAGCTGAAACCGCTCCACGAAGATCTCCGGCATTGAGATGACGGAGAATCAAACGGTCGGCGACGTTGATCCGATTTGAAACGGACGGTTGAGATTTAATCGGAAGTTTGGCGGGAGATGGAAACGAAAAGCTTATCATCGCCATTGTTCTCCAATCTAAACGATCCGTTACTGTTAATTATCAATATCACACAAAATTTACATTATAGTCCCTTAAGTTTGTGGAAATTATCAATAAGACACAAAACTATTAATTTATCAAATTACATACATAGTTCATAAACCCTAATTTATAGATATCACAAAACCCAGACTTGGAATCAGTTTCTCTTTACTTCCCTCTTTCTCTGAGCTATGGAGATTA
>chromosome 3  17137631 17139301 + TIM9; P-P-bond-hydrolysis-driven protein transmembrane transporter ,Length=93,ProteinGi=NP_190240.1,GeneID=823809,Locus=TIM9,Locus_tag=AT3G46560
CGTGAGGTCCAAGGAGGCGGAGGAGAATTGAGAATTGGGAACGGCGAGGAGGGTTAATGAGTTTCTACCGGAGAGTTCGGCAGCGATGCCGGAAGAGACGAGGAGGTTTGAGAAAGATGAGAGATTAGGGAAAGAGGAGAGGACGGCGGTGACGTTAATTGCGGCGGCGGTGGAAGATAGGAGGAGAAGTAAATAAGGTAATGCGAGAAGGGTAAAATGGGAAATTGAGATTACGTTCGCCATTATTTTTTGAGTTAGGTCATGAGATTGGTAAAGAGAAGAACACAGAGAAGGAAGTGAGTGGATAGAGAGATGGGAGTGATGTGTGAGTGAAGTTTGGTGGACGAAATTAAAATTAGAGACATCGTTGGGAATTGTATGACGCGCGGTGTTTGGGAGTTTGAAGTTCACGCGTAGAACAAAACAGATGTCATTGTGTCAGAAAGAGAGATGCTTTTGTGGACACTTCTAGTCTTGTAGTGATTAGATTTTGGTGAGAAGATTTATTTGATTGAAATAAAATTAATGTATTTTATGTGGTGCCCACGTGGGGTATAGTTTTAATAATAATGTCATTAAAGTTTTTTTCGTTTGCATGTGAGTTTCCTAGCTGTGAATTAATTAAGCTGCAGTCACTTAATCTTAATCAACAATAGTACAATGCAATTACTTGGATTAGATAAAATATCGAATTAGGATTACCGTTTAGATTGTTTTTTTTCCCTCAAGTTTAGTGTATTTGATTTAGAAAGGAATTCAAATAGTTTATGAGACTATTTAGATAAGTAAGATAACCATATGTATGTAGGCGAGTATTATATATTTGGTACCGTTACTATATATCGGGCCTAATTAGTAAAACATTAGGCTTTAATCAAGTCTAAGTAATAAAGCCCACCAGGCCCAATAAAGAAAATCGCTAGGGTTTAAGTCTTAAGCACAGAACAAGGAGGCGATGAAGAATTGAATCTGTAGTCGAAAGAAAAGAGTTGGGAAAAAAATGGACGCAA
>chromosome 3  16297044 16299585 + HDA3 (HISTONE DEACETYLASE 3); histone deacetylase/ nucleic acid binding / zinc ion binding ,Length=245,ProteinGi=NP_566872.1,GeneID=823605,Locus=HDA3,Locus_tag=AT3G44750
TGAGATATCTGCAAGTAATATGCGTCACTTATTAAAAGCCAGACATAAAAGAAAGAAAAAAGAGTCCCTGATTGAGATAAACACATCCAATCTATCAAGCAAAGGAATAGAAAATTAAACGATAATCACCTCATTTCTAAAGGTTGACCAATTTGAGCAGCAGCAAAGGGAAATTTCCTCCCATTGTAGTAATACAAGTCCTTCACAAAAATGCCTTGTTAGAGTGTTCTTCGTGTCTGGAGCAATAATCCTTAAGCAAGTGGTCCGTCCGCACTGTAACAAGTTCCAGTTTTCTCATTCTTAACCATTAGATCAGTGAACTGGTCTACATGTCCAGATGCCTTGAGAACAACCTCTGGTGTCACACATGGACAATCCACTTCATACATATTCTCCTTAAGAATGAAATGCTATCTGAGAACAAACCTAAAACAATCTCTACTCTTCTCTATGAATCATGTCAAATTTGTCTCAATTTCTACTCAAAAGAGAAAGGTGAATGATGTTCCGTACTTACTTGACGCCAGAAGCTAAGAACATTGGATTTAACAGCACAATCCTTAATCAAATAGTCCGGCGACGTCACGGTTGATTTTGAAAGAAGGGATATAGAACAAACGCCGCTCGAGAGTATTAACCACATTTTGTCGAAATCAGCAGCTCCATGGCTGCATCAATCGTGAAGCCTTGAGAGCTTGAAGACATTCCCCTGAGCTTCGACGGAGGAAGATTTCGCCTATACTGATTTCCGCCGTTTGAATTTGATCGGAGCATTTTGTTTTTTCACAAACTTTCATATCTTTAACGACGTCGTTAGTACTGAAGAAAAACCCTAAAGAGTAAAGACCCTAACGGCGTCGTATTAAAACCCTAAAACGGCTTCGTATTAAAACCCTCTGTCTTATAAATAATCTCTTAAAACCCTTTCTTCTTCTCTTACATTTTCAGCTGCTCATAAACCCTAAAAATCCTCTCTTTTTCTCAACCTTGATTCTTAGCCATGGAGTTCT
>chromosome 4  18285834 18288156 + unknown protein ,Length=96,ProteinGi=NP_849526.1,GeneID=830086,Locus=-,Locus_tag=AT4G39300
ATCACGTGCCACGCGCATGCTTGGAGCCTCACGCCATGTATGAGAACGGCAGTCCATGACCATGACCTTAGACGATGCACTATTATTTAAGTTTCGTCCACCAATAGCATAGATATCAGAACCAACCGCTACAACACCTGATCTGTAGTCAAAAGGAGAATCAAGAGATGATATTGGGACCAAAATTTTGGCGCTGCTACTTATTTTTTGGCGGAGGGTGAAACAAATTTGTCTGTAATCAGTATTCGTACGGAACCGTAAACACACGTAAAGACCACTGCTAGTACAACCTAAGAATGATCTAAGCTCTTGAAGCTCCGTTGAGGCAATGAGAGACCGGAATTTCTTGGAAACGAAGGAAAGGCTAGGGTAATACACTTTGGAAACACGGGCTAAACAGTTTAATACCAAATCATCAGGAAGCATCGAAAACGTCATCTGTGACTCATCTTCCTTCGACATTAACATAATTGTGGGATACGTGAACGAAAGCTTCGTACGTACGTTTTCGCTTCCTCTCGATCTCTAATAATAATCCTAAATCCACTGCCACAAATACAGTATATATGCACAAAAATTAAAACTCGTATCCCTTGGAAAGTGGAAAAAACTAATTTGTATTAAAAAGATTTAATTTACAAACGATATATGACGAAAAAAAAAAGATTTAGTTAACAAATTGTACTGTTACGAATATATAGATTTTATCTAAAACTGATTTACAGGGATGGTAATATTTTATAGTTGACAAAAATAAAAAAAGGATGACATGATAATATTTTCTTATGTTTATTTTTAACGCACAAAAATAAAAACTAGGGAGGGTGTATAATGCATAAATTAAAAGTTAGAGGGCAAATTTGTGCTACTTCTGCAAAACTTAAACGATGCCGTTTGGGTTGTAGGGTTTAGTGCATCCGTGCTCTGTTCACTTGTTCCATTTCGCTGTGTAAGAAAAGAAAAACGAAACTTTCGGTTGTGCGAAATCTTAAGATCAAAGATGGCATCGT
>chromosome 4  16982637 16986681 + pentatricopeptide (PPR) repeat-containing protein ,Length=444,ProteinGi=NP_567990.1,GeneID=829739,Locus=-,Locus_tag=AT4G35850
AACATTAATAATACTCACCAACACGTAATTAATTACAATGTCAATTTTGGCTAGTGCAATTATTACGAGAGCTTTCCGTGTTGTAACTTGTCATTTGGTTAAATGTTTTACTTAACAAACAAAGTGAATAATAATATGGTTATGTTGATCAGTCTCTATCTTTTTTCATGATGCTTTTTCTAGGTTTGCCTATAAGTCCTCTATATTTGGGGGGTCTTTTGAATTACATGGAACTTTATAAAAACTTTAAACATTTATTTCAAGAGTAGTCTGTTGTATTTAAAGTTTAGTTAAAAGAGTATTCAACGTTGTATCTGGTCATCTGGCACTTTAATTACTTAAATTTATAAAATATGAACCACAGGTTTTTAATCACGGGAAGCAGTATCGACTGAACAACTACTACAAAATTCTACAAGTGTTGTCGTGTGTTGATTGAAAAGTGTTTTTGAAATTCGTTTTCGAAAATGGAATTGCACGAGCTTTGATTAAAATAAAGGTTTCTTTTGGTCAATAGTTCTCACTTAACGCAAGAAGAACAAATATTAGTTGTCTTCACGTGATCTTCCGACAGATTCAAAGTTTTAATTAGTTGGGACATCCCCCAACTGTAATAATATCTTTTTCTCCATCATCATCGTTTCTTCTTCGGTACACGTGGCAGCCACGTGAACCACTCGATAGCCACGTGATCATCGTCAACTGGTTCTGCATATTAAGCCCAATAACCCATCAAGGCCCATACAGTGAGCATAAGCTTTTAAAATTCCGATCCATTAAATCAAACCGGTTAACTCCCGGTTAGATCTGTATATTTTCCGGTTTATGTTTATTCCCTAAACCCTGAGGCCTGAGCTGATGATATATCCTTTTTTCCGACGGCGGAACTCGATTATACAGTTTTCCTCTCTCTCACTCTCTCCGTAGTCTGAGACTCGCCGGAAAAGCTTGTATTGGCTTCTCTTCGATTTCTGGCGGAAGTAAGGATATCACGTGAGCTATGAAGTTCC
>chromosome 4  16431010 16433752 + protease-related ,Length=248,ProteinGi=NP_195162.2,GeneID=829586,Locus=-,Locus_tag=AT4G34360
ATCGGCTGAATTGGAGCGCAACAGCCATGGAGAGAGTTCGAGAGAAACGCACAAGCAAGCAAAACGATGCTGACTGTTCACTTCAATGGACGATTTTGGTCCACGAGTTATCTCAGAGCCTCTTCCACATTTATAATAAAAAAAAAAAATAGAGATGTCAAAAAAAAAAAAAAAAATTGAATTAATATGTTTTTGGATAATTGACAAGGAAATGTATTTGGGAATTAGTGTAAAATGCAACGAACCACTTGGAATTGGACATGTGTAATTTTTTATGTCTTATTTTTTTTATGGGATTTGATTTCATATTTGGTGAGAAAATAATGGGAAGAGACATCCTACTAAAAGAGCGTACCTACGCCACAAAAAAAAAAAAATTGGGTCGCGAAAGTGAAAGTCTCTTGAAGTCGCAAATTTATGGTTAAACTCTTTTCTTTAATGATGTGTGATTGGTGTGAATATAAGATTCTGAGTTGTCACCTTGTCAACTACACATGTATCATGGATATTAATAAAAATTGTAATAAAAACAAGAATATTCATTTTTGAGAATGGCATATTTTTCATTGACAATAACATACATACATAGAAAATGTAGTCATTGGATAGGGTTTTTTTTTTTTTGTGTGTGCAAATCATTGGATAGGTTAAGTGTCGTACAAAACAAGGAAAAATATAGAATGAATTGATAATCGTCACAGGCAATAAGTCTGCTGATCTTAAATGATTTGGACAAAAGTAATCCGTTAAGACGTGAATAAAAAAAAAAAACAGAGACTTGTAGATGTAAGAAAATCACATGGGCTTAAGAAATGCGGCTGCTTTTATAGGCCCATATGTTATAACAAAACAAGCCCCCTTAACTCTTAAGCTAGTTTATGCCAAGATCAAGTCAACTGTTACCAATTCCATAAGAGTTAGTTAACTAGTGTGATTAGTGAAAAGGGGTTTAGGGTTTATTGGCTGAGCTGATAAGGAGGAGAATCGAGCAAGTCCAGCTATGGAGAATC
>chromosome 4  16039066 16041617 - EIF3K (EUKARYOTIC TRANSLATION INITIATION FACTOR 3K); translation initiation factor ,Length=226,ProteinGi=NP_195051.1,GeneID=829461,Locus=EIF3K,Locus_tag=AT4G33250
TTGTTCGTTGTTATGGAGCAAGAATGAAAGAGAGTTGCTTAGCTCACATGGGTTTACACAGAATCAGCTTACACTTTGGAAGTACCCATCCATGGTGAAAATGGCTGAGCTCACTGGTCATACATCAAGAGTTCTATATATGGCCCAGGTAACGTCATCAATTTCTTTAAGTGGTGAAGTAGTTTGAGTCTTTGAGGTCATTCAGTCCTTAAACTTGTGTTGTTTGTTGTGTTTTCTACAGAGTCCAGATGGTTGTACTGTAGCTTCAGCAGCAGGAGACGAGACCCTGAGGTTTTGGAACGTTTTTGGAGTACCAGAGACTGCAAAAAAAGCTGCACCAAAAGCAGTTGCCGAGCCATTTTCTCATGTGAATCGTATTCGATGAAGCTGTTGAAGACTAAAACAACAAGGAAAACCCATTGATTGTTACAAAAAGAAACTATATATTTTTATTTTTATTTTATTACCAAAGGATTCATTCTTCGTGAATATAAAGATTACTTGTATATATTGAAATTTGAAAAAAGAAAGATTATGATTTTATACTCTTGAAGGATATCCACATTTATTATTCTACTGGAAACAAAGTGAGACTTCATGAAGTTGTGATCAGAGAACTCGTAGATGCTGACAGTTTTGTTTGAAAAGATGTTCACTGGTGAACTTTTGGACCATGGTTAATCGAATGCAAACTCTAGTGTAGTATCAATCTTTAAAAGCAAACTGAGAAAATATTTATTTACCGAGTCTGTGGCATCAAAATGGCTTAAAAATAGTTATTTACTAAACAACCCTTTGTAGTTTCTCTGTCATCCTAATTTAACCCAAACGTTTTGTCAATTGCACCATTAGCCCAAACGACAAAGCTTTGTCGTTTTGGCTTTTAAACCCTAGATTCGTCTTATCAGCGAATCTCCTCTGCACATTCCTCAGTGATCTATCAAAGTTCGAAGAGACCGACGCAAAAGGGACAGAAACGGAGAAGGAGAAAGAGGCAGAGATGGGAGTAG
>chromosome 4  15786312 15789683 + AtLa1 (Arabidopsis thaliana La protein 1); RNA binding,Length=433,ProteinGi=NP_567904.1,GeneID=829408,Locus=AtLa1,Locus_tag=AT4G32720
ATAATTCTTATCAGCTTTTCAATCATGAGATCTGTTATTTGGTTTATAGTTTCTTATACTCTCATGTTACTCGTTCTGAGAGGTGGTAAAGGTAATATGTTGAGTTTTTTTTGTATGGACGTAACTCGTATATAATAAGATATAAAACAAGGATGTTCTTTCTAATTGCAAAAACGGTGTTGTGATTAAAGGAAATAAAAAGCATTGTTACAACGTTAACATATGGTTTAATAGTGAACTTATTTGGATTGTCATTTGTTTATTAATCGAACTAAAATTAACGTTTTTTTTTTTTTTTTTGGTTTGTGTGGTTGAGAAAACAATAGAAGTGGAAGCTGAGAAACTGTGTACAACGATAGGAGACTTGGACGGTAAATGTAGCCAAGACGGAGAAAAGTTGTGCATGAGATACATGACTGATCAATCTAAAAAAAAGTTTCTTAGCTGCACATGTAATAACGTTGTTATGTTACACAAGTACAAACATTATTGCGAATGTCAATCTCATTGTACTCCAAAACAAACGTAAGCTGTAACTCTATAATCAATATATCTCTTTACAACTAAATAAGAATTGTTGATAGAGTTTGTAGTGTTTTCACGACTCAAAAATACAAATGTTGTGCTGATTGAAGTATGAATTTTTGGTTCAAGTCTTGATCTTGATCATTGAAAAAAATCGTGAAAATATTGATCAATTGCCAACGAAAAGACGTAATGGGGTGAATCAGATAGTGTAGGATTATTTGGGGTAATTTTGTTACATTCTAAAGTATAGTGGGTGGGGTTAAATTGATAGTATTAAAAAAGTCAAGGGTTAATACGAAATACAAATATAATCAATAGCGAAAAACCAAAAAATAAATAAATAAATGACAATTTGACTCGAAAACTTTAAGAGAAAATGGAAACTGTGTCTCAATAAACCCTAGTACCCTTTTTCTCTCTTATTCTTCTATCTTCCTCCTCCTCTATCTTTCGCTCGAGCCATTGAGCAATTATGTCGATTC
>chromosome 4  15728376 15730897 - unknown protein ,Length=315,ProteinGi=NP_194987.2,GeneID=829396,Locus=-,Locus_tag=AT4G32610
TTACTACCTTATTATGTGTTTAAATATATATTTTTATTAAATATAGACATATAGCAAAAAGAATTAGTAGTAGAGAGATTGATTGGAATCAATTTTTGATTAATTATATAGTGTAAACTAAGCTTTAAGAATATTTAAAAAATAGATTTGGTTTCCTTATAAATATGAATTAAGGTCATTATTAACGTATCATAAGATTTAGAGCAATGTATAAACACAAGAAGAAAAACAATAAAAGTTCAGAAATTCCTTTTTCGATTCAAAAATACGTTAAAAATTGACAAAATATTTTGGCGGGTGGATTGTATATTGGAACCCAAAATTTGCTTTTTTAATACAGAAAAATAAAATAAAATTGGCTTAATTGGAAAAACTAATATTGAGTTCATAAACCAAATTAAGGTTTAATTAGACAGTCTAATCCAATGTTCGGTTCAATTTTGTAATCAAATGTTCGGTTCAATTTTGTAATCAAATGTTCGGTTTGATGATCCATAAGAGAGGAGATAACATCCCAAATAGAGACAGATCCCCTTCCCTTGTCGTGTAGCCCAGTAGCTCTAATCGCTACGATTGCTACACACCACATCCCTTAAGAAAACCCTAATCATCTCTCTCTCGCATTCTATAGGAATCGCTTCCCGAAGCTTCCAACATTCTCTTGTTTCTCCTTTGTCTCTCAATTTCAGTTTCCTATATTATACGCTTGTATTAATCACCAGTATACATTTTGTCGTTTCTGGGTCTGGAACCCTAGTAGTTATTATAGCATCCATCGCTTTCTTCAATCGCCGTCCATCAGAGTTTCAAGGGATTTGCTTTAAAGATCAATCCTTTCCTAAGAAAATAGCGACAATTCATCAGCTTTTCCTTTCCCATCCTTCATTACCTTAACTTACTCGAGATTCATCTTCCAGCTGAAATTGTGAAACTTCGTTTCTGGGTTTTTATCAGAAAACACTCTGTGACTTATTGTGTGGTGATCGAGGAAAGAAAAAAGATGGTTGGTG
>chromosome 4  15132185 15137568 - SKB1 (SHK1 BINDING PROTEIN 1); protein methyltransferase ,Length=642,ProteinGi=NP_194841.2,GeneID=829240,Locus=SKB1,Locus_tag=AT4G31120
GCCTTGTAAGCATTTCCTCTTCTTTTCAAGAACACAGTAGCTAGACCATTACAAATATTCTTGGATTCCGGTATTATAAAGCCTAAAAATAGGAGTCTTTTTGTGACCTATGGTTATTGTCGTGTAGGATAACATCTGGACTGGCCTTGTCTCTGTTGCTCTGGCCAACCATTACAGAACAACTTCACTTGACCCGTAATGTTCACCGAAACTTAGAAACCAGTTGCCCCACGGCTAAGACCGGTCTGCTTGGTGGAGGTGCCTTTGTGTCTTTGGACTCGTGCCTTTTCTGGTTGGTTGCTCTGATGCTCGCTGATAACGCCCGTGAAGACCATTTTGATGAAGTTGAAAGCAGAAGCATCGATGGGAACTCTTCCTCCAGGGATGTGAATCTCAAGATTGATGCTTGAGAGAATGATATGCTTTTATTGGTATTGGGTATAAGAAGGGTTTTTCATTTGTTTTCTACTTGTTTGATTAGGAAAATAATAATTTGTTTCTTCTGTTGTTTTTTTTTTTTTTAATGATTGGCTAGAATGTTATGAAACCCATCTCTGCACCTTGATGCATTGTGATTCATAAGCTGTATCTGTGAAAAATAATCTTTTGGTTATATCTCTTACATTTGACATAATTGATATGAGAAAGCACTTCAAATCACACACTATATCAACATTTTTCTTTCTAAGAATATGTAAATATTCACTTGAATTCGGGTGGCTACTAGTAGTCTAGTACTACTATCACAAACCATAAGACTCTTTTATGTCAAAACCAATTAACATGTTTAGAGCCAATGGTTGGAGCTTGGGATGGCATAAATGGGCTAGGTATAGCATATCATAAAGCCCATTAGAAAAGCCCGATATAAACTACAGATCAGTAAAATTAAACCCTGTCAAAAACCCTTTCGTTTTCGTCGTCCGCTCGAGAAAAGAAGATTCACTTCCATCTGCAAATTCCTTCACTCCCTGTGAGCTCAATAGAGAGAGAAGAAGAGATGCCGCTCG
>chromosome 4  14596727 14599157 + VIP3 (vernalization independence 3); nucleotide binding / protein binding ,Length=321,ProteinGi=NP_194712.1,GeneID=829105,Locus=VIP3,Locus_tag=AT4G29830
AAACATGACTTTAGCGTTTAGAATTGAGACAGCGATATTTATGCATAAAGATGCAAGGAAACAGCATACTAAACCTGATTCTCCAGGTCTCAAACGACCACCAGGAAGCTTGAAAATGGAGTTTCTATATTGAAGAAGCAAAACATGAGGATGCTTGAACAACTCAACCTGATGTGTCCCAACATTAGATTTTAATCAATCCTTTCAAACCAATTTTCCCTGTAAAACTTTTCAAAATCCCTAATTTGGCTACCAACTATAAAATTACCAGAAGAACAGCTTCAACGCAAGTTCTCAATCCATGAGCAGCATAACTTCAAAAGAAACAAAAAAGAAACTTTAGCTATAGATTAAAACAATAAGAAAAAAACCAGATGATCTAAATCACATCAAAACTCGATTTACTTGGATTTCAATCTGATGACTCGATCAGAGATAATCTCGTCCTTGACGCGAAGAGCTTCTTTTGAACCGAAGTAGTAGCTGCTAAGCGGGTATAAATCAACCATCAAGTCATGAACGACATCGTTTCGTCTCGTCGTGTTGTCACTGATCTCCTCCATATCTAACGCTCGAGCTTCTTCACCCATTTTCTGCCCGTAAAATTCAAAGACGAGAGCTAAAAGCGATCTCAATCGATTAAAATTAAATAACAGAGAGACCACGAGAGCAGAGAAGACGCAAGAAGAAGAGTGAAGAAAGGTGTCGTAGTCGGATCACTGAGACGTGGCGGCTCCAGAGAGTACTTCTCCGCAATTAGCTGACGACGGCGGGAGAGTGAGGAAGAAGATATTAATGGGCCTGTTACGATATTAATGGGCCTTTAGTAGTAAACAAGAATACGGAACGATGTTAAACACTCTATTGTTTCCAACTACTAAAAACGACGCGAGTTTCTATTTTATAACTAAAAAACGAGAATCAAAGTCTCTGTTTCAAATTTGGGTCTTTTGCTTCTTCTTGCTCACTTGAGGAAACACAGTAAAAACCTAAAAAGAGAATGAAACTCG
>chromosome 4  14803100 14805259 - RUXF (SMALL NUCLEAR RIBONUCLEOPROTEIN F) ,Length=88,ProteinGi=NP_194751.1,GeneID=829145,Locus=RUXF,Locus_tag=AT4G30220
ATTATAGTTTAGGTATATTAAATCGAGGAAGTGGAAGTGTAGTGATTAAAGAAACTCAATTGTTAGAGAAAAAAAAACTAAAGGAATTAGAGCCACAATTACAAACTATCCACTTTGTTTTTTCGTTTTCAACGTACATCAACTTACGCTGCAAGGCACAAGTCATAAGTAGGTTATTCATATACATTGCTTGACTACAAAGTTTGATTTGTTTTCCCTTTTTATAACAATTTCATATGGTGCGATGTTACTATTTTGCCTTTAAACGCAAAAAAGTAAGATGATTCACATCTATAGCAGTTCACTTCAAATGTTTTTTTGTTCAAAAAATAAAAATCATGATGTAGATAACCTTTTCTATTAGCATGCTGATTTTATAAGCGTTTTCTTTATCATAGTAAACATATAATGACGTGAAAAAAAAAGTAAACATATAATGACTTGTAAAAAAAATAAAAATGAAAAGACCTCAAAAATGAAAAATACTTTGCACTAGATGATGGATGACCTCAACAGATGAGTGGTTCACGTTCACCTAATTCTTTGGTCATATATGTGATGCCAATCGTTTTAGTTTTGATGTAATAATTATAGAATTCTAATGGAATTATATATAATCTAAACTAATAATTGGATGGTCAAAGAGTAGAAAGCCGGCTAATTGTTTTAAAGGCAAGCTGACAAAATTTGATCATTGTGTAAAGATGAATGCAATATAATGGACTTTTGTTCTCGAGAAACCATTCTTCTTGCCGGTTTTATGTCATTAGGTTGGAATGCATGTCGTTTTTGTCATGTATTATTTGTTTTCACTTTTATGGAGATTTCACAAAGCAAGCCAGTTGAACCAATAATGGGCCTTATGAGATATTTTCGCAGGCCCATTATCTTCTGTACAGCAACGAATAAACCCAGCCAAAAACCCTAAATCGAGAGAAACCACAAGCGTATCGATATTTGTTCTCCCAGATCTTCGTTTCGTCTCTTCGTTCTCAAACTCATGGCGGTAA
>chromosome 4  14490738 14493752 + PRMT11 (ARGININE METHYLTRANSFERASE 11); protein-arginine N-methyltransferase ,Length=390,ProteinGi=NP_194680.1,GeneID=829072,Locus=PRMT11,Locus_tag=AT4G29510
CAATAGTATCATCACGTAAATAAAACCACAGTCCCTGTGTCTTACCCGTTGCTTTGATCTTTCATTCTTTTAGGGAGTGGAGAGACCAAAGAAACCTGGATTGAAGTCATTACGAACTGCAAGAGACCTACTTGAAGGAATGGTAAGGGCCGATTGTTTCAAGTAGAAATGCTTTTGGTTCTTCTCATTTATCGTCTCTGTTCATTGTCCTAATCGTATTTATGTCAGGTAATAACGGTGGAACCAGGATGCTATTTCATCAAGGCATTGCTGTTCCCAGCCATGGCAAACGCAACAACCTCTAAGTTCTTCAACCGTGAAACAATAGAGAGATTCAGAAATTTCGGAGGTGTCAGAATCGAAAGCGATTTGGTAATGTCAAATTCATATTCACTACAACGTCTACAAGTTAAAACACTCTCAAGAGTAATGTCATATACAATAATCTCATTTTGTTGTATATGTGTGATTTCTTTTTTAGGTCGTTACTGCTAATGGCTGCAAGAACATGACGAATGTTCCACGAGAGACATGGGAGATCGAAGCTGTGATGGCTGGAGGGCCTTGGCCACCGACCAAGTGATCGTAGCTACTCTTAGGCAGCTTATGGAAATTAAAAACTTGATAAGTAAAACTCAATAATACAACCTTTATTTTTGTTAATGGGAATAAGGAAAAATTGCCTGTGTTTTACTAATCTTGTACATGTAGTTTATTTTGTTTCAGTGTCTTGTTTGTGTGGTTGGATATTAAACCGATTGAATGTTCAAGTGGACAGATAAAATCTAACCGGTTTGGTGCTTGTCGACGAAAACCGAACCGGTACAGAAAATATCTTGAGCACAATTTTAGTTCTAATATAAAATTCATTAACAAGAGAGAAAAAAAAAACTTCAAATTAAAAGCTTCGTGTCTTCATAAAACCCTAATCTCGCGACTTCGTCTCTATCCCCAAAAACCCTTTCCTCTCTTCCTTCTTGTGTGAGACCGAGAAAAAAAGATGACTAAGA
>chromosome 4  14061724 14065582 - nucleotide binding / protein binding ,Length=452,ProteinGi=NP_567810.5,GeneID=828962,Locus=-,Locus_tag=AT4G28450
CTTATTTAAGCTATTTATTTTAATAGAATCACATATCAATAAAATATTTCAAGAAATTTCGCAATATATCATAGGCATAATTTCGTTCTGAAAAGTCTTATATGAAATTTGAAACTTAACGCGTAAGTTACCATTGACTAAATAAAAGTACCGTAGGAGGACCAATTCACAGTTTCACTTAAATAATTCTCTTGTCAGTGTAGTTTGAGTGGACAATAATCCATTATGAGTTAATGAAAAAGGTTGAAATGTAAGATAAAATTACGTATCAACTGCGTTAGTAGGTATATAAGTAGTTAGAGAACAAAGTAAAGTGTTTGGTAGGTGGTTTTTTCCTATTTGAATACTTGAAAAGCTTGTGTGAGTTTGTTGCTAAATAGTATAAAATGTATACAAGCATATGAGTGTTCTTTGAATTCAACTATATTTTAAAGGACTGTTTAATTATAAGAAACCTTAAAATTCAAAACACGAGAATCTTGACTTGTCCAAATTTGAAGAATAGTCTTGTATTAACCAACTTTACTAGTAAAAGTCCAACGGTAATGATATTGTATTCAAAGTCATGCATTTTAGGTAACCAGAGAATTCTTCAGAGTTTTGTTTACAATAACATCTTCGGATTGGATCAAAACAGATTTAAATAGTTTGAATCAATTATTTGTTATCGGCCGTACTCGAATTCATGATTTTAAAGAACTCAACTCCTTGATAAATTATTAAACACTAACCTTGTAAATGTCCCGCATTTTGTAACAGAAAAACTTAAACTCGAGCAAGTTTTGCAATAGTAACTTTTGGGCCAATTATAATAAATTATAAAAAGCCCATTAAGGACTAAATATTTTTAAGTTAGGCCCATCTCAGATTCGTCACCTCTCCCAAAACCTCTCATCTAGGGTTTTTCTGTCTGGAGAACTTAGCTCACTTTTGACTCTGTATCTCTCTGTGTCTCTCTTCCCCGTTAGTCTTCGTCGTGACCTTTTTGTAGTATTAAGCAATGAAGATTA
>chromosome 4  13738960 13741647 + 3' exoribonuclease family domain 1-containing protein ,Length=256,ProteinGi=NP_194479.2,GeneID=828858,Locus=-,Locus_tag=AT4G27490
TAGCCACTGGGCTTCGGTTTTTCCACAGAGATGTTTTCGTTTTAACTCACTTCCCAGAAAGAAACGGTGCCTTCTCCTTTGACTTTTTATCTGAGTCCTTTGATTTTTGATTTGTTGTGAGGTACTGGCGTATTAAATTGCATTAATTTCAATATACAGGCTAAAAAAACATAGGAGTACTTCTTATTCATTATTGGAGGATGTTACTACTGTATACTGGTGTGGACAAAACGTGTGATATGGACCGACGACGTTGATGATTGCATTTCGAATAAAATGAAAATGGAGGAAAGTGGCCTAGTAATGCGGAAAATGCCAAACATCGTATGATCGAGGCATAATGAAACCCATAATAATGTTTTTAAGAGGTGGCATTATGATGATTTAGCTTAATGGTTATGTGTCCTCATTTCAATCTTTGGGTTATACTTAATTTGTATTATTAGTTAATATATGTAAATATGTTTTCCTTAATGGTATTGGATTTATTATTAATGGTATGAATATGTAAAGAAGTATTTAGTGGAAAATATATTTTTCTATATCCCATTCACCTAAATTCCATTAATTGTCAAACATTTAGAGCTATTAGCTATAGTATTTTTATTTGATATCAACAACTCTATTTTTATTTGATTACTACACTTTTCTTTTTAATGTTAAGATTTATACCAAATATTTTAAAATGATTACAAAAGTAAAATCTTCTAGTAAATTGAAACTACGTAAATAAAAATGTTTATTACTTTAGTTACTTAAATATACAATTTCCCCCTTTTTTTTAATTATTTTTTGCTAAACCCTAAAAATCTTTTAACGGCGTTTATCGTTCTTCCACTCTCTCCGCCGCGTTCTCTGTCTCTCAAACCCTCAGGGTAACGATTCTTCTTATTAGACCAACTGTTGCTTCTTTCGCATCGTAGCTCTGAGATTGACCCATTGATTTCTCAACTCTTTCTCAGTAATCAGATTCGATTTTGTTTAGTCTCAGCTCAGAACAATGGCAGCTA
>chromosome 4  13504380 13507619 + aspartyl-tRNA synthetase, putative / aspartate--tRNA ligase, putative ,Length=532,ProteinGi=NP_194417.2,GeneID=828794,Locus=-,Locus_tag=AT4G26870
CACATAGTAGTTAGTGATTGAAGGATAAACATTCGGATTTTGAAATGAAATCGATTATCTAGTGAAGATAACAAGGATTGGAGAGAGGAACCTGTGGAGCTTTATCGATGATTTCTTGAACGTAATTCTCGCCGAAGCAACGGTGACCTGCGTCGTAGATTTGGCGGATAAGTGAGACGGGTTTAGTCTTGGAGACTGGAAGGACCCTGACCCGCTCGGGATCTCTTCCTACTTGCTCCGCCGCCTTACGAGCTCTAAGAATCACAGAGCGGAGAGCACTTGCGACGGTTGCCTCCACCGCAGGAGCTGCCATCGCCAATCGCCACTAACGCCTGTCGTCAATTTGGGCTTCTTCGGGAGTAATGTTTTTGTCACGTAAATTAGTTTATGGCCTTTAATTGGATAATTCACGGTCCACACGTTCAATACTAATTGCGATTATTTATCTCTTCACTTTTAATCAAAATTTCCAAGGCAGAGACACATGTAAGGGTTGATGTATATAGTCATCAATTCACGAGATTATTGGAATCTTTATTGCATAAACAATATCAAAATTGTGTTTTTATATATACCCTTTCAAAACGTTATGGGATTCAAAATTACACCCACACCCACCACTTATTGATTGGACATAACATCATTCAATGTAAAATTACACCCACCTCTTATTCATGTTTTAATTTTCACTTCTGTATATATTTTTCGAATTTCATGTATTCTGTTTGTACTTTTTTGGGTCTTATGTTAAGCCCATTTGTGGGTTTGTAAAAGTCTTTGACAATATCCAATAAATCAGTGAAAAAAAAAAGAAAAAAAAAATTATTATCACTGTAAACTTCAAATCAATTCAACTTGTGCTTTACATGGGTCTTCGCTGGACCAATATGTTTTGTGGGCCTTTCAAGCCCAACAATAGTTATCTACCCTAGCTCAAAAAGAGTTATCTTATTCTCATTCTCTCTCTCTCTGCCGCAGCTATCAATTTACTGGAGAAGAGATGGTGGGAT
>chromosome 4  13102906 13107718 - FtsJ-like methyltransferase family protein ,Length=821,ProteinGi=NP_194303.2,GeneID=828678,Locus=-,Locus_tag=AT4G25730
ATCTTCGACTTACTAATCACTCCTAGTTTACTGAGCCTATATGCCTTCCACTTACTAATCACTCCTAGTTAACTGTGCCAATATGCTTCGTTTAAAGTCTTTTAGCTAGTTGATGAAGAGATTGTCTAACAGCGTGTTGTATGTTGGCAGGGAGGTGGTGGTAGGCCTGGTTTTGGCCGTGGTGCAGGCGGTTACAGTGCAGCAGCACCATCTGGTTCAGGGTTCCCTTGAAAAATTTGTTGTCATATTGCGACGATGGAAGGACAGTTTTGTTTTTTGTTCTAGTTCTGTTTGTGTAATGCAAATCTGGAATCTATAATCTATCTATTACCTTCACCTTGGTTTAAACGAACAAATCCTGTAGTTTCAGGATTAGTGTCAAAATTCATGTTTCTTACTCTATCTGTCATGGAATTAGGTTTGCCTTTTTAAGAACAAGAAGAGGGAGACCAAATCTGTCTTCTTTAGTAATCTAGTGTGGTAAAATATTGAAGTGGAAATGTGTATTAGAGAATTCGTCTTAACTTCTACAAAAGACAAAAGGGATTCAATGCTAAATTGGAATTTGATCCAATTTCTTTCTAGTCTAATCTTTGAACAATATCCTTACAAGAAATTTTTTATCGGACATAGCGCAACTCTTTCTTTAACGTTGAACAATAAATCCAACTTCGTCTAGATGTTAGTGTTCCAAGAACAATCCACTTGATACCTCAATTTCGTCTGTGTTGCTTCCAATACAACATCTTGTTTCTTAGATTGTTGACAAAAAAGTTGAGCTTCTTTCTAAACATATTAAAGGGCCGTTTAAGAAGCCCATCAGAAAGAGGTTAAAGGGCCTGTCCAAAATAGAAATTTGAAATCCTCTCTGTGAGACGAAGGGTTTACACTAAGGCGGAATAAACCCTAAACCCTAGCTGAGTAGCTTCTTCCTCCCCAATTGCTATTTCTCTGCCTCCGTGTGCTGAGAACCAGAACGAAACCCTAGCAAAATATCGCCATGGGTAAGG
>chromosome 4  13073238 13076205 + FIB2 (FIBRILLARIN 2); snoRNA binding ,Length=320,ProteinGi=NP_567724.1,GeneID=828668,Locus=FIB2,Locus_tag=AT4G25630
AAAAAGGATGGGTAATGGGACCTATTTTCCCCAACATCCCACATGCACACTTCCCTCTCCATTCTCTCACATTTATTTCTTTCATTCTAATTTATCCATTCCGTGTGTAACATATTCACTAATAATCTCATCTCACTAACTCATTCATTGATTGTGATATGTTTATCTAGAATTAGTGTTTTAACACTGTGTCTACATATGATTTCCTTTTCATTGTATGTGAACATGTTAACTCACTAATCATTTTGTATTTTCGAGTTAACATGAGTCTCCACTTCGGTAGACTAAAGTAAAGATAGGTTTGAGTATAATAAAGTTTAAAATTTGCTTTAAAATCAATATTTATAAATAAGTTTTTATCATAAGTGATTTTTGTATGTTATATTGGACCTTGTATAAACAGACTACAGAAGAAAATTATTTATGAGAACTTGTAATGTTAGAGTGGACCTCGTATAAACTAATTATGTGGGCTTTTACCATAAACTATTTATGAAAATTATTATGGCCCACACCACTATAACTAAAGCCCACATATTTAGCAGCCCAGTTTCATTGTAAGAGACATGTTCGCTCTGGAACTAGAATTTTCTGGTTTTTGGGTATTTGTTTTCTTATGTGTAGAGAAATGATGGTAACGATTAAATGTTGTGTATTACAATTTACAATGGTAAGACGATTAATATATTTACACACAATTTTGTTGTTGCTGTAACACGTTAGTGTGTGTGATGATAGAATTTCATAAAGCTTTAACTACGAGGGGCAAAATGTTAATTCTAAATAGTTGACAGCAGAAAAAGATATGTATACATAATATAAGGATTAAAACGTAAATAATAATAAATAAGGCGAGTTAAATTAAAACCCTGTTAAAACCCTAGCTTGAAACACATGTATAAAAACACTTGCGAGCGCAGCTTCATCGCCATCGCCATTCTCTCTCTCATCAAAAGCTTTTCTCCTTGATTTTCGCATTCTTTAGAGTCTTAACGCAAAGATGAGACCTC
>chromosome 4  11215996 11218772 + eukaryotic translation initiation factor 3 subunit 7, putative / eIF-3 zeta, putative / eIF3d, putative ,Length=591,ProteinGi=NP_193830.1,GeneID=827845,Locus=-,Locus_tag=AT4G20980
TGTTGTTTTTATATTTAATAAAACTTGCACTCAAAAACGCTAAGAAGCTGCATGTTCCCATCTGATTGTTAAGTTTCTACTAGCTGATTCCTATTAATATCCATATGTTAGTAAACTAAATTTAATTTATATTTTATATAGGTGGAAGAACACGATTATGGAGCTAGGAGTCAAATTCCTGAAAGACTGGAGAAGATTGTGAACAGTGTTCACTAATATTGATTCCTTGTTCCTTTATTAAAAAAAAAAGTTCTATGTTTTTGTTCCTTTTCTTGAATTATTTTTGGTGTTAGCTAGATTCCTTTTCTTGAATTGTATCATGTGCTGTGAGAGTGATGTTTCATTTGTAAGCATAATATATACTTTTCTCTACTTAAAGCTGTGAAATATATTTTGTTTTTTGGTATCAACAAAGCTGTGAAATATATGAAACTTAGGATGATGATTTTCAAGAACGAAACCAAAAAAAAAAGTTTCTTAGAATTAATACATGAACGAGCGAAATAACTTCACCTTTTTTCAATGTGTTATACTTGCCCAAGCATTTGTAATCTAGTGATAGGAGAAACTTTGGTGATAGGTGAAACTCTCAGATCCGAGTTTGAATATCCCGTGGTATTAGTTAGAAAACATTTAAATTCGGGACAGATAGTGTTGTGGTCCTTCGGGAAAAGTTTACTTCGGAGCACTTTGGTGCGTTTCTATCGAAGCTGACCAGATCAGCAAATAGAGTTTATCAAAAAAAAATGTGTTATACTATTTCAAATTGATGAATTTGAATTCTAAATTTTTATTTTATTTTATTTTTTTCTCAAAGTCAGAAATGAAAAACATGATTTAAGACTTCAAGTGTTATATATGGGTTTTGAAGAATACTAAAGCCCATGAGCCCAAACATTAACAAAAATGTTTTTTTCTTGTACCTTCTCTCTTCAACGTAGACTAAAGAATTAGGGTTTCCGCTTTCCACACACACAGCTGCAACACTATCTTCTCAGAAATGGTAACCG
>chromosome 4  10016724 10019151 - EIF4E (EUKARYOTIC TRANSLATION INITATION FACTOR 4E); RNA binding / RNA cap binding / protein binding / translation initiation factor ,Length=235,ProteinGi=NP_193538.1,GeneID=827529,Locus=EIF4E,Locus_tag=AT4G18040
TAGAATACATTCGACTGCGAAACATTATGAAATCTTTTTATTTTCTCCTTTCTTTCGTTTGACCGATAAAACCAATGGAATGAATATAAGAAATTTCGTTTTGTTTCTGTACGTGGTATATCCACTGATTTAAACTTTTAAATTTACATGCACGGAACTTAAACACAATTGTATATTGTTTAGATTTAGAATATAATCCAGTTGTCTTGTTGGTCTAACATATTATATATATTAATTAACCCAAACTAGGTACATAAACAATTTAATATCTTAAAAGAAATACTATTATGGGGCGGCAGGCAGATCACAACCTTTAGAAATAGAAAGGTAAGACAAACTCACTTATATAGTCAAAAGCTATTAACACTTCCATAAGATATAAATCTCTCAAACTTTTGACAGTCTACAAAATACTTCACATTTTCTTAATAATCATATTATATGCTTTTGTGAAAGCATATAAAAACCTGATCATGTTCGTTTTACAGTTCTGACAATAACAACATGTTTTCTTAACTTTTTTGTAGCTGCTAGCGATCAACGACCAAACTAACGAAAACAACCAATTCTAAAGTTTGTTGTTTGTTTATGTGGTTAGTAATTCAATAATCGAATTTGGCAACCAGTTTTGGTGACTGATTTCATCAACTAATGACTAAAAATTCAGTCTATAAACATTTTCACGTTTCATATTTTGAATTAACGTTAATCACTAAAATTATTTGATTTTTTTGAAGACTACAAAACAAACATAATTTAGTACATGTACTTCAAACTAACACGACCATTAGAAAAACCTTTAAGAGCAAAAAGAGCCGGAGACAAGTTAAAGCCCATAATAGTTGTTAAGTTATCTCTTCGGCCCAAAAAGAAAAAAGACAAGAAGTATGTAATTAAAACGACGTCGTATCATAGTTAACCCTACGAGAGGAAGTACATTAGTTTGGAGAAGAGTAATAGACAGAGAGATAGAGAGAAAGAGAAGCAGTTCGGAGAAACAATGGCGGTAG
>chromosome 4  8020313 8022065 + GR-RBP2 (GLYCINE-RICH RNA-BINDING PROTEIN 2); ATP binding / RNA binding / double-stranded DNA binding / single-stranded DNA binding ,Length=153,ProteinGi=NP_849377.1,GeneID=827019,Locus=GR-RBP2,Locus_tag=AT4G13850
TCAACTTATGATTTTGAGCAAACAATAACAAGTACGAAAGATTTTTGTTAGGAAGCAGATTGAAAACTTTTATTATCATGTTCAATATTAAAATCATAAGGTAACCTATATGTTAAAAATAAAAATTTAGTCTTAGTGAATTATATCTCACTACTTATTACGAAATTCATAAAATGTAGTCTAGTTTTAGTGAATCATACAATTTTGTTTGTTTTTGTTTCTGAAAATTCATTTCTTTTCAATGAATGGCCCATCAACGACAATTATCCGTTTAACATGGATTTTGAAGCCCAGCAATCAATATGGGTTTCCAAGCCCAATACAAAAAGTCTTATTTTTAGCAATATAAATCAGATAAAATAGGGCGAGGAAAACTAAAATACCAAATTGGATAAATCAGAAAAAAACTAGTTCCTCTACGCCGACTACATCGTACACTCAAAAAGATTGGTACCACAAGAACTGATTTACACAGACTCTGCTACGTGTACAACTATTTTACCCTTTAGTACACAGTAAAAATATACACGTACACACACCAGATTAAATTATTTAGCGAGAAAAAAAATCCTGAAAAGAAAATGAGATATTTTTTAGTGAGCTTTGTATATAAAGCCCCTTAAACCCTACTCCTTGGCTTCATTCTACATTTCCTCTGCCTCTTTCTCAGATCACAAAACCCTAATTTCGAATCTTTATTCTTCAGGTACCATTTCTTCACCATCTTCGATCTCCTAAGCTTTACTATGTTTCTGTTTTGTTTAATTTCATGGTGAATTCGTTTCTAGTGTGTCTCTGTTTTGTGTTCTCGTTTCAATTTGACTGTAAGGGATTTAGAGCTTAAAATTACTCTTATGTATACTTTGAATATAGATCTACTTGTTTTGGATCAGCCCATCTCGTTGAATTGATGATTTAGTCTTAAAGTTAGGGTTTTTATTAGTATTGATTTATAACAGTTGATCTGATCTGATTCTGTGTGTTTTTGGAACTTTGTAGAATGGCTTTCT
>chromosome 4  6947834 6953053 - EIF3A (EUKARYOTIC TRANSLATION INITIATION FACTOR 3A); translation initiation factor ,Length=987,ProteinGi=NP_192881.1,GeneID=826746,Locus=EIF3A,Locus_tag=AT4G11420
AATCCCTATTTGTAATAGAAAAAATCATATTCAAATTTTCAATTTTTTTATATAAATGCAATAATCATAATTAATTTTTTTTATATGAATTTATAATTGCCCAATTATAAATATTAAAGCGGGTTAACACAATTATACTTTAAAAAAAATTTAATTGAATAACATCAGATTCTATATTACACTTTAAGTCATTAAAACTCTTTTGAAATCATAAACCAATAACACCCTTTTACAGTTGAATTTTTTACCTTTCATGATTTTATGTAAATCAATTGTTTTTTTGAAATGAATTTTTGTAGTGGCATTTTATGTAATATTTAATATGTTGTTGGCTATTTACTTAAATGTATGTTTAGTTAATAATATAGAAATATCAAAGTTAATTGCTAAAAATATTATTAAACAAAATATAGAGAGTATATTGTAAATGATAATTCGAAAATGAAATCCATAAATTTTGTTGATCTCAATTGAATCACATCCCAGTATTAGACAAATTGGGTTTTATAAACACTAAGAAGATAAAACGGGGTCATTTCGAAACCGTAAGAAAATAGGATGATTTCTGCAAATATGGGTAATATATATGTAGAACGATAATATTAATACCAGAAACCCTAGAGTTGCTTCCGCTTCGCTTCTCGTCTCTCTTATCAGTCTTCTCTTTTCACGGCTACAAGGTTAGTCCTAAGTTTCGGCTCTGTTCTTGCATCAGTGATTGGATCTCTACTGCCTTTTAATCAAATCTCATTGAATTGATCTGGGTTAGGGTTTGGGTCAGGTTATCGAATCTTTCTGTGTTATTTTGATTCTATGAAATGAATTTAGGGTTTGGGCAAGTTTTTTCTGGTCTATGTAGCTTCCATCCTTTTCTGAGATATCTGATTGGGTTTTTCGGATTCTGGTGATCTCTGTAACAAAATCGCTTCTCTGTGTTTTTCAGGCTAATTGAGAGTGTCCCTTGCGTTAGAGTTTGTTACTAGCTTTTTTCGTCTGAAACATGGCGAATT
>chromosome 4  6754820 6757230 - MTSSB (mitochondrially targeted single-stranded DNA binding protein); single-stranded DNA binding ,Length=201,ProteinGi=NP_192844.2,GeneID=826707,Locus=MTSSB,Locus_tag=AT4G11060
CGAACCCGAACCCAAAATTTTCAAAGACCCGAGCGGTTCTGAACTTCAAAACCCAAAAAACCCGAACCTGAATAGGTATCCAAACATATCTCATATATAAGTATATATTAGTTATATTTATACTTGTATACAGAAAATATTAGGATTTTTTCGGATATTTTAATTATTTTTGTTTATTTTTAGATATATTCAAGCAAAACTACTCGTGTTGTTTTGGAAATATTTTAAAATTTTCAAGTAATTTAATAGATTTGCACACAAAATTTGATATTTTAATATATAAATAAACTCGAACCCTAACCCGACCTGAAATCTTAAATTACCCAAACGGGTCCTAAACTTCTAAACTCAAACCCAAAATAGCCGACCTGAACCTGACTCGAATACCAAAACGCTTAGGGCTAATACTTAATTAAAAAAATAAAAATCCACAAAAATATTTAAAACTAAACATTGTTAAAAATATATTTTTTATATATACGGTAATCTCTTAAGTTAATCTTACATCATACAAATTAATATCAAATGAGTTAAAATTAATAAATGAAAATATTCTCATTAAAAAAAATTGAAAAGTTAAATCCTATACGGGCCATGTCATCTCATTTCATTAATTCGTTAACGAAGGGTAATTTGGTAAGATCACATAGCACAACCTAAGGTTGCCGTCGTCGTCCTCTACCTCCGAAATGTTTCCCGTTCACATCGTTTTCGTTTTGTCCCCAAAACCCTAAAAATCTTCAACGCAGGGTTTAACGAATCAAACCTCAACGACGTCGTTTTACTCTTCTTCTTCTTCCTCTCTGTGTTGCGTTCCCTCTTTCACAAACTCACTGGTAAGCCATTTCCCTCTTACATCGGAATCCTGCTTTCGCATTTCTCAGCTTCGTCGTGATTTAATCGTAATTGGTTCAAATTTGTTGTAAACAACCCTAATTTCGAGGAATCATTTGCAATTCCCTCATTTTTGCAGACATCACATCCTTAGAGTCGTCCCAGAATGAACTCAC
>chromosome 4  6478089 6480079 - nascent polypeptide associated complex alpha chain protein, putative / alpha-NAC, putative ,Length=212,ProteinGi=NP_192786.1,GeneID=826640,Locus=-,Locus_tag=AT4G10480
TTTGTATGTTAAAACTTCTCCAATCTGAAAAAAAAAACAATAATTAATAGTCTAGCCGTTACTAATATGCATGTTAACTCGTTCTTTTTTGTTGTATGTGTATTATTTCACATGACAAGCTTTAACCTTTAAAATGCACTCAACTCGTTCCTTGCACAAAAAGTCAATTGAATATACGTATTGTCCCATACGCAAGGCAAAAAAGCAGAGATAATTATTATTTTTTTAAATATTTTCCAACGTCAAATCTATTTTTTTTGTCAATATACCTTAAAAAGAAAAAAAACTAATTGTCTCTAAGTTAATTATTTATTAAATTTTGTCTCTTAACTTAACGACCCAGAAAGCCTCCTTGGTTCAATGGTTGATCAAGGGTTCATTAATACTTATATACTAAGAGGTTTGGAGTTTGAATCCCAGCTACTGCAATTTATTAATAGATTTGCAGATTAATTGAGGCAAGTGTGCAGGAGATCTACAACGATGTACAATTATAGCCGTTCGCCAGGATTATACGCAGAGAAGATATTTTTGGTATCCATCAAGCGCATGGAGAAGAAGAATGAGGTGTCGTATATCGTGGATCTAATAAGGGAAAGAAATTATGCATAATAAAATTGTCTATGTAACAACTCTCGTAATCTGTAATAGAAAAAAAAAAACTAAACGACCTAGATATTCATGCGTTAAAATTGGTTGTTTTTTTAGTTATCAATGGAAAACACACCACATCAGAATTGGTGGACTTGGGCTAATATATTTATGAAAACAAATAGTTTGGGGCTAATGTATTATCTAATGGGCTAATTAATAAAACTTAAACGAACTATTTCTAAGGCCCATTAAACGATAGGGTAAGCCCAAATCACTATCTTACGCCCCTCTTTATATTCATCGCCACTGAAACTGAGAAAAGGGTTAGTTTCGCTGCGCTGTTTCAAGGGTTTTCGTTTTTATCTTTTCCTCCGAAGAAGAAGATAAGAGGTTGAAGAAGAAGAAGATGCCAGGTC
>chromosome 4  6619947 6624312 - MTA (MRNA ADENOSINE METHYLASE); S-adenosylmethionine-dependent methyltransferase/ methyltransferase ,Length=685,ProteinGi=NP_192814.1,GeneID=826670,Locus=MTA,Locus_tag=AT4G10760
TCAGAGCAACAAGTCGACACAAAAGAGGAATACATGAGAGACATTGGAGATACCGAGATATCGAGGAGGCGATCCAATGTTGCACAGATGCAGCTTTGGGAGAAAAGAAACGAGCCGTCAAGAGAGAAGCAAAAGCCTCCAAAGTCCGTCAAGACTCAGCGAAGAGAACCACCCGACAAAGACGACGTTGTGACTCCACTCTGTGACCACCGAACAAGAACGATGACCCAAGAACACCCTTGACCAACAGATCCTATAGATCTGAGTACCAAGACCCAACCTCATTAAATCTGCCCCACAACACCCACTATTCCAAAATGTAGAGCCTCGATGCTTCCACAAACAAAGAATACAAAGACAAGAAATGAAAAACTATGCAGAGAAACAAAGAAGGTGACTGACGCTGGTGCTATTTGAGCCTCCACGCGCTGGTCACTTTGTGTTAAAGCAGGAAGACGAGAGAAAAAAATATTATTTTAGGTCAACCTTGTCGATTTTTGCGATACTTAGAGCTTCGATTTTTAGGGTTAACGGTTCACCTCTGCTATATTTTTTTTATCAGAATTCAACTCCAACAAACTAAATCACTTTCCGTGATAAAGAAAAGAAAAGTGCAAAAATTTGGATTTTGTTGATCCAAAATAAAATACAAAGAACTGAAATCTTAAAATCATATACTAAACTAGTTGTTATTTGTAAATTTCTTATAACCCTTTCTTACATTTTTAAATTACCCTACATATAACTTTTTCTTACATTTTTAAAATATCCTACAATTATCTAACTAAACACCCAAAAATATTTTTACCGTTTTATGTTATCAACTTATCATCGTGTCCGACAAAAAAAAAAAAACTTATCATCGTGCTCCTTTACATTTTTCGTGACCTAAAACTGCTACGACATCGTTTTAGTGACTTACTTGCTAAAACCCTTTTTAACTTTCTTTCAAGCTAAAGACCTGCACAAACTCTCTCTCGAATTCTTTTGTTTCGAAGCCATGGAAACTG
>chromosome 4  6397526 6405509 - isoleucyl-tRNA synthetase, putative / isoleucine--tRNA ligase, putative ,Length=1190,ProteinGi=NP_192770.2,GeneID=826624,Locus=-,Locus_tag=AT4G10320
TAGATTCTATCGCAAGTAATAATTCTTTTCATTTTATATAAAACTATTTTGCATTTAAAAATATGTTTATCATTATTTGTTGCATATTTTGTACGAGAAAATTATTTGAAAAAATTCTATGCATGTTTTAATGTTAAAAAAAACTCTGTTGAGTGTATTCACGAGCCACTCAATGTAATTTTTATCTGATGTGAACATAATATATGCCTAAAGAAAAGTTTGAAACTCACCCTTATATTCAGATTGATGTTGTGGACTAATGTTGAAATATATTCTAGTATAAGTTCTAGACCACATGATTTCATATAAACTTAGGTCCAACTTTCACCAATTATTATGAAACATTTGTATTGGGTCTTAAATTTTTGCGACCCATTTGCAGATATTTTTGTTTTGTTTAAGCCTCGAAATTAGCAAAACTACCCCAAAATTAACAAAAATGCCCCATAATTAACAAAAATACCTTATAATTAGTAAAAAGTTCCATAATTGACAAAAAATGTCCAAAAATTAATAAATAAAAATTATCAATGTCTCATAATTAGGAAAAATAAATCAGTTTTTATTTTAGAAAAGCGTCAATTTGTTTTGTATTTGGCCTTGGATTTTAGATTTTAGTACATTTCTTATTATATTAAAGTATGTATATTAATCAATATTAAACTACTATCTTATTGATCATCATTTAACAGTTTATTCATCTAATATTTTCATCATTATTCATCTAATTCATCTGGTTCAGTATATCAACCACCATTTGACAGTTTCATAATAGTCAAAATATTTTCCTTCTTCCTTAAATCGATTTTTTAATACCAATAAGTGGAAGTTTGACCCAAAAAGAAAACAAACAAGTTAATGGGCTTACTACGGCCCATTAATAAACAAAAACGCACCAAAACTTCATCTTCAACGCCGGGGACTTTGATATCATCTGCGCCGAACAAAAACTCTGCAGAAACCCTAATTTTCGTCAGTGATTGATTCTTCCGTTTCCACCATGGAAGAAG
>chromosome 4  2740255 2742008 + unknown protein ,Length=250,ProteinGi=NP_192449.1,GeneID=825888,Locus=-,Locus_tag=AT4G05400
AGGACCATGTAATCATCTCAACGACAAAGATCGGTAATCTAGTGATCTAGATCGTTTTTGCTCACCTTAATCATAGATCGGCTCGACCCATCAATTCTAGTTGGAAGTGCAACGGACATCTAAAATCAAAAACCAAACTTTCATTAAATCCGAAACTTAATCTCAGGAACCAAAAAGGTTTAGAATGGTAAAAATGAAAACCTGAGAAGGAGTAGTTGAGAGAGCCATAGCAATGGAGAAAAGAGACGATAATTCTCCAGATGAATATTAATAATTGATCTCACAATCGAGAGGAAAAAAATGATTTGAGGAACAAAAGAAACAGAGGATGATTCTGGGTTTATAGTAAGAAGGTGAGGGGAAGAAGAAGATCCTTTCAAGGCCCAGAAGAGACAACAACAGAGCAGCCCATACTGACTGCAAATTTCTCAACTTTTTTTTGGCTCTCGAGAGATCTTAGTGGACAAATTGCTTTTTGTCTGTGTTGGATCTTCTTTACTTTTCACCACGTTCTTTGTATTTTACTTGTATTTGGTACTTGGAGGTTACAGTTTCCAAAGCCAAATTCGTTGTTAATAGTGAGAAATTTAACAAGTTGCATGAGACTGAATTCAGCAAATTTCTTCTCAGTTCTGGAAAAGTAAAATCGAATTTGTTTTCAGAAAGAAGCTTCGGTTATGTGGTGGTAAGCCGAAACAATAACCAAAAATTAAATCGAATTGAACCAAATCAATTCAAAATTAACGTCGGTTCTCATTCGGTATACAAAGAAATGGAAAACCGAACCAAGAAACCAAATTGGAGTTTTCTAAAAGACAAGAAAACCCTCGGTTTAAGCTGAATTTACAGTTTTGTGACATCGTGATTTATTTAACTTGATGTAAAACGACGTCGTTAGTTCAGTGTTCTTCTTCCACAGTCGAGAGTCGAAAACCCTAATCTCTGTACTCAAGCAACATTTTCAGACGAAAGCAATCAGAAACTCAGGTGAATCAGAAGCATGATTCGAG
>chromosome 4  2743229 2746521 - transducin family protein / WD-40 repeat family protein ,Length=504,ProteinGi=NP_192450.1,GeneID=825889,Locus=-,Locus_tag=AT4G05410
TTATGAAAATTAACTCGTGATGGGAAATTCATTGAAAACCCTAAACCCAAATCAACAGCTGCAATTCAAAAGGGGACTAATTGACAAACAAAAATTGATAACAAATAGAGGTAGGGGGAGAGTTTCGTACGCGACAATGAGATTGAGCTCTTGAGGACTTGTGAAGTTGCCAACGCACGAGTGAGTGACACTGGTCGGTTTGTGAGCCGTAACAACGTAGTTCCATGAGCTCATCTTCCTCTTCTTTGTCTCCAGGGAATTTGAGTTCGACTTTCTACGCGAGGGCCCTCGAGGAAGCTTCTAGATTTCTGAATCGAGCTTTCGGAATTTTAACATAGAGAAGTTAGAGAGAGAATGAAAAGCCAAAGGAGGCGAAAATCGAACAAGGAAGAAGAAAGACAACTTTCGACAAAGACTGGTCGGTCGGTTTTGGTAGACAATTGAAATTAGATGGATGGTCCGGTTCGGTATACTATAAGATTAAAAACAGTTTTAAATTCAGCTAAACCGAACTCATTTGATTTTATTAAACCGGAATCATCCGATTCGAGTTTGTAAAAAATACCGAAATTGAAAACACTAAACAAAAACTGTATTAAACTGTTACTGAAATAAGAGAATCTCCCAATTCGGTTTACGTACTACTCTTCAGAAATCAGAACCAAAAATTCAGAAATCGGATTGAACCAAACTTAAATTGACGGTCCGGTTAGTCTTCGGCTCTACAAATTAAAGGCCCAAGTTTCTGCTTTAAAAGAACGAAATAGTTAATGGGCTCAAACCATAGACCAGGTAAGTCATGGGCTTGGTTAGTCCGGGTCAACCCGGTAGACCCGATTCCTGAAGAAAACCTAGTGGAAGGTTTAAAGTTGTAAACTTTCCGACCAAATAAACAAAATCGTTTTCCAGCTTCTTCCGTCGCCACTAAACCCTGAGGCTAAACCTAGACGAGTCAAAGTGTAAAATCGTTAAACCCTAAGAGGGAGTGAGAGAGAGAAGAATGAAGTACA
>chromosome 4  1295751 1299354 - elongation factor Tu, putative / EF-Tu, putative ,Length=454,ProteinGi=NP_192202.1,GeneID=828134,Locus=-,Locus_tag=AT4G02930
AGAATTTGCTTTATTTTTTTAATATAGGAATGTGAATATTATTTTAAATGATTCGTTTCAAACTTTGGATATATAGTCATGTATTCTTATAACTAGAAACTTCGGGTATTTGGGTAAAATTTTCGATTATTTGGATACAAATTCGGGTATTGGGTAAAATTTCGGGTATTTGGATATAAACCGATCTGAAACCGATTGGATCCGAACCGAATCCGAACCGAGATTTTCTATTTACCCTATTGGGTCCTAGAATAGCATATCCGACATATCCGTATTCGACCGATTATTACCCAAACCCGACCAGCATACCTGAATACCAAGCCGTAATTTAGATATGCAATTTATAAAGGCTAAAAAATCGTGAAAAACCATTGTGATATATTATAAATTATTTTTTGGGAGCCCTAAAAACATTACATATTTTGGAAGCTCGAGACAAAAGCCTTTCTTTTTTTTAACCCTTTAGGCACGGTTATATGAATCATATGACATGTAATATAGCAGTTTGTAATAGTACCGTCATATTGTTTAACCTTCAAATTCAAATATGCATGATTTATGTTCTTGACAAAAATATGTATATTTATGCAAAATTAAATATTCATCTATAACGATCATATTATCTATACTGTTAATTTTAAAAGGATCATATCATCTATACTGTTAATTTTTAAGTGATTTTTTTTTATAATTTGGATCCCATTTTATTTGCTCTTAAAAACTTTGGATATACTTGATAGCTTTTTAACAAACAAAAATAAAATAAAAAGTACTTCGAGCCCACGTAAAATCGAATAAACAAAAATTTAATTTGTTGAACAAGTTGGTGTTTTGAACTAAGGCCCAATAATAGTAAGAATACTAAAATGGGCTTAAGCCGGGTCGTCGGATCGGGTTTAAGAAAAAACAGGGTCGAGGTTTCAAGAGAAACCCTTGTTACTCAGGCGACTAAAACCCCAAATCTCATTTGTGTGTTCGCCTTTCTCTCGTACAAGTCAAAATGGCGTCCG
>chromosome 4  1053242 1057884 + unknown protein ,Length=855,ProteinGi=NP_567232.3,GeneID=828039,Locus=-,Locus_tag=AT4G02400
TCCTGAAGCGCCTGTAACTGGTTACATGTTTGGAAAAGGGGTTTACTTTGCGGATATGTTCTCCAAGAGTGCGAACTATTGCTATGCCAACACTGGCGCTAATGATGGCGTTCTGCTCCTCTGCGAGGTATACTCGCTTCTTGTCTCTATTCATATAGAAAACAACAAAACTACTGTATAACTACAGGACCTCTATAGCCATTCAACATAACTATCCTTATGTTTCCTAACGATAAAAACTTCTCTAGGTTGCTTTGGGAGACATGAATGAACTTCTGTATTCAGATTATAACGCGGATAATCTACCCCCGGGAAAGCTAAGGTATGAAGATAATCTCATTCATATTTCACACAAGTTCCTTATCTCAAACCGCAATGAATTATGATTTACTATTTTTGTACTGTACCTTGATTTGTTATTTGATGGTTGCAGCACAAAAGGTGTGGGGAAAACAGCACCAAACCCATCAGAGGCTCAAACACTAGAAGACGGTGTTGTTGTTCCACTTGGCAAACCAGTGGAACGTTCATGCTCCAAGGTTTTTGTTTTTGTCTTGCTTCAACACACATTCACAAAATCTAACTCTCTCAAATTTCATAAACTGACTTTATATAACTTTTGCAGGGGATGTTGTTGTACAACGAATATATAGTCTACAATGTGGAACAAATCAAGATGCGTTATGTGATCCAAGTCAAATTCAACTACAAGCACTAAAACTTATGTATATTAGCTTTTGAACATCAACTAATTATCCAAAAATCAGCGTTTTATTGTATTTCTTTCAAACTCCTTCATCTCTGATTTTGCACGGTTCACTCGTATATTGGTACGCTAAACCGCAAACCATACCCAATTTTATCCGGTTTAGTTGGTATGATTGAGAAATTCTTATTCTCTGAAACTCGATTTTATTAGTATTTAAGCGAAAGAGAAGAAACCCTACGAAAATCTCAATCGGAAACTAAACGGCAAAAAAAAAAAAAAGCAGAGGCAGCCATGGGAGAAA
>chromosome 4  677266 680164 - MEE49 (maternal effect embryo arrest 49) ,Length=343,ProteinGi=NP_567213.1,GeneID=828136,Locus=MEE49,Locus_tag=AT4G01560
ATCTGCTCTCCTTAGACCAACCAAGAGCTCATTAACAGCAACAGTTCCAGGAAGATAACTTACAATAATAACTCTACCAGTATCATCATCACTATGGTTATCAGAAGCTTCTAAAAGCTTAAATAATATAGACAGAGCAAGACGCAATTCGTGTTTCTTCACCAGAGCAATAAGAACAGAATCATATACACTAGGATTTAAGCAATCTCCTAATTCCTCCATGTAATCCAAAACTCCTAACGCTGATTCGAACTTACCCGAACGGATTAGAGAATCTAGAAGTATCTTCGCCATCGTCTGGTCCAAGTTAACTCCATCTTCCTTCATTGAACCAAGCAAATCGGGAACTTCTCCGAGAAGCCCTGTCCGACAAACAGTGCGAAATATCTGAGAGTAAGCTGTCGCTGAATGTTTGTATCCAGGACGAAGAGAATAACACCATCGGAAGAAATCTAGCTTCTTCGATGGATCTATGGAGTTTCTACGAAGGATCTGGAGAACCACAGGTTCCGAAATCGGTATCGAATTCGCGTCGAGGCTTCGTGTACCGGACTGAGACAAGGTCTTGGACAAAGACGCGACGAGAAGGACATTGCAGAGCTGTGGAAACGGTGAATTCTTCGCCGGTGATAGACCGGAAATTGCAGCTGATACGGCGCTTCCTCTTCCATGGCGCATCGCATAGTGACCACTGAGAAACGAAATTGATAGCTAACATACACGGCGTCGTTTAATATCGTTATAATGAAACGCCATAGTATAATGTTTCTTCAAGGCCCAGAATTAAGCCCGTTAATAGACTGATACGGCGACGGTTTAACGAATATTATAAAGATAGATAGGCCTATGCTTAAAGATGGGCCCAAGCATAGGCCCATTTGTATAGGTTTTTCAATTTTGAGTCGATAAACCCTAAGTTAGTCTCCGTCGTCTTCATTCTCAGCTTTGCCGTTTTCATCGATTAAAGAGAGAGAGGCTTCGTTCGCCGTCCGTCGTAAAAATGGGGTTCA
>chromosome 4  255320 257610 - tetrahydrofolate dehydrogenase/cyclohydrolase, putative ,Length=310,ProteinGi=NP_191969.1,GeneID=825813,Locus=-,Locus_tag=AT4G00600
ACTCTTGCTGCTGCTGCTCCTTCTTCTTCGAATGAGAAGAGACAAAGTGAAGGAAAACCAGAGGAGGAACGAGCCAAGACTGAAACAGAGACGGGGAAGAAGCCACTGTTGTTTCAGAGATTGTGGACTGATGAAGACGAGATCGTCTTTCTTCAAGGAATGATCAAATTTGCTAAGGATACAGGTAAGAATGTTTCCGAGGACATGAATGGCTTTTTCGAAAAACTTAAAGATTCGATTAGCTTTGAGGTGAAGACTGATCAGTTCGTTAACAAAATCCGGTCTATGAAGAGAAAGTATATTGAGAACAAGAAAACTACTACAGAGCATGATAAGAAGTGTTACGAATTGGCTGAGATAATTTGGGTAAGTGATGGTGATGCTACTGCTCTTGTGAAGCCAAAGAAGAAGAAGCTTAAGGTTGATGAAGAAAGTGATTGGTTCGAGAGGTCGTTTGTTGATGGTGCGTTTAAAGAATTGGGTCCGGGGGTTGATGAAGAGACATGGAAGAAGAATTGGAGTTTGGTACCGGTGAAGAAGAGGAAGAGGATAGAAGAAAAGGTGAAGTCCATGCAAGCTGATGAGCTCAAAACGACGTGGCAGAAGATTGACGTTGTGCATGAGATGAGATCTTTGATGGCTAAATATGTTTAGTCTTTATCTGTTTAGAGATGCATTTGCCTATGTTTTTCTTTTTGGTTTTGTGTTGGAACCTTTATGGCTTTCTCGTTTATTCATATGTTTTATGTTAAAGATGTTTTTTTGGATAACAAAAATAGGTGGTTTTTTGTTTGCATCTTAGTCTTCTTCCTTTGTTACTACAGACATGAAATCGTTAGATAATTATGATATGATATAAACTAATAATGATTCTAGGAGATAATTCCTAATGGATTTAAGATAAGTACATATCTTCTATATCTACCTTTACACACACGTTAACTTAGAAACAATCTACTTTGTTTTCTTCTGTTTGCCTAGTAAACAAATGGCGTCGATGATGTTTACTG
>chromosome 1  4709518 4712332 + nuclear transport factor 2 (NTF2) family protein / RNA recognition motif (RRM)-containing protein ,Length=428,ProteinGi=NP_563932.1,GeneID=837933,Locus=-,Locus_tag=AT1G13730
ATATACACAAGTTTGAGTCTTATGAAGTATATATTTTATTGCAATGAGCCTTAAATAAAAAGTCATAATTTGTTGTTTTATTATATAATGTTATACTGAACAAGCATTCCAAAAAGGCCTCCGTAGCATAGTGGTATTGCGTTCGCTTCGTAAGCGAAAGGCCGCGAGTTCGATCCTCGCCGGGGGCTTCTTTTACTCACTCTTTTTTATATCTCTTTCTTTTTTATGAAATTAGAATACAATTCTTCTTAGCCACAACTTTCCATAACTCAACAATATACATAATCATCAAAAACAAACAATTCAAGGAAAACTTCCCTCCTTACCATAAATAATAATAGTAGTATAATTTTAGTGTAAAAATCTTGAAGAAAGCCCTACAATACAAGGCTACAACAATCCCAATTTCTCCTCGTCGGAGATTTCTAAGTAAAACCCTAGAACTAACCATTATATATATTATAATACAAATATATTCATCCCTCCCTCTCCCTGTGTCTTACTCTGTCTTCTCTTCGAACTGATCTGAGATTTTTGATTCTGCTTCTCTTCTCATCTTCTCCCAAGGTATCGCTTTCGTTCATAGTTCATACACCAATTTTCTTACTGTTATCAATTGTTTGATTGATATTTGTAGTTCTTCAATTTGGGTTTCATGTTCTGTCTTAAAAGTCTTTTCCTTTCTGTTGGAATCCTCTGTAAAAGCTTAATCTTTTCACATTCTTCCAATATCTAGTAGCTGTATAGAGATCTATGTAGTTCTAACGTATATTCAATTTATAGATTCTCAACTTGCAAGTCGCTTAAGTCACCAAATAAATCTCTTGTTAAAGCTATAAGAGATCTAATGAGATTTGTGGATTCCTTAGTGTTGATTTGAATGGCAATGTGAGACTAAAATCACTACTTGTGGTTCATCCATATGAGTATGTTTTAATTTCGAGACATTTGTTTGATTATATATCTGACCTTAGTGATAATCTCTTGAATCTAGGTAGAGATGGCACTTG
>chromosome 1  6221324 6223901 + ATARCA; nucleotide binding ,Length=327,ProteinGi=NP_173248.1,GeneID=838388,Locus=ATARCA,Locus_tag=AT1G18080
CAAACTTATTAAATTCGGATTGGCTTATTTGATGCATCCAGATTGCAAAACTATATTTTTGAATACAGCTGGAAATGTTTTTAAAGTGTAAAACAACGGTATATATATAAGTCAAACTGGTTTTTTTTGTAGATTTCTCTCCCTTTAGCAAGTTTTATTGCTTTCCTATAATCCATAATATTTACATCCAAAACAGCAATTATATAAGATTTTCTGCTATTTCAATACGATGTTATACTATTTCGGCAGATGTACGTACTACATTACATCTAACCAATCCAGATTGATAACTATATTTGATGTAATCTCGAATTAGTCAATCTCTGTACCACATATAAGAAATTTTGCTTTTTTCACAAAAGAGTTGTTAGAAATTTGACCTATACAAAAATAATGACCACGATAAATGAGTATATACATGTACGTAAGATAAATGTAAAGTTGTATATTTGTGCGCCATTCATGATTCATTCCACGTATATATTGTTTGTTCGAATCAAAGCAAACTCAGAAAATGAAAACGCTGAATGACGATAAAAATAGGGACGCTTTTGTTCGAATTAGCGTGCCCATTATGTCACGAACGTAGATTCAAGTCTTGGCCATAAAACAGGATTCCTTATAGCATCCACCAAAACACGAGAAATCATTCTCAAAAACAGTCTCTCCAAATCCGAACTAAACAACTCATAGCCCATATAATAAGGTCTGTAGTGGGATGCGTTTTTGGCTTTTAGAACATACCAATTGGAGAACACGCTTTCTTACACATGGAAACAAATTACGAACGCTTCCACCAAATATGGGCTGAGATAAGCCCATTAACATAAGACCCAGTAATAAATATATAATATGAGCCCATATTAAATGAACCCTAATCCATTTTTAGTTTCTATCATATAAATAGCTTCTTGTGTTTTTCACGCCCTTCTTCTTTGTATTTCCGCCTCCCCCGAGAAAACGAAAACCCTAGTTTCAGAGGCATCTCCAGACACCGAAAATGGCGGAAG
>chromosome 1  18869554 18872570 + GTP-binding protein-related ,Length=671,ProteinGi=NP_175505.1,GeneID=841514,Locus=-,Locus_tag=AT1G50920
AACAAAAATGATTTGCTTAAAAATTGATTTGAATTCAATTTGTTTATTTGCTTAAAATTGAATTCAATCGATACAAGTTCGACTCAAAAGTTGTCTATTTTTAACAATGGATCAGAAGAACAATGTAGATAGATATACCTTGAGAAGGTATTGAAAATAAGAGCATCTCCGATGCTGGTTCTTATTCTTGTAAACCATTCTCTCGAACACCGCTTGCTCGAGTTCAAGCTGACTTAGCTGACTCTTCAGCTTCTCTTCTAGAGCTTTAACTTGTGTATCATCCATGGAGTTTTCTTCAAGCAATTTCAATGGAACTCTGATTCTTTTAGAGGGTAGGGTTTTAGAGACCTGCAACTGCAATAAACTTACAATTTTGGTTATTGGGTTTGCTAAAAAAAAATCTACATATTTGCTAAAACAACTAGACCGGTTTATTCCGGTTTACCCTAAGCTATATTGTATCAGGGTTGACCGGTTGAGCTGGAAAAAATCATCTGGGTTTAGTTTTGACCCAAACGTCGTCGTATGATTCTAGGGTTTTAGGTTTGTGTTACATATTTAGATTCGGTCTCTCTTTCTCTCTCAGAAAACAGTCGACCGTCATTTCTTCGACGGCTCGCTTCTCTTATCAGCTAACCCTAAGTACGCCGACTTTCAAATTCGCCACTCCCGTTCATCTTTTCTCTGCGTGAGTCTTTGCTTTCTCTTTTCCCTGCTGTTGTTGTTGTTTCTTTTTGGTTTTTATTCTCAATGTTGATGAAGAATTTTTGGTACTTGTGTCTTTAGACTAGTGTTTTCGTTTTTGAATTCCATGGATTATGATTTGTCACTTCGTAAGTTTGGTGCTTTGGTTTGTTTTTCATCTCAAAATCTAATTTTCCTTTGGCACAATGTTTGATTAGTATCTCATAATCAATTAGTTATATATATGCTTTATGATTAAGCTGTAACAGTTTTGTTTGGATTTTGTATGGTTTTGTTCACAGATCGATAAGCGAAGATGGTTCAAT
>chromosome 1  12109769 12119828 - SAR1 (suppressor of auxin resistance1) ,Length=1459,ProteinGi=NP_174607.1,GeneID=840234,Locus=SAR1,Locus_tag=AT1G33410
CAAGCAGATTCTAAGCAGTTGTATCTTGTCGACAATCTGCTGGGCGTCTCGACATCCTCGGTAGAAGGTGGGAAAGCCCTGATCATAGTTCTTTCCTGACTTATTTCTTCAAACCCTACAATGATCAGAAACTACATATCACAAACCATATTGCCATAAAAAGTTGCTGATGATGATGAACACAAAAGAGGATATTCATGTGATGGCCACAAAGGGTAATCAAACTAACCTCCAAGGCGCAATTGATAATTTCATCTGTTCCCTAAAAGGCCGTTTCCATGGCGACAAAGAATTTCTGAAGCTTATTGCTGCGAGTATCATGATCCATTGTTTAGAACGAATGCTATGCTAAGAATCTGTAAATTATCAATTCAATTGGTATTCATACAAGAACTTGTAATCTTCACCGGAACGAAACAAAACAATATAAATCCGAATCATACAAAAACCTTCGCTTTGAAGAATTTAAGAATCCTAAGTGATCGGTTTCATACCTCAAGATAAATCGACCAAAGATCGACGGAAGCATCACAACCTTCATTCATCCGAGAAAATCATCGAATTCAACAGATTGATTTCGGCTCGTCTTCATAAGAATTGAAAACCCTAACCCTCGAAGACCATAATTCTCTCGACGGCAAGATTGAATTGATGAAAAAAGAACATTCGAAGAATCTTCCTTGGGAGCTCTAGTATCTTTCTCCAATGTTTTTGGCACTAGAAGCAGCCATGTGAAAACGATAAAGAAGAAGAAGAGAAGAATCGTGAAGAAGATGAAGAAGAAGAAGCAATAGCATCGTCGCTGCAACAAGAAGACATTTGTTCAGGGAAAGAGATTATTAACCAAAGTTAAATTTCGTTAATAGTTAGGTTTTCAGTTTCACAAGTACGAAGCCTAAATGGGCCGTATCTAGGCCCAATAAAAATTAGATCTGATTACTTTAAAAAATCATTAATTCGTCCGAGTGAAGAAGAAAAGGGTTTAGGGTTCAAAGAAGAAATGGAGGAGA
>chromosome 1  28220849 28224597 - flavodoxin family protein / radical SAM domain-containing protein ,Length=647,ProteinGi=NP_177656.2,GeneID=843857,Locus=-,Locus_tag=AT1G75200
AACCTAGAAACTGCAACTTCCACGATTAAAGATACCTACTAATTACCACATCCTCCTTCCCGATCTACGATTCTTCACTAACAACAAACTCTGATTTCCAGAAAACTAAGCTACTATCAAAATTAGCTAACACGAAAATCCATCGGAAGATAGAAATCAGTCATAGCGAAGTCACTGAATATGCGATTAACACCATTAGTCTACTACGAAAACAAGAGAGAGCACAGCGAACACGAAAACGGTCTACAACAAGAAATCAAGCACGATGAAGAAGAAACCTAGCTGAAACAAGCAAAACGATGTAGTAGGAGGAAGAGGGAAGACGAACCAGTAGTGTGGAGAAATTCTCTTCGAGGAGCTGGATATTTTCCAGGAAAATGATGGAAACGGGAACGAGGAGAGAAAGTAGAGAAGCAGAGAGAAAGAGGAAGCGAGAGTTGGCGTTTAGAGAGACGCATGGTGGTGGTTAAACTATTAAATAGGCATTGAGGAGTATACGAATCGAATTCTGAAGAAAGGAGAATAAAATTGGGATTTACAACTGTAATACAACTACTTGGGAATGCCGTCGAAAAAGTAGGATTCCTACTGATAAACCACTCAGACATTTACCGGAAATTCGCCGGCGAATATTCCCTCCGTTTCAATTGCATTTACTTTTTTTTTTTTCTCCTTTCTCTCGGCGGAACTAGGGAGGGAAACGAGGCGTTGCTGAAGAAGAAGAGATCCCAAAAGAAGTAGTGCCACGTGACACATTAAATCAGAATAAAGACGAGTACACAAAAAGATTGCGTGGTTGTGGCTGTTAATGGCTTTTTAAACCCAATGGGCTTTTAACCTAAACTAAATGGGTCGAAAATAAAGCCCAGTTCTAAAACCTCACACTTTATTGCTCTCTTCCCGTCTTCTTCCCCATTTCTCTCCATCTCTCACAGTTCATAGTTTCGCGTAAACACTACGCGCCGCCGTAAGCTTGACTATCTAGTTCAAGTCTTCCGTCATGTCTACGA
>chromosome 3  6966684 6970247 + TOM40; P-P-bond-hydrolysis-driven protein transmembrane transporter/ voltage-gated anion channel ,Length=309,ProteinGi=NP_188634.1,GeneID=821538,Locus=TOM40,Locus_tag=AT3G20000
AGTGGTAGGTAACTATAGTGTCTTGATAGCTTCATATGTAATGGACCAGGTATTGGATGCAAAAGAGCAGATAGAAGCAAGGGAGATGTACTGGGAAGTTGTGAGCAGTGACACAAGCAAAGAAGGGTACTTGGAGAGAGCAGAGGAGAGATTGTTGGGTTGTATTGAGAAGAACCCATTTGTGGGAGAGCCACATGTGTTGTTGAGTCAAGTGTACTTGGGAAAGAAGAGATTCAAAGAAGCAGAGAGAGAGGCAGAGAAAGGGCTTCTTCTGCTCTTGCAATGGGGAAGTCCTTGGGACAAGAGAATGTCATGGGAAGGTTGGATTGCTTGGGTTAGGGTTCTTCTCATGAAGTCACAGGATCAATCTTGGCCTGATGTTTCTTGGGGTATCTTGAACTTGGGTCTCGTGCGCTAATAAGATTGTTCTTCACAACTTCCACATCCTTAATAATCATAAAGAATGTTTTAATAAAGAGATTAATAAAGGAAGCCATGTATGTATGTAGTAGATCAAGTCTTCTTGACATTGGTATGTCTGAAATATTATTAAGCCTTTCGGTCACTTTTTAAGAGTCTTGTTTCACCCAAATGAGAAGATAAGATTCTGATTAACCACAAGACAACACACTTCCACAAACTACATTTTAAACCTGGTAAAAAATTTGACAATAGTAAAAAGATAGACCACTTTCATTGCATTTTTTTTATATAAATAACTTCTACTGTATTAAATTGATTGGGATGCTCAAGAGTTTATTTAGCCGCTTAAGAGGTTGGAATTAATTAGGTGCAAGACAGGCGAACGAGGGGTCCCGACACGGTTCGAGATTAAGACCAAACCGGGAAAAACCAGAAAATGGTATAATTACAAAACCCTTACCAAGACTCGCCTCCAAGCTGAAGAAAACCCTTAATTCTCTTTCTCTTGTTCCATTTCGTCCCATTTTGTTCTTTCTACTGTCGCCGTAAAGGATATTCAAAAGCGGTAGAGGCGGCGATGGCGGATC
>chromosome 3  3793957 3807626 - RNA binding ,Length=1896,ProteinGi=NP_187803.4,GeneID=820370,Locus=-,Locus_tag=AT3G11964
TCGGATGTTAGGCAAAGTACTTGTGAGCTGGCGAGCTGGCGAGCTGGCAATGCAATGGACGTTAACGGCGATCGTTATTAACGTGGTTAACGTTTACTTTCTTTACCTTTTTATATAAGAGCAACATGTTATGCTCATGCTTTCATTATCGAATAATCTGTAATCTTCAGAATTCTCTAGAACCTTTGTAAGTGCTAGATTTCTCTCACATCGAGAGCTAGCTGAATCATTTGGTGTTTTATGAACATCGATTGATTGTTGGTTTCGAATGATAATTGGAGATTTGGATTGTTCTTGTGAATCGCAGGTTTCCCTGTAACACACAAGAGAAGAAAAGATGGTTGGGAGACTCTATAGTGTTTGTGCAGAACGCACAATAACTTGAGACGCCTCTGTTCCATTGCAGCATACGTTCCCCCGTTAATAATCTATCCTGAACCGCAAGCCAAGATACACTATTTAAGATACACTAGCATAGATGTCATGCATTAAGATACAAGCTACCATTAAGCGCTAAGGAAATGAAACCAGATGTAGTTGGCAGAAGCTCTGATTAACATTTTTGATCAGATTACCAAAACAGACGAATGAAGAGATTCTTTGACATTGAATCAGAAACACAAGTTCATAGCTAAAACGAGCAAGTTTATGAAAATCACAGAAACACACATGCAAAAACTATACGATCGTGAAAATCAAATCCCACAAGAGAAATGCAATTCCGTCGCCGGTGCTCTCTCTTTCTCTACAACAAGAAGGTCGCGAATGTCCTACAGTGGGCCTCTCATAGATTGTATTTACAATAAAGGCCCATTACGATTTTTTTTTGGGTAAAATCCAAACCGACCGGTTCGCAATTTTTAATTTCTGGTTAAAATTACAAATCAGGCGGTTCCCAGAAAAAACCCTAAAGTTCGTCTTCTTCGTCAGTGTTAAACCCTACAAAAACAAACAAACGCAAAAACGAGCTCCCAACTCTCTCGCGTCCGCCATTGAAGATATGGTTGTAC
>chromosome 3  6399724 6404007 - DEAD/DEAH box helicase, putative ,Length=568,ProteinGi=NP_188490.1,GeneID=821391,Locus=-,Locus_tag=AT3G18600
TCTCTGTTGCCCATGCCAAAAGTTTTTGAGTAACATTTTCTAGACAGATCACGTGTTATGAATCTGGCTAAGACAATTCTCAGTTTCTAAAAAAAAATATTTTTTAGAGTTTTCACACGTTAAGAATTTTATTAATGTTTAATTATAAATATACTATTTTGCATTAAACAATTTCCATAATTCTAACCCAATAGTAATTCAATAAATATAAAATTTTCAATCAATATTTCTTGAAAATAACAATATCTTGTTATTATTTATTGAAAAAAATACATTGAAAACCTAAAAATTATATCTTTATAAAACAATTTTTTTTCTTTCTAGAAAATACACTAAGAAAAAGCTGAGGCTTCACAACCGAATTGTTAACCATCTTGATTTTGGGAGTAGTTTGTGAATTGTAAGCCAAAAGAAGAATTGACTAATGTATTTTTAAAATAAAAATAATAGACGGATAAAACTGAAATTATGTGCATTTTAGTTAATCACATACTCATTTTTTTTTTAACACAAGTACATACTTATTTATATAAAAAAAATTGCCGATATTATACGAATTACTGAAATTAGGTGTATAATGAAATAAATGTTAAAAAATAAAAAAATAAATAAAAGGTTACGAATTACACAACTTCAAAGGCTCGTTAAACCCTAAACCTTGTCTCCGCGCCGCGTTATCACTCTTACGTTTCTCTCTCTCTCTCAACTTCTTCCACAGCAAATTTCTTCGATTCTCTGAGCTCTCTCCCATCCTTTTCAAGTGGCTTCGTTTCTAAAAGTAAGTTTTTTTAATCTATGGGTTCTCTTCAAGTGGTTGTTCCTTTTCGAATCTCTGTACCCTAGATGAAATCGAGTACAGCTTTAATTACTCTGTTTTTCTTTGGGATTGCTCTGTTTCCCTTCTCTTAGAGGTGTATAATTACTCTCAAATTTGTTGTTTTTTTCATTCATAAATTCATTAATATTGCTGCAGAATTGATTGGTTGAAGAAAGTGGAAACATGGTTGAAT
>chromosome 3  9669508 9672273 - methyltransferase/ nucleic acid binding ,Length=477,ProteinGi=NP_566792.1,GeneID=822245,Locus=-,Locus_tag=AT3G26410
CTCAGCAATCAGAAGAGCTGATAGCCACTAAAAGAAGTCAGTTACTAAACAGACACGCCTCACCATAAACAGAGTTGCAGAAAGCAAACAAATTACAAAACATATCAAAGCTTCAGTGTTTGAATCTGAAGGCGAAACAGAACAAAGCTTCTAAGTTTCAGTAACCAGAAGAACAGAGAGCCACTGAGGAAAGAGAGATAAAAAATTTACCTTGGCCTCAACGAGGTGACCATACTTCTCAAAGGCATCTCTGAGACCACGATCAGACGTTGTCCAAGCAAGCCCACCAATGAAGCAACGGTACTCCGGATCTTCAGACATCTTCTAAAACAAACAGCCAAAAGTGTTTTTGAACAACGTTAATATGACTTGACTCCCAGAAAAACCAAACACACGCAGCAGATCCAGAAGATATACACAGCTACAACACAATAATTAAGCGTGAAGCAAATCTGAACTCGTTTCTCTAAACATGGTTCGCGCTTACGAGACAAATCCACGAAGGTAATTTCAATTGATCTCTACTCGCAAACAACATATCTACAAATCGTAATTGCGCGATGGTAAACCCTAGAAACTTCAAATCAGAATCGGTACAAAGATGACGAGACATGCAAGCGAATCGATACTTCGGTATAAACAAAGTATAAGAAACGAGAAATCATTACCAGAGAGTACGAGATCTGCTCGTAATTTGAGACGGAACCCTAATTTCTGAGAAGAGGAGAAGCTGCAGAGAAACTTTGGCAGAACACACAAGACACAAGTGAAAGCAAACGACGCGATATATCTCGTATTCGACAGCTAACGGGGTAATTTCGTCATTTAAGTACAAGTGGGCCTGAATAAATGGGCTTTATTGGGCCCATGTATAAGGGTTTTGAAGAAAAGGTTTTAGTCGCCGTCGTTCTTCGTTTCTTCCTTCTCCGTCTTCGTCTTCTTTCTCAGTTCTGTTGTCAAATTAGGGTTTTCGTTTCAGGGGAAAGAGAGAGAGAGAGAGATGTGGTTTC
>chromosome 3  8668012 8672278 + HSP60 (HEAT SHOCK PROTEIN 60); ATP binding ,Length=577,ProteinGi=NP_189041.1,GeneID=821983,Locus=HSP60,Locus_tag=AT3G23990
TAGTAAGAAAATTAAGAGAAAAAAAAATGGAGAGAAATGAGTCGTGATGGACACATATGACAGGTAAAGAAAATAAATAGGAGCATCCATGTGGCCCGTGGAACATGACGACAGCCCACCAAATTACTCATGTTTTTAAAGAGAGAAATTGACAAATTTTAATATCAATAGAAGCTTCAAATTCCTCTACTTTAGGACAACTAAAAGAGCAAAGTAATGAAGAAAAAAAGTGAAGCAAGGTCAACCTTTTGGTATCATCTAGGTGTTTATTATGGGGTTTGGTTCACTTTTTTGTTTGCATTGTTTGGATTTTGGATTTCTTTTGGAGTTCTATTTCATATTATCAGTTTTTATCTTTGCGTATTTAAGAAACTTTTACTGAGGTAAAATATTACACAAATTGCCACTGATTTTAGAGAACAAATTCAATTTAAAAAACTCGAAACACCGATTTGTTTTGTAGAGCTGAAGCAAACCTAAACCAAAAACCTAATCCAACCGGAACCATTTAATTACCGTTGGTTTTCTTTGGTTTGGTGTGGTTCAGTTTGATTAGATTCAAGGATATTTAGATCAAGCGATATAATTTTATTTTATTTTTTGGTTAAACGCTATATAAAATTTGACATGTATATTATGGCAAAATCACAAATGCTGGTTATCAAAAGATGAAAAAATGAAATCTGTTTCTTTGGGGCAAAAAATATTACAGAAATTAAATTGGAAAATGAGATTAACGACTTTTTTTTTTTTTTTTTTCGTCAAATGAGATTAACGATTTTTAAGTTTGAAATGAAAGTTAAACCCTAAAGAGGCCTAAAACCCTAAAAGGCTCATATAGTAACTAGCAGCTGCTTCTAGACTCTTCTCCTTCGCTTATTAAGCCCTCTCAACTCTTCTTCTCTCTCTCTCTCTCTCTCCGCCTGTTCTCCATTGATCTAATCTAACTCGCTCATCAGAATCATCTCTTCATCGTTAATCCTCTTCCTTCTCACTCACCATGTATCGTT
>chromosome 3  7968079 7969526 + prefoldin-related KE2 family protein ,Length=148,ProteinGi=NP_850626.1,GeneID=821819,Locus=PDF2,Locus_tag=AT3G22480
GAGTTAAACCCAACCTTGTTTCTTCATCTTCCTCACTCTCTGCGCCGCGTTTGCTTCCATCGTTCTCTCGATTGTTTCCTCTCAAGCGAAGCTTCTTCTTCTTCGATCTTCTTCCTCGTGTGTGGATTCGTTTCTGAAAGTAAGTATTTTTGTTAGTTGTTGATTTTTTTTTGTGGTTCAAATGGTCTTAAGATTTGTGTCGATATCGATCTCGGAGTAAACAGAATCTAGCTCTGGAATCGTAGAAATTTTCACTGAGACTTCTTAGATCCCAATCAAGCTTCGTTAATGTTAGAAAATTAGCTTAGATCATGGAATATATGTGTTGAGAGTTGATATAAGTAGACGTTGAAACCCTAGTTTGGAGAAATAGCCCTGATTGTTGAAAAGGATGTTAAATTGGTTGTTGTTATCGTTTCTATGTTTGAGTCTCTGTTGCCATAGTTTGAGATTGGAGTATTATGTAGGAGATGATACACTGTTAGTGAACTCATATACGTCTACTTTGTGGAATGTTCTGTGTTGGTTGCTTCTACTTGTATAAGTGTATTTGATGCTATGAGACTGATGGATTCTGAAGGATAAGCTATGTCATTGGTTTAGATGTGGCTGTTGTAGTATTTAGATCTATTTGATGGAAAAGGGCGTGATTGTTCGTGACAAGATAGTGATGGAATGATTGTAGGATTGATCTTGATCTGGTAAAAGCCTTATGCTTCACCATGTTTTGTATTTTATAACTTCTGAGAGAATAATGAATTAAGTATGAATCATTCTTGAGGTAAGATAGTTCTCTGCATTGGTTAAGTGATTAGTATTCTTTCCAATGTGCTTGGAATTGTTTTGTAACAATTGTGTTTTTCGGTTCGTAGTTGTGTCAGATGCAAATGTTTCTCTGAGTGTTGTTGTTTGAGTTTCTTTATTGATTTACTCTCATTTTTTGCTTCAACTATGCAATTCGTGATTTCTTGGATCTAATTTCTGTAGTAGGATCGAAGTAATGGCCAGCA
>chromosome 3  4676992 4685455 + unknown protein ,Length=1101,ProteinGi=NP_188028.2,GeneID=820629,Locus=-,Locus_tag=AT3G14120
CCCAATTCCCTGCCACATCCATATCTAAAAGCTTACTATCACTAAGAAAAAACTTGACAACAAAAAATAAACCGAGTCAAACAATATAATGTGTTTTAGCTGGATATAGCTAGACATCCCGGAATTCATCACCAAACTACCTCAAAAGCTGAAAACTTGTCAAGAGATCCCACACTGGCAAATGGCGTTTGTAAGATTCCCTTTCCTTGTCGCTCCTTAGGCTGTGAAGACGAATGTATAATTTTGGAGAAAGGAGGATGATCCCCAGGTTTTCTGACTACTGAGTAGCCAATAGATGTAGCAAATTTTCCAATCTCTGAGAAAACGTTATGGAGAAAGATGACTTCAGAAGCGACAAAGAATTGGCTAATGTTATTGAAATGAACCAACAAACTATTGATGCCTCAAACAATTTCGATCTAGAAGTTCTGATGCCTCATTACCAAAAGAGGATCACTCATATAGCAACAGTGACTCTGAATTGGAAATCTGATTCAGCGAATGAGCTATGAGCTATGAGCTAACCTGGAGCTCGAGACTTGTCACGCGGCGGTGGTTGGCCACCGGAAGTATGAGAGAAGGAGGAGCAACACCGGATAAGCGCCGCCATCACTAAAGAAAGCTCTCTGAGAGGATAAAACAAACGCTTTGGGAAGCTTAAAACTCGTTTCCGCTGGTCTGTTTTTTATGAAACTTGTACAAGACTGCCCCTGTTTTTCTATTTAATTACAGTTAAACCCTTTTTTACTAAGCTTCAAAGATGAAACGCAGCGTTTAAGGAGCTTTTGCTTAAACTCTGGTGGCGACTGTTCTGTGTCGTCGTCGCTGTCTTTGTCTCAGCGGAGTCTTCTACTGGAGCGGAGGATTTTAAAAGGGTTTTAGATTTTTGACGACTACAAAACCCTAATCGAGCTCAACTTGAGCATTGCCGCGCTCTTCTGCTATTCTAAGATTTGATATTTCTGCATACCACTTGGGGTTAGCTTTCGTTGGTGAAGAAATGGATATGG
>chromosome 3  6998544 7003266 - ATTCP-1; ATP binding / protein binding / unfolded protein binding ,Length=545,ProteinGi=NP_188640.1,GeneID=821544,Locus=ATTCP-1,Locus_tag=AT3G20050
ACGATATTACTCTCAATTCAAAGCCTTCTCGGAGGTAAACTCTATGGCTGATATAACTGTTGAGGTTACTTATGAAGAATTTCTCTGTTGGTTTGATCCAGTATCTGATTTTTCCTGTTTTGTTTTAATTGATCAGAACCGAACATCAGCTCACCATTGAACAATCAAGCGGCTCAGCTTTGGAGCAATCAAGAAGGTAAAATTGCAATAGTTATCAGATTACACATCTCTGGACGTCTCCATTTTTCGATTCATAATGATATTCGTCTTCTTGAACTTGTAATGTTATACAGAGTACAGGAAGATGGTTGAGAAGCTCTACAAGCCTTTAAACGCATGATTCTCAAAAATCACTGTAACTGATTTTAAAATCTCAACTGTATTGGATCATATCTCTTTTACTTTTATAATCTCAATTTGAGCCAATATTAGCAATCAAACTCTACCTTTATTACAGTTCCACAATCACCACCTATATCTCTTCCGTAACTGAGATTTGAGAAGTTCATAATAGTAACTCTGAAATGTTGTAGTAAGTATCTGAAAGTATAATACAAAAAAAAGTTTCTGAACTATTGAAAAATCCAGAAACCAAAGTTCCCCACGAGAGAAGTAAGACTCAAACATGTGAAACGTTGGCACCGGACAAAGTACTGAAGACTAATGAAATGTTTTGAAATTGACATTTATGGCCTTCTTTTTAAATCCCCAAGCCCATAATTCGTGCTTAACTCTTTATTACAAATGGGCTTTGAGGGTATATATTATTTCGGCCCAATATAAAAACGTCGCCGCTTCATTCATACCCTGGCCGTACATCCCAGAAACCTTGAAAGTTAAAAACCCGCCGGAGTCTCTCACTCTCACAAACTTTTGAGAAGCATTTTCGCTTCAATTCAATAAAAGGCGAAAAATCTCTCACTGCACTTTATCTCGAGAGCTCAGATCTCCGATCTAGAGCCTTTCGCTTCTCCTCTTCTGTTCATATAACAACTGAATAATGTCGATCT
>chromosome 3  10075903 10078051 + ATPHB4 (PROHIBITIN 4) ,Length=279,ProteinGi=NP_974369.1,GeneID=822347,Locus=ATPHB4,Locus_tag=AT3G27280
TGGTTCTTTATATCTGGGAGGACCAAGATGGGGAAATGTGGAAAAAGAATGAATCGTAGAGACAATGGAGGATACTGGAGGGTAGTATCATCTCTGCCAAGAAGATTCATGCTGGAGAAGCAGGCCTTGTCGGCTACAAATACTCACTAGAGTACTACATTGGAAAACAACCAAAATGGCGTAAAAGAGGGTTGGTTGATGCATGAACACTGGCTTAAGTCTTCTGATGATATTAATAACTACGAGCTGGTAAGAGTATATATGTACGTTTACTTACTTGGTTTCCAAGTTATTGAGACTCTTGAGTTTTGGTTTTTATTGTGACGACTTCTGTTGTTTTGTTTGAGTAGGGCAATTATGCTATGTGCAAGATCTATCTGAGTCCACACGCAGCAAAGAAGAAGAAAACACACGATGAAGAGATCGACGATTTAGTTCAATTTGTGGAAGCAGCCTTAGATGTTTCTTTTTATCTACTTTTGCTGTCCAAAGTCAGAGGTCTCATTGTCTTTATATAGAATTTCTTGTATATAACATTTTCCACTGGTTGTATAGAAAAATCAATTTTAGTCTTTTGTGCTTATTCACTCTAATCAAAATCTCTAATCAAGGTGAAGGAGGAGGTGGAGGAAGAACATTTTCATCTTGCTCTCTAAGAAGATCCAAAATCTCTGCAGGGTTGTTATCAACACGCTCTTCGTCTCTGTCTTCCTCTCCGGATTTAGTTTCGTTTATGGGCAAATAATCAAATTCGGGTTTAATCTTCCAAACCGTTGTTTCCTTTTATATTACATCATTTCCTTTTCCTTTTTTATTATTGGGCCGAAGTAGTTTATATTATTAATGGGCTTTAAACAAGCCCATATTCAATAATTGTCGGCCAAAAAAAACCCTCTCTTCCAAGTTCCAAAATCATTTCATAAACCCTAACAAACCCCTAAATCTTTCCTTTCTCAATTCTCTCCTTCGAAGCTTTTTTCTTGTGAGGTCAGAAAAGAAAATGGGAAGTC
>chromosome 3  4227975 4230630 - pentatricopeptide (PPR) repeat-containing protein ,Length=551,ProteinGi=NP_187922.1,GeneID=820503,Locus=-,Locus_tag=AT3G13150
GATCAAGGGATTGTGTGGAAAGGGTTCCTTCACTGAAGCTGTTGCGTTGATTGATGAGATTGAGAACAAGGGTTTGAAACCTGATCATATCACCTTCAATATACTTTTACATGAGTCGTATACAAAAGGGAAGTTTGAGGAAGGAGAACAGATATGGGCTAGAATGGTAGAGAAGAATGTTAAGCGAGACATCCGTAGTTACAATGCTCGGTTGTTAGGACTAGCCATGGAGAATAAATCAGAAGAGATGGTTAGTCTCTTTGACAAACTTAAGGGTAATGAGCTCAAACCTGATGTTTTCACATTCACTGCCATGATTAAAGGATTTGTCAGTGAAGGAAAATTAGATGAAGCCATAACGTGGTACAAGGAAATCGAGAAGAATGGTTGTCGCCCGTTGAAATTTGTCTTTAACTCATTGCTTCCTGCAATATGTAAGGCGGGCGATTTAGAGTCTGCTTATGAGCTCTGCAAGGAAATATTTGCTAAGCGTCTGCTAGTCGATGAGGCTGTCCTGCAGGAGGTAGTTGATGCATTGGTGAAAGGGTCCAAGCAAGACGAAGCTGAAGAGATTGTCGAGCTAGCAAAGACGAATGACTATTTGCAGTGCAAGCTTCGTCTCTTTCCCAAAGAGTAGTTAATTGGCAAGGCTTATTGACTAGTTTTTAATTTAGTCTGTGTTTCCCTCTTTTTAATGTCTTGTTGCAAACTGCGAGTGCGGTGATTTAATAATTGAACTATCTCTATCTGTAGTGTGTTTGTGTTGCTTTCAATTCTCAAAGTTAAAAGAAATTTTCTTATTTCCTTTTCTGGTTAGAGAACGGCATGAATTTAAGATTTAGACACAAAAAACGCTGCGTAGTCCAGGAGTAGAAACGGCACGCTGTTTTATTTTGTTTTTCGCATTCACTGCATAAGACCTAGCCGGAGGAGCACTCTTAAGTCCAAAACCCTAAACCCTCACACTCAACTCTGACATTTTCACCACCTGCACGAAGCTATGAGCAAGG
>chromosome 3  4229994 4232178 - pentatricopeptide (PPR) repeat-containing protein ,Length=394,ProteinGi=NP_566445.1,GeneID=820505,Locus=-,Locus_tag=AT3G13160
ACTGAACTCGGAAAATTTCACCGCTTGCATTGTTTTTGTTGATAGTGATAATGTGATATGGCACTGACCCATTTCATTTTGAACCATTTTCCTTATGTCACTTGTTTTCTTTCTGTAAGCAAATGGCCTATGATATTGAATCATTACGAGCACCAGATATGAAATGGTTGGGAGCTTTTCCTTCAGACTCTGAGGTATATAGTGTTCCCAAACAGTGTCTTTTGCCACTGACAGAAGAAGGTAAGAGATCATTAAACACCTTATCGCCTTAAATCTTTAGATTTTCCTATTTTTCACTGCTTCCTTTTTTGAGATTGTAACAACTTCCCCGGACAGATAAGAAAAGAACTGAAGCAATGTTGCTTAGATGCTACCTGAAGCGTGAAATGCCACAATGGAGGTATGAAAAACTTCCCTGACTTTTTTATATTTACATTTCAACCAAATGACAAAAACTAGTCTTGATCAAAACGATTTTGGTCGTCTAAGGTTGGAACTTGAAACGATGTTGAAAAGAGGGGTCAAGTTTGAGATCGAAGCACTCTCAGTTCACTCACTGTCCTTTTTGTCAGAGGTATATATTCCTTCTAAGATTCGTCGTGAAGTAAGCTCTCCTTGAGCTTCATACGAGATAACTAGTCTCCAACTCAAGGTAATGCTCATTGTTTTTTTTATGACTCTTTCTAAGCTTTTTAGTGCAAACCAAATGCATTGGTAGAATGGACAAATGAACATAGTTTTAATGGAAAAATCATAAATATACAGATTATAAAAAATAATTCTCAGTTTTTAATTTTTAATAATACAAAGTACATTCACTAATGACTAATGAGTAATAAGTTTGAAATTTTGAATAATACAAAAGTAATTTAGGGTTCATTTGCTTTATATTGTTACCAAACCTAATTTGAAGTATTAAAGCCGTTCCCCTGACTAAAAACCTTTGAACACTCCGATCCAAAAAAAAGAAGAGAAAAACCTTTGCATACAGCTAAAAACGATGTCGTCTC
>chromosome 3  4561704 4566133 - HSP60-3A (HEAT SHOCK PROTEIN 60-3A); ATP binding / protein binding ,Length=572,ProteinGi=NP_566466.1,GeneID=820599,Locus=HSP60-3A,Locus_tag=AT3G13860
CTTGTGGGTGCAATTAAATATTTCAGGAGAATTCCAAAACGGCGTGGTATGAGCACGATATCCAACATCCATATTTTTACTTTTGCCCCTGTTCTTCATTTGATCTCAATTATAATCTCACCGAAATGCCAATGTTTCATCTATGATCAACAACAGCTACCTGGACTTCTCTCTTTGTCAACCAAATTCATTCCAACGGTCATGAACCTCCTCAAAAAGCTTGCGGAAGAAGGACAAGCACCACCCACAAATAGCAACCAATCAATGAACTCTACAGCTCAATCCGAGGTTACAACCAATGGAGAAAGCAGCAGCAGCAGTAGCTCTGGTTCATCTCCAGCAAAAAACGTACCCATTGATACAAGTGCATAGAACAAAGAAGTATACAAGCTTAAGCTGTTGTGCTAGCCCACGAAGCTAGAAACTTAAAATTCGTTACCCTTTCAAAAAGGTAGCTCTCAGTTTTGGTGTTGATCAGAGAGATTCACCGAGAGCCATATGTTTTATGTCTCCGATGGCATTGGTTCCCTCTTGCAGGTGTCAAAGTGATCTTGTATGTTCCTAGACTAAGATTCTGATGCAGACAAAAACAAAAAAACTCATGATTTGTTTGCGAGTTCTGTAGTGATGTGGTTATTGTATCTGATAAAAAGAATGTTACTTGAAGAAAAACCGGTTTTTGATTAAGTGAAATTCAGTTTGGTTTTTGTTGATTGAAGAGAATTTCAGGTTCTCATTGCAAGTTTATAGTGTAATCATGTTAGCATAGAGTTTTTGGGCCATTGGAAAATTCATAATGGGCCTAAGATAACGGATGAAACTGTAAACCTAATTATGGGAGATGCAGAAACAGAGCACAAAGAAAGTTCCAGACTATTAGCTTTTCTAAAAGAAAAAAGTTTCACTCTTTGGAGGTTGGAACTTAATTCCTTGATTAAGAAACCCCAGAAAAACCCTAAACCCTTGAAGCGTCTCCTTCTCTAGTTCTTTGCAAGCGGAAATGTATCGAG
>chromosome 3  4269422 4271070 + RNA binding ,Length=215,ProteinGi=NP_566450.1,GeneID=820521,Locus=-,Locus_tag=AT3G13230
ATTGATTAAACATTTCTCGTACGTTGTGTTGTTTCTTGAAATCTTTATCGGTCTGAACGAGGTATGAACAAAACCCACAGGCTTGGCCTCAGGTTTTTGATTGTCATCTGGAGATTTAAGAACTCTGAATTGTTCTCAAGAGAAAATTTGATGACCTTAATTTGTTTGGTGAAACGAACTAATGAAACCGAAGGTTTTTGTTTGTTTGTGATTTACTAAGAATAGATTGCTTCTAAGTTTGGATCTTCATGACTCAGACCCATAATTGTGACCTTACCTATCTTTAGTAGCCCAATCAGAGCTTGGTAAATTAATTTCAACGAGCAATGTAGAAGAATAATATCTTCAATCGTTACATGTTGTTATGTCTTTTTCATTTTTTAATTTCGGTTTACATAGTTGTAAATAAGGTCATACATACCTAATGAATAAAAGGGCCAAAGTTTGACAAAACTTTTATGGGCTTTATAAACCCAATTGGTAATATAAATAGAGATTGTGAAACGATGTCGTTTTTGTCCGGCTACATAGATAAACCCTAAGCTTAAAACCTTCATAAAACAAAAAACATCCTCCGAAGCAGCTACTCCTCCTCAGTTGTTGTTCCGCCGTCCCGCCATCAGATCCCAATCAAAGATTTAGGTATTCTCCAATTTCAATAATATGTTTTGAATTCCCCAAAATTTTTGATCGATTTCTCTCTTGAAATCTCTCTACGAGCTCAATTAGTCGGATGTTTTTAATTTCATATATCTGTGTAACGATTCGAGTTTTATCTATTTGGTTGTGTTTATTCTTCTTTACAATTTTTATCTTCAGATTACTAGTTGTAGCTCAATTACTAGTATTTAAGGTATCAAATCTGATCTAGCTTTATCTGTGCGAATTTGATTGATAGCCAGTGATTCATTAGAAACTCATGAATTTCAGATTTAAGAGTGTAATTCATACTTTGGATAATTTATGTATTGCTTGTAGGTAATAATTTACCATAGAAGAAATGGCAGAGT
>chromosome 3  6354710 6355984 + unknown protein ,Length=67,ProteinGi=NP_188480.1,GeneID=821381,Locus=-,Locus_tag=AT3G18510
CTTGGACAAAAGAAGAGATCCGTGTCGCAACCGGGCAAGAGAACTCGTACTGGGCTGCGCATCCTCTGAAACTCAATAGCTCATACGCCTCAGTTAAGGTAACAAACAAAGCTTTAATGTCCCTGTCTATATATGACAAGACCTTAAATTTGCTCATGAACATGGTACACAACAGGGCTCAGCAAATACCAGGGACTCTGTTGGTGAACCTCTAGCAACCTCATATCACTCGAAATTTCTCGGAACGGTTGATTATCTCTGGTAAAACATTCTAAACACAACCAAAACTCAAATGGACAAATTTAATATTTGGCTGATGAAGTAACTAATTAGAAATACATGTGTGGTCTGGTTAAGGTACTCTGATGGTCTTTTACCTGCAAGAGTTCTTGACACACTTCCTATTGATGTTCTATGCAAAACCAAAGGCCTTCCTTGTCAAGTATGTCTTTCTATCAAACAGTTTAGATTTGGTGAGGTCATTTCTATGATTGATGCTTAAAGCCTTATTCGTCTTTGGTTTGCAGGAATTGGGAAGCGATCACTTGGCTCTTGTTTCTGAATTTGTCTTTGAACCGGACGGTTAAAGGCATCTAGTGCCAGCTTAGTTTTCTTTGAACCGAACCGTTATAAATGTGTTTTTATTAAATGTATAAGCGTACCGAAATTACCTGATCATGGTTCTATATCAAACCGACTTCTCGATAAATAAATAAAAATTGAGACGATCAGAAGCTTCAATCTTGTGTGCGTATTGGGTCACTAGGATATTAAATCGACTTCTTCGAACGTAATTTAAAGTGAGAGAACCAGTTTACTTGATTCTGGATCTAAACCGAAGCGGACATAAGCTTGGTTTAAATGTACCAAAAAGAAAGAATTGAACCAATTGGTACGGTTCTAATCTTGGTTCCGGTAAAATGAAAAGGAATTCTAAAGAGATTGAGAGCTGTAAAGTTGGAATCGAAGGAAGAAGAGACAAGAGAAAGTGAGGAAATTAATGGCGTTGA
>chromosome 3  6739777 6743132 + pseudouridine synthase family protein ,Length=477,ProteinGi=NP_188575.1,GeneID=821478,Locus=-,Locus_tag=AT3G19440
GGAATACTATATACCACCACTTGTTATTGAAATATATCAGTTTATTGAATTATTCAAGATTACAGTGAAGTAAATCCAAAAAAAGGTACAAAGGGTTTGCCCTGTGGTTTAATCACTAGCTCGCCTCTTCTTCTTGCTGGAATTGAGTTAAACTTGGAACATAATTAAACAAAAATGGCCAGTTTGAAAAGAATCCTAAATCCACTTTTCTGACTTGATTGTCCTCTCCAACAATGTATAGCACGTTTTTGAAGTTGGTTCCATCATATCTAGAATATTTATCACAACACACGAGGACTTTCTTCTCCTCATCGACCAAAAAGCTTTTACCATACCAACACCTCAAATAATTCAAATCCAATGCTACGACCATGCTCCAAGACAAAACGTTGGTCATCTCATCAATCTTATAATTATGACCCATATCTCTGTCCTTGATGTAGCATAAAGTTGTAATAACACCGAAAGTTTCTCTTCTTTAACAACCAATAGAGACGCAATTGCATAAAAAGGATACTGACACGGAAGTAGCAGACTTCTAAATCTCTCTGTTTTATAATCAAAACTCACTAAGAATGTGCAAAGATCAACTTCCTTTTTATCAAATATTTATCTTTTTCGCAAGCAAACCAATGAGTATTTCTCTTCAAATTTTTTGGTTACTATATCTCTTTTTTATCACCTAAGCGCCGTCGTTTCTCTTCAAATCTCTCTGTTTTATAATCAAAATTCAGTTATTTTTAACAACTGATTTTTTGTGATTATTTAGAAAGTGAAGACAAAATGTTAATCCTCACCTCATGGAGGATTTACCAAAATAACAGAGAAATTAACGCTAAATTAACAGTTACAGTATTACTTTTGTCAGAATTACCAATTAATTATAAGCAAAAATATGAATTATTTGATTAATGAGTAATGACTATCGGTTCCATCTTTCCCAAGTTCCTCTGCTCCAAAACCTCTTAAACCCTAATTCGAATTTAGCCTAAACCCTAAAATGGCCAAAT
>chromosome 3  8479146 8481873 + brix domain-containing protein ,Length=314,ProteinGi=NP_566734.1,GeneID=821942,Locus=-,Locus_tag=AT3G23620
GTTTTGTTTGCTTCCTTCAATATCTAGCGGTTTTCGCCTTGTTTGCTGGATAGTATTCAAAACTAAGTACATATTTAGCCTGGATGGTTTGTCCCTTTTACTTGCAGTGTCACTATAGTTGTTGCTTACCTCATGAAGAAACACGGTATGACTTTAGCTCAAGCATTGCAACATGTTAAAAGCAAAAGACCCGTGGCAAGTCCTAATGCTGGTTTCATCAGACAATTACAAGACCTCGAGAAGTCTATGCAAGGTATGCCTTACTATAATATCTTGAGGTCTAGACTATTAGGTTGAGATCTCTGTGGTGAATCTAAGTTGGAGATACTTTGTCTGTCTGATTCAGTAGTGAGTGACCAGTTTTTTTCCTTTTGAGGATGAAAAGCAAGTGGTTGTGGAGGAGAAGACAGTTCCATGTAAATATCTCTTACATGCATCTTCCTTCTTCTCTATAAAACAGGGAAGCAAGTTACGATTGCACAATGTCAGGCGTGAAGATCATTGATCGTACCATTGGGAGAAACTTGTAAATCTCACACGAAGCATCAATCAAAATGTTTTGTTGTTTCTTCTCCTTAACAACTCGAATAATAACATGGAAACGAATTTGGAATATGTTCATGTTCTCTATTCGTTTTGTATAGTTTCATCATCATGGATATAAAAGTGAACATAAATAAAAATTTGTAAATTTTTTGTACCGCAATGAAATGTCTTTTTTGTGTGTAAAAGTTCATGGGCTGTCATTGTTTAATTTGAGCCCGTATAGTTTAAACAGTTCATGGACCTTGTGAAACATTGGGTTTTATAGTCAATAAAAAACTGTGGGGTGATTTAGGACAGACTTATAAGGTTAGGGGTCATATTAGAATTCTCTTAAAGTTGCTTCCAATTGTGAGGAGGCACTAAAACCCTAGACTCCATATCAATCAATCGAAAAACCTTTCTCTCTTCTTTCGGAGCCGTCGCTTGTGAAACTTTCCGGCGATTTAACAGAGTCATGATGGAAA
>chromosome 3  6231225 6233836 + chaperonin, putative ,Length=536,ProteinGi=NP_188447.1,GeneID=821346,Locus=-,Locus_tag=AT3G18190
GTCTCAATCGCCACCGTGATTATGACAAAGAGCTAACGACTGATCCTTCGAATTCGGAGTATTCAATGTCCGATTTCCGGAAATTCCTCAGAGACACATACTCATTGAGAAACTCCGCCGTGACTACGAGGCGGAAGCCACGGATTCTGATTTTGTCTAGGAGCAGATCGCGAGCGTTTGTGAACGCGGGTGAAATCGCTAGAGCGGCGAGACAAATCGGATTTAAAGTCGTGGTGGCGGAAGCAAACACGGAAATCGCGAGTTTCGCAATAACTGTGAACTCCTGTGACGTGATGCTCGGCGTTCACGGCGCGGGGATGACGAACATGGTGTTCTTACCTGATAACGCGATCGTGATTCAGATTCTTCCGATCGGTGGATTCGAGTGGCTTGCAAAGATGGATTTCGAGTATCCGTCGAAGGGCATGAATCTGAGGTATTTGGAGTACAAGATCACGGCGGAGGAGAGCACACTGGTGAAGCAGTACGGACGCGATCACGAGTTCGTTAGAGATCCATTGGCCGTTGCAAAACGCGGGTGGGGAACTTTCAAGTCGGTTTATTTGGTACAGCAGAACGTTAGCGTTGATATAAACCGGTTCAAGCTGGTTCTTGTCAAAGCTCTTGAGCTATTGCATAATCAGTCAGTGTAAATAAGTAACTTTCAAGCATTCGTGTACTGTAATCTTGGGAACGAAATAATTACCAGATCATTTGGTCTAGTTTAGATTTTTCTCAAATTTGTTTAACCGTCCCCTTAACAAACACTCAAGTCTGAAGTCTGAACCAATAACTGGGCCTTTTGGGCTAACTCATAAAAACTCAAAACAGGCCCATTTATCAAACAATAGCGTATACCCTAGGGCTTTTTTCAAATTCTCTATTCTCTCTTTCATTTCCAGAACACTCTTGTCACACTTCCATTTAGGGTTTTCTGCAAATTTCTCCGTTCGAGATCAATTCCGTCGAGATCTCAAGCTCTCTCACTCGTAGTAAAAAAATGGCGGCGG
>chromosome 3  7586100 7591856 - transducin family protein / WD-40 repeat family protein ,Length=955,ProteinGi=NP_188791.3,GeneID=821708,Locus=-,Locus_tag=AT3G21540
TTGGCTCCGCTGGGAAGATCTTTCTCATGGTTTTGCCTCCGGTGATCGGAGTTATCTCCGGTGCTGTTTTCACGGTGTTCCCTAGTAGACGTCACGGAATTGGGAATCCCTCGGACCACAGTGAGGATGATGCTTCCGAGATGAAATGATAGTATATGATTTTATACTATTTATATGCATAAAACATTAAAATGTAATGGCATGTGTTTATTCGTGGAATGGTAAATACGAAAGTTTTATAATTGTGATCTTTTTTTTTGTTATTTTTATTTATGTATTTGAATGCTGATCATATGTTGTGTGTTTGTTTTTTGGTATTTTTTCCATATGTTTGTTGATAAACTCAAAAGTAATAACATATCTCTTTTTATGCTCATAGTGAGTGAATCAGCATTATTGAAATCACTAGATGTTAAGGAGTTGAAACTTAAGAGACACTTATATGAACTAATGTATATACACACAAATATTTCTATATATCCTTTTATTTTGAAAGAAATTAGCTAGGAAAAATTAATGTGGATGGGCCCTTTAACAAAAAAAATAAAAAAAATTAATGTGGATGTTAAAAAGGTAAGCCTAGAGTATGAATAAGATAAAAAGTGTACGTTCTTGATTTTCTTTAGATGATAATCATTCAATTATTATACATTGATTTTTAAGAAAATGATAAAAAATTACTAATATTGGTCATGGATGTCGTGAGCCATTTTTCTTTTTGTTTGTTCTGTTTCGTTCTTAGTACCAATGATTACACAACATAGTTGCAAATTGAGAAAACAAAAGTTTGGGTCCGAAGAGTAAGGGCTTCAAATCTATTGAAATAAAGTTAGGGGTTAAATATTGAATAGACAAAAGGTTTAAGACTATATCGCAATTTATCAAAAGTAACATTGGATGTTAGAACCCTGCTGCCTTAACCACTCTAAAACCCTAAATCCCGCCATCAAAAGCTAGAAGAAGAAGAAGAAGAGAAAATCAAAACCAAAGCTTTTGGAGAATGGTGAAGG
>chromosome 3  7886381 7889806 + PMH1 (PUTATIVE MITOCHONDRIAL RNA HELICASE 1); ATP-dependent helicase/ DNA binding / RNA binding ,Length=610,ProteinGi=NP_188870.1,GeneID=821800,Locus=PMH1,Locus_tag=AT3G22310
GCTAAGATCGCCTCACGTCGATAAGAAGTCTAGAGAACAGTTTGAGATGAGGTTCAAGAAACGGTTTCTTGTCATCAAAGCTCAGAGTCATGAGTTGAGCAAGAAGCTGTTTTGGTTAAAACGTTATCGTATTCTTGGAGCTCAATATGAACTCCAGTTCCATTGCAAGACCCGTTTGGATATGACTCAAGTGTTAGGCAACATCAATGGCTCCACCACCAATGCTTACTGAGATGGCTAAAGACATCATTTTGTAGAAGTTTCAAGACCCAACCGGGTACTATGCAATAATTTCGAACCTTACGGATCCATGAAACCAGCTTTGCTTCACATCAGATCAAGTAGTTATTTTCTTGCTTAGTATAAACATGTGTTTTTGGACGATTTTGAAAGATACAATTGAGTTTCAGTTACAGTGCTTTCCATTTATTCATTAGCCAATCAAAGTCTTTATACATCACCAAGGATTGAGACACATTTAGACTGCTAAAGGTGTCATTTTGAGAAGTTATAGAAACCTTTGACCCGACCATGGAATGATGTCGAACTTTAAGGATCCAAGAGCTCACATTTTAGGTGTATTCATTCATTAGGCAATTCTAAGACTTTTACATTGTACATAATCACTAATGATTTGAGACATATGGTATAGGTTAATTTGATAGATCTGATTCCGAACCTGAGCTATTGCCAATTTGCCACACTACACAAAGTTACAAAAAACAGAACTCATTAACTCTTTGCTTCACATTCAAGAACACCTTTGGGCTCAAGCAAAAAATAATAATCAACTCTGTTTCCTTACACAAGCTTGCACGTGTAGGAACATACCATACACTCACCCGCAGGTGATTATAACAAAGTTCCCTTTATACCCGCCTTTGATTCTTCTTCTTAAATCTCTAAACCCTTTTGCCGTCTCCCTAAAACCCTAATTCTCATTTCTGGGGTTTCACATTTCATCTTCACCAGAATCCATCACACTCTCTGAAATCTGAAAATGATTAGCA
>chromosome 3  565270 569865 + pentatricopeptide (PPR) repeat-containing protein ,Length=1077,ProteinGi=NP_186914.1,GeneID=821285,Locus=-,Locus_tag=AT3G02650
ACGGACGTAAGAGTTAAGGCTCTCGAGGAAATTCGAAGTGTTGGTAAAGATGAGAACAGAGACTGAGCCTTGGAAAATGGCGGTAAGGACAGTTGCGATCATGTGAGCTGCGTACCACCGGTTCTTACCATAAGATGCGGCTGCACAGCCTGAGACGGCGGCTGCGATCGTGGTGGCGTGAAGGAGGATGAGGAAGAAACCGCAGAGTGAAGGGATTAGACGGAGAGAGAGAGTGAGGAAGATGCAGCTTGACGATGCACCGAGGAGGACGTAGTTTGCAGTGAGGAAGAGTTTATGTGTGTAGTAATGAGATTCTTGGATCGATTCTTGTGGTTGAGGAATTAAACCCATGACGATGTTGGAGGTTTCTGATTCGGGTTGCAGAAAATTTTGGATTTTGAGATTGCGAAGAAGAAAGGAAGATAGCTTGCGAATTGTGATTGGGTGAGTTATGAATTTGGGTTTATGTAGAGAGCGATTTAAACGGTCTGATTTTCCAAATATGACCGTTGAGGCTTTACAGAAGTGAAGGACAGATCACCGACAGAGTGAGTTGTTGTTGTGTGTGTAACGGCTAGTGTTTTTTGCTATTCCTTTGTTCCAGAACAAGACTGGCAAGCCCAATGGGCCAAGTTGGGTTCTTGTTTGTCCGAGACAAGGATATTTTTATCCTGAACACGGATATGTTATCCTTACGAAGCAAATATAAGTTTATGTCTTGTGTGTTTTCGTCTGCTTAAATTGAACCGACTCATTCCAACCGAACTAATTATTTGATGAACAAAAAAAACGAATTGTGAATCTTTAATTCGGTTCACACAGTTTATTCAAGATGAAACTTGAAGGCCGTTTCAATACCATTGAAACAGAGTAAAGTCTTGATGAAACCATAACTGCAAATAGGACAAAAACTGTTTCTTCTTCTCTTCTTTACTCTCAGATTGAAAGAAGAAGAATGATTCGATCCAAGATCTTGAGCTGCTTCTAAAATTTAAGAACCATGTTACCTA
>chromosome 3  528806 533457 - chaperonin, putative ,Length=535,ProteinGi=NP_186902.1,GeneID=821160,Locus=-,Locus_tag=AT3G02530
TTGGATAATTTGTTGTGCATTGTGTAATTCAGTGGCAACCTCCTTGGCCAAATGGCGGCGGGAATGCCACAGCCACAGGCGATTCAAGTCACACATGAGGAACGTGAAGCCATTGAACGGGTCTGTTCCTTATTTTCTCTCTTTTTTTTTTTTTTTTACTTCTAGAACTTTGATCTTTCCTCTGAAAAAGAAAGTTTGTATCACTCTTTATAATCGATGAACTCGGTTTCACATTGATAAATACAGCTTGAAGCGATGGGATTTGAGAGAGCATTGGTGTTGGAAGTGTTCTTTGCGTGCAACAAGAATGAAGAGTTGGCTGCAAACTATCTTCTAGATCACATGCATGAATTCGAGGAATAAGCTTCTTCAGATTACTTTACCTACTCTCTATCTTTCGCATTGGTCCATATGTTTTAGCTATATATGTGTGGGATGCCAAATCCATGACCTCGTCACTTTGTCCATGTTCATGGCTCAGTTCTCAGTTTAAAATGAAGTTTGTCATGTGTTCTTTCTTTGTATTGTCGTTAGTCCTTACAAAATATCTTGTTCCAGTTATTTTTGTTGAATTGGGGACAGGTATTATTTCTGTATGTGCCTAAATAGTAAAATTATTAAATTATAAATAATTTTTTTTAAAAAAAAAAGGAAAACTCGATAATCTTATAATCGTTTCTTTTGTATGTATGCGAATACACAACAAAAAGTGACTTTGGTCTTCGTTGGACTATTTTGTGGAAAAGTCTTATATCCCAGAAGCCCAAAACTTGTAAAATCCGAAGTCTATGGCCCAAGTAGAGTTCTCCACATCTGACAAAACGACATCGTTCGATGGAACTTTACGAGGCTTCTTTTCCCTCACATCGTCCTCCGAGCCCTCACTTGACAGAACTCAGAAATTTGAAAGAGAAATAAAAGAGAGAGAAGCTCCCAGAGAAGAAAAGCCCTAAAAGCCCCACTCCTCTTTCCAGTTTCTTTTGATCTCTCAGCATCGAAAATGTCTGTGC
>chromosome 3  2021595 2033637 + binding ,Length=2152,ProteinGi=NP_187305.4,GeneID=819831,Locus=-,Locus_tag=AT3G06530
TACGAAGCCTCATGGTTCTCTGCAAAGATCGTAAGTTACTTGGGCGAAAACAGATACACAGTGGAGTATCAAACACTAAAAACAGACGATGAAAGAGAGTTGTTGAAGGAAGAAGCAAGAGGTTCAGATATAAGACCTCCTCCTCCTCCACTGATTCCAAAGGGGTATCGATATGAATTGTATGAACTTGTGGATGCTTGGTACAATGAAGGATGGTGGTCTGGTCGAGTATATAAGATAAACAACAACAAAACGAGATATGGTGTCTACTTCCAAACGACTGATGAGAGTTTGGAGTTTGCTTACAATGACCTTAGGCCTTGCCAAGTGTGGAGAAACGGAAAATGGAGTCGTGTATAAGGATGAGAAGAAGTTGGCTAACGGTTACAACTATTAATGAAGAGGATAAGGAAAATGACTTGTTTATAGTACATTTTTTGTTTATGAACATATGTTTGAAGTTGATGATGTCGTTAATTGTCTGCGTATAATATAATATTTAACTTCTAATGAAAGAGGTCAGGTGTTAAGTTTCTTTTTTGTTCTCTGTTCTCACTTCCATTTTACTGAAATTCTTGGATAGATGGGTTTGTTAATCTTGGCAAATGTGATGTGAACAGTGATTGTATCTTGACTTTCTTACACTTGTTTCAAGACTTTCTCGATTGAGGAATTAAAACGCACAGTTTTGTAATAGTAGCGGCAGATTAGAGATGGGCTTTATTATCAAGTTGTAAAACTATTGGGGTTTAAATTCGAAAAACAAAAAAATAGGTCATGGTTTAAAACGCAATTCCATTATAACTCAGGGGTTTCCTTGTTTCTTTATATTACTATATCTTCCAGATTAAAAATAAAAGGATCGTTAAACCCTAAACCCGCTTCTTCTTCTTCTTTCTCTTCTTCTCCCTCAACGCCGCTCTCTATCTCTCTATCTCTCTCTACCTCAAACTTATTCTTCGAATTTCCTCTGAAGAATAATCTTATCCCAATAGCGAGTATGAGTTCTT
>chromosome 3  2059836 2061845 + DNA-binding enhancer protein-related ,Length=115,ProteinGi=NP_566288.1,GeneID=819840,Locus=-,Locus_tag=AT3G06610
AGTAATGGTTGAAACTGGAGAATCATCAGCCGGAAGACAAATCTCTGGGGTTGACATTAAGTCTAGGCTCGATCCTTGAATAACACTCTGAGGAGAGAACAACATAATTCGAGCCAGTAATCAGTACCCAGACACATAATGGCTAAAATTGAGGTTTAATCTTTCCAATTCGTCATCAAGCGCAGACAAAATCGATTCAATTTTCGAAAATTTAACATCTAATCTTAACGGATCTGAGCGTTTACAAAGCAACACAACGAAAAACTTCGATGGAAACTAAACCTAACTAAAACATTGGAGCGAAGCATATACCTCAGCCTCGGAATCAGAGATCGCACCAGAAATCTGAGAGATCGGACTAAAATCCATCGGATCCTTCGTGCTTTCAAAAGATACGTCGGAAAATGTTGCGATCTGTCTCTTCTCCGTCGTAACCTTCAGTTCAGAGAAGCATTGATTCGAATTTGAGTAGAACGATGTGGGAAGAAGAAAACAATGGCGATTTTAAGGATCGATCTAATAAAATTACCTTCCGATTCTTCATCTCAGGATCCTTGAGTCTCTTAGCTCCGAGTTCTGATGAGCGCGCGAAGCTTTTCCTGGGAATTTGAATTTCCTTCATCTCTCTCCAATGTTTTCAAATTTGGAGCTTGTCAGTTTTCGAAAATGTGAAATAGTGAGTGAACTACAAAACTATCAAGCAAGATAATTTTATTTGTAGTACGCTTCTTACATGGGCTTAAGGGCCGATAACTATTTTTATTCAAGGCCCAATATAGATCGTTCTCGCTCATCGCAAAATTAACCTACTAAACCGGAATTCGGTTCGGTTGTGGTATTGTTTAGCCGGTTTGGTTCCAGCCTCACCCGATAGAATTAGCCTTTAGGGTTTCTAACGTCGAAGCTTGAAACACTATCGAACCTCAAAATCTCTGTTGCCGGAAATTTTCTTCACCGAAACTGAAAGAAGTCGAAAGAGAGAAGAGAAGAAATTGAAGCAATGGAGGGAG
>chromosome 3  2229602 2233279 - GTP-binding family protein ,Length=582,ProteinGi=NP_187361.1,GeneID=819890,Locus=-,Locus_tag=AT3G07050
[truncated: 2,291,310 more chars]
