# Supplementary material for: Synchronization of cytoplasmic and transferred mitochondrial ribosomal protein gene expression in land plants is linked to Telo-box motif enrichment
Source: BMC Evol Biol. 2011 Jun 13;11:161. doi: 10.1186/1471-2148-11-161 (PMC3212954; doi:10.1186/1471-2148-11-161)
Supplement: Additional file 3 — The expression levels of RPGs for studied species [file 1471-2148-11-161-S3.TXT]

###mRNA expression level of mitochondrial (line 3-19), chloroplast (line 22-55) and cytoplasmic (line 58-232) ribosomal protein genes (RPGs) for Arabidopsis thaliana.
Code ATGE_1 ATGE_2 ATGE_3 ATGE_4 ATGE_5 ATGE_6 ATGE_7 ATGE_8 ATGE_9 ATGE_10 ATGE_11 ATGE_12 ATGE_13 ATGE_14 ATGE_15 ATGE_16 ATGE_17 ATGE_18 ATGE_19 ATGE_20 ATGE_21 ATGE_22 ATGE_23 ATGE_24 ATGE_25 ATGE_26 ATGE_27 ATGE_28 ATGE_29 ATGE_31 ATGE_32 ATGE_33 ATGE_34 ATGE_35 ATGE_36 ATGE_37 ATGE_39 ATGE_40 ATGE_41 ATGE_42 ATGE_43 ATGE_45 ATGE_46 ATGE_47 ATGE_48 ATGE_49 ATGE_50 ATGE_51 ATGE_52 ATGE_53 ATG…
AT3G49080 0.536512068	0.974069363	1.291096699	1.233616888	0.893984278	1.40692715	1.166003084	1.35809816	1.132435531	1.181441958	0.938895263	0.433001241	0.492285752	0.568295554	0.735723569	0.868547821	0.991852743	0.906696988	0.768691818	0.543540044	0.491357332	0.754975659	0.861046926	0.882845359	0.394470114	0.388947959	0.36575927	0.681249112	1.35796697	1.130193762	0.987502257	0.987293826	0.670127264	0.869999464	0.725820941	1.115172162	0.665831578	0.796546903	0.37280357	0.363052126	0.146928668	1.054931888	1.272665179	1.271391323	1.352472463	1.332839644	1.366867432	1.27348418	1.328154302	0.931130515
AT5G56940 0.683156846	1.181891628	1.393634951	1.361758096	0.935586289	1.487785302	0.961549432	1.53164786	1.399487002	1.118343032	0.989233501	0.752950765	0.772794582	0.726298098	0.890976082	0.968833586	1.170958022	1.029372597	1.046046635	0.841210598	0.722743691	0.939135576	1.012739568	0.994974056	0.803358827	0.598161333	0.643641947	0.920816962	1.530101263	1.433258739	1.237574235	1.198171117	0.90425045	1.113945811	0.784430715	1.428260099	1.031023085	0.959294428	0.653504329	0.635775568	0.497238214	1.383230149	1.510035676	1.475525476	1.553115534	1.53081215	1.536287215	1.439483811	1.508570537	1.281979209
AT2G42710 -0.199981803	0.012738029	0.372194104	0.414743708	0.062392594	0.590681296	0.377077444	0.478899432	0.284825943	0.371993643	0.130056728	-0.204396205	-0.234184881	-0.167477676	-0.052338808	0.015260557	0.069576191	0.110326956	0.133296645	-0.104317614	-0.366041139	-0.048369978	-0.001247713	-0.101186625	-0.556635137	-0.502781572	-0.539680549	-0.230427767	0.181733888	0.066610484	-0.158361969	-0.103623809	-0.191898537	-0.139060661	-0.486465967	0.188051341	-0.346697146	-0.067911549	-0.458636612	-0.461247304	-0.82915418	0.101457272	0.293581855	0.26701381	0.316904191	0.370736181	0.328423534	0.297771485	0.289243554	-0.110883551
AT2G44065 0.800076588	1.003018491	1.289056091	1.168367694	0.93074249	1.282361597	0.859839928	1.229411264	1.332934647	0.976367248	0.927468204	0.755635659	0.807329055	0.854512671	0.950427758	0.974541053	0.984571662	0.941084854	0.964202314	0.870261564	0.751694486	0.863754159	0.915523606	0.857759604	0.614066588	0.693696894	0.68338452	0.792823815	1.196263018	1.014069099	0.907886438	0.892204587	0.830962793	0.999193662	0.86349169	1.08919866	0.837792918	0.91172393	0.755768935	0.661213588	0.553259774	1.0288817	1.094870476	1.082759821	1.183585566	1.159241364	1.144606146	1.095320242	1.187390802	0.862765448
AT2G07715 0.201872042	0.222632191	-0.35660985	-0.044977902	-0.221920658	-0.003582552	8.35561E-05	-0.065613522	-0.15055622	-0.310823656	-0.27161238	-0.080315584	-0.150452645	-0.134628787	-0.174795378	-0.099828034	-0.056175204	-0.038956131	-0.01084428	-0.156107443	-0.183895573	-0.096591901	-0.137616925	-0.146857976	-0.12213293	-0.178244102	-0.034801044	0.07360616	0.173650622	0.070608264	0.040850101	-0.24176037	0.283769334	0.080187158	-0.26821411	0.098935969	-0.225069923	-0.257503349	0.411894193	0.309026889	0.256791083	0.662542152	0.034972456	0.485173139	0.702796081	0.578632256	0.37474084	0.484340969	0.542224338	-0.237709814
AT2G20060 0.829859409	1.31676368	1.623327748	1.525515267	1.045861366	1.69013607	1.294320675	1.691163957	1.553595365	1.253500165	1.086559085	0.893778437	0.907111105	0.894877393	0.97884022	1.08131116	1.274969465	1.158848693	1.098219057	0.923503481	0.84812546	1.08659478	1.04920156	1.088428594	1.004710614	0.790604294	0.635659693	0.947764129	1.688015679	1.563873268	1.421313774	1.383694818	1.106043746	1.256778558	0.917918899	1.582204703	1.187694348	1.051034955	0.959109646	0.790380467	0.565178774	1.495690166	1.671232433	1.619226523	1.679489339	1.599224605	1.607876497	1.63493479	1.650436974	1.345945118
AT4G35490 1.27997255	1.351593332	1.70688891	1.631303168	1.544413124	1.698433617	1.412982547	1.641743283	1.608487223	1.588380118	1.472284135	1.262277003	1.255826195	1.247192136	1.366422953	1.409699348	1.515578137	1.504411933	1.368734281	1.317043842	1.248699026	1.364251231	1.388491557	1.37904422	1.191571082	1.165797998	1.369752844	1.297221436	1.638128982	1.526723264	1.43550316	1.441931715	1.365706558	1.496480319	1.127188638	1.488967171	1.347829151	1.516269202	1.179134354	1.233687835	0.990285253	1.50112849	1.613854086	1.566330034	1.598166708	1.580029498	1.599058593	1.588223239	1.574268508	1.378844924
AT1G70190 0.209907176	0.504408891	0.951704279	0.769639913	0.374723164	0.895140546	0.415104701	0.871115777	0.960383147	0.54223766	0.464546864	0.137707939	0.225634731	0.182032549	0.342965349	0.338793917	0.370598636	0.474440503	0.443172236	0.236131249	0.164780667	0.343941171	0.420987147	0.434112794	0.286301094	0.142771272	0.329902815	0.431264809	0.814307287	0.652027803	0.525164171	0.413521449	0.25181965	0.527650488	0.21207266	0.559094748	0.270989904	0.415913526	0.037019548	0.15326711	-0.050356628	0.59263835	0.763057699	0.693717456	0.813699704	0.753694082	0.815275632	0.710870348	0.739177408	0.376457909
AT5G46160 1.04589698	1.243147912	1.486369095	1.496275235	1.321591991	1.59601325	1.229103959	1.560120377	1.556869478	1.511989377	1.373952105	1.097479143	1.065934856	1.031625335	1.163614661	1.268096209	1.45100526	1.271244618	1.273273415	1.133117299	1.100068916	1.260186964	1.315221146	1.192811911	1.172556641	0.955684923	0.945709784	1.000598349	1.397992983	1.180253926	0.977513205	0.909798297	0.783735737	1.245760768	0.896070803	0.279949924	0.507898514	1.155879986	0.560932911	0.635517726	0.643993185	0.496760637	1.211763235	1.389763176	1.291032005	1.330631157	1.326641411	1.362008148	1.378267929	0.655541011
AT5G64650 0.525967564	0.714363517	0.879135272	0.996952938	0.698525292	1.079872849	0.4857574	1.086018162	0.806307165	0.90281113	0.802919	0.416528561	0.440864891	0.428057597	0.586147588	0.650982333	0.893280887	0.805510719	0.593188627	0.519067653	0.443957544	0.595296499	0.579957107	0.578812579	0.163957438	0.297992167	0.26427397	0.363157302	1.031144256	0.895246559	0.681443634	0.677676959	0.567751912	0.658385181	0.25776062	0.871067511	0.439322205	0.535351025	0.337739465	0.053926163	-0.292827121	0.773666952	1.06257369	0.969135411	0.963325694	0.965845115	0.963395349	0.996566657	1.034078501	0.74383626
AT5G09770 0.593744548	1.010045194	1.34439531	1.161640637	0.734300645	1.303994975	0.735343569	1.333840816	1.232698708	0.902666392	0.773872206	0.716697243	0.647368576	0.570056364	0.649804292	0.760802047	0.960922091	0.916224693	0.835173784	0.577083068	0.550052841	0.823400126	0.752325118	0.749050362	0.766695079	0.606782668	0.679555268	0.840156882	1.272464405	1.111723507	0.997572414	0.99981881	0.818069054	1.018154147	0.539521073	1.218469004	0.834982267	0.800327942	0.693130025	0.591117091	0.25998275	1.140789464	1.359330652	1.257733295	1.275471964	1.265205623	1.228256409	1.238946601	1.252897094	1.053186711
AT1G16740 0.928915889	1.190150641	1.403150479	1.373324609	1.070639568	1.496546317	1.056075333	1.530538157	1.258857838	1.189579905	1.156742924	0.997062253	0.927007224	0.949497066	1.031536962	1.121839012	1.212185983	1.098733335	1.080693746	1.030721589	0.958114848	1.063105085	1.099602671	1.12842405	0.911201267	0.858399675	0.642871738	0.73457777	1.544847305	1.388304053	1.242737619	1.254011228	1.081116767	1.116076216	1.054746744	1.393328953	1.055374357	1.013030876	1.060685747	0.999266499	0.866342114	1.33011846	1.292111433	1.45574838	1.534050854	1.536956933	1.534890828	1.49493469	1.564343958	1.120376858
AT4G28360 1.234656355	1.185793576	1.447648852	1.621599465	1.477451832	1.589462159	1.519732204	1.569347293	1.261548433	1.581514326	1.457180964	1.025832299	1.141769971	1.216222389	1.298550235	1.353270382	1.462884391	1.420119527	1.268962046	1.214473013	1.142927169	1.297680656	1.276900273	1.259100645	0.72930594	1.006051834	1.069918975	1.129562994	1.575821617	1.507115983	1.399192336	1.392402709	1.294298248	1.380229553	1.117980868	1.49296059	1.148750452	1.385306433	0.976286856	0.884140064	0.823201956	1.467963407	1.492347464	1.490459418	1.464186335	1.501056444	1.504735137	1.533260299	1.480028484	1.335045922
AT4G23620 0.078519817	0.45665359	0.87619569	0.695083651	0.243036969	0.923334028	0.466056293	0.878403342	0.785424419	0.462850624	0.326123141	0.20692481	0.073880682	0.098336091	0.124116561	0.234037072	0.390920531	0.316147371	0.278312805	0.065186939	0.027711745	0.191454314	0.269633448	0.221003688	0.325161343	0.077120224	-0.172789091	0.309217455	0.867646837	0.670633827	0.535963121	0.491173441	0.340761455	0.452654181	0.246238991	0.658407113	0.32337266	0.289564462	0.275819603	0.080376737	-0.103626079	0.640525128	0.799494801	0.792713717	0.869821235	0.889996095	0.879301988	0.823420295	0.815266915	0.472891479
AT2G16930 1.349593021	1.350276414	1.620916653	1.463573886	1.399286376	1.514642454	1.283199269	1.605109415	1.653310024	1.453126389	1.473483276	1.288694416	1.30532926	1.363686126	1.406732876	1.485409351	1.534081184	1.411328808	1.410053708	1.384763817	1.394021939	1.37994905	1.417354949	1.403034348	1.019348112	1.168712985	1.26144648	1.230458702	1.454334855	1.414451908	1.410014353	1.42249515	1.306475251	1.516790726	1.260484186	1.452716428	1.252822953	1.409795711	1.148732815	1.074994888	0.942354238	1.474197553	1.551966687	1.493068696	1.469447512	1.487834061	1.510579496	1.468244953	1.539228701	1.505363304
AT1G07830 0.53143221	0.998588936	1.405669341	1.232978146	0.815951605	1.355220495	0.772569204	1.477273672	1.415138771	0.957694959	0.765558544	0.60476638	0.545624348	0.545636867	0.628184379	0.78728704	0.961874866	0.818521816	0.779654468	0.594697833	0.588267874	0.774865222	0.785266733	0.750728603	0.580619272	0.381469721	0.470470472	0.609944366	1.400587812	1.189960956	1.106599793	1.06261635	0.729274687	0.86099533	0.615993752	1.249014666	0.848708667	0.746969346	0.395336395	0.282018862	0.066273738	1.219908798	1.509842416	1.281197546	1.384369043	1.406487363	1.366771032	1.324234379	1.382271492	1.151048872
AT3G01800 -0.038015993	0.042214544	0.295246678	0.277406562	-0.122393387	0.445916305	0.003151431	0.390994836	0.231329102	0.022754817	-0.051058877	-0.056083989	-0.057105061	-0.091645266	-0.072039408	-0.137269602	-0.042679783	-0.183367703	-0.028218802	-0.188583597	-0.129003619	-0.08470854	-0.080447582	-0.104331017	0.191998916	-0.241281252	-0.418509394	-0.135932098	0.435892917	0.206702094	0.033719751	0.057971726	0.274737422	0.108561316	-0.322351213	0.191733906	-0.117824928	-0.3103438	0.386619391	0.061419057	-0.439029035	0.070852536	0.488749354	0.304955773	0.386641509	0.410970584	0.450130966	0.341961643	0.376990183	0.178751486
AT2G33800 2.108513731	1.52958957	0.776276378	2.313057357	2.487864855	2.067085081	2.37366872	1.810638034	0.797868313	2.47440891	2.460827975	1.767839625	1.948148919	2.087038248	2.217487356	2.337982395	2.412019652	2.301108007	2.138072438	2.205210218	2.094074422	2.208024103	2.185871873	2.100764714	1.111329335	1.669513849	1.497425762	1.603632068	1.69205597	1.902922718	1.945067233	1.857191782	1.938478946	1.797317437	1.01404368	1.763838246	1.705206539	2.437680841	0.995611121	1.189202429	1.104682433	2.01910331	1.685740662	1.914870174	1.59303903	1.706770219	1.829261801	1.913291429	1.831719402	1.823524049
AT1G64510 1.972408612	1.111583038	0.081237774	2.118129755	2.364160658	1.804577136	2.144590201	1.535564871	0.107627333	2.313703369	2.312362612	1.617566956	1.784864935	1.991373777	2.138584842	2.242244817	2.237023443	2.21060036	2.027854769	2.143301488	1.988563868	2.062490471	2.028686938	1.943908328	0.644242862	1.455152322	1.273400255	1.291884356	1.437184492	1.627024564	1.650554051	1.611380637	1.726373832	1.457779163	0.608900589	1.49610619	1.40402246	2.158512594	0.721439418	0.816904596	0.605492401	1.748046366	1.28226773	1.646736516	1.296760733	1.353110342	1.462702334	1.591003636	1.488451249	1.453402228
AT1G74970 1.559734702	0.807606977	0.011891429	1.855116179	2.113776721	1.55370915	1.886158901	1.27308288	0.091031779	2.054562327	1.989359605	1.300579202	1.42503072	1.592711518	1.812670502	1.944318673	1.995844101	1.895862009	1.69241039	1.764759665	1.580058619	1.659508272	1.659126842	1.548981843	0.560717939	1.17215579	0.78238179	0.960725331	1.064084109	1.318978807	1.370724142	1.200659519	1.300686912	1.000572632	0.157553703	1.101958353	1.079844022	1.847555735	0.523112474	0.333012637	0.235829277	1.403123508	0.978264176	1.253925542	0.844462146	0.925037145	1.050043028	1.209290015	1.061242762	1.020198341
AT3G13120 2.219154882	1.350514284	0.665253291	2.296439053	2.459463615	2.114233168	2.280132393	1.864281085	0.651738098	2.442844985	2.433901384	1.836528146	2.015014864	2.168000011	2.268980176	2.371571685	2.391665026	2.356097579	2.164051502	2.291392885	2.173959672	2.223284847	2.24449146	2.164324438	0.838378449	1.70573568	1.4414193	1.515936493	1.724007892	1.859181263	1.815196629	1.874561901	1.907143043	1.800533384	0.975319694	1.807682403	1.704272889	2.28083644	0.966068533	1.158244218	0.913978148	2.074275097	1.587767704	1.951663628	1.645709777	1.741428003	1.788767929	1.910848858	1.805077382	1.706445923
AT5G14320 2.421904256	1.792191155	0.902988427	2.609970435	2.729873068	2.409131634	2.514027365	2.17467604	0.935944049	2.626459953	2.602633808	2.205956959	2.314162608	2.433478406	2.538386296	2.611115082	2.646297303	2.545069541	2.493166093	2.578274709	2.487281519	2.482980208	2.456911103	2.432773496	1.507692099	2.230196813	2.050535951	1.963166965	2.104601645	2.253753581	2.256275734	2.208033747	2.312948121	2.047515275	1.172398693	2.070545128	1.994784819	2.608689413	1.578563107	1.484597511	1.199872941	2.28985369	1.990435521	2.257642415	2.033295527	2.036051374	2.071755818	2.146834784	2.148944181	2.136358738
AT1G79850 2.20581548	1.641467148	0.782930442	2.437691589	2.695052166	2.235689079	2.396504643	1.964951458	0.731258354	2.609163262	2.572824444	1.839883091	2.003347603	2.266259946	2.444406217	2.529008021	2.554422254	2.461546952	2.307869666	2.388946426	2.223506308	2.303201106	2.29209485	2.203795727	1.027741865	1.733235858	1.594567668	1.693122028	1.882169702	1.944183922	2.032979173	1.966041728	2.017022443	1.715045062	0.942348924	1.721547215	1.669924028	2.419936032	1.189646886	1.220611941	1.235215729	1.984508958	1.783088962	1.982576974	1.656408383	1.758094478	1.851629918	1.967691991	1.924226288	1.81862867
AT3G15190 2.022436923	1.270590407	0.638543435	2.248368931	2.45137615	1.99521675	2.270866422	1.647931179	0.626115638	2.460622129	2.395135394	1.665387895	1.820182368	2.046624936	2.178175294	2.334480391	2.359121742	2.301159874	2.083397362	2.234963629	2.080800408	2.174063558	2.166116769	2.05810985	0.76482037	1.539854417	1.194333691	1.28313961	1.508207159	1.679737157	1.750891379	1.756963891	1.841548322	1.529030529	0.77361319	1.611036009	1.468060769	2.326632884	0.94601141	0.94540637	0.843339623	1.887419418	1.414856879	1.765356632	1.351364651	1.503286373	1.611609835	1.755701089	1.642136999	1.517618146
AT3G27160 1.894084334	0.973829005	0.283532007	2.017672197	2.213984072	1.62674569	1.834796006	1.167458069	0.181184374	2.113616708	2.142355005	1.392516414	1.557324488	1.698235216	2.00519512	1.941696671	2.032654443	1.965471583	1.847600483	2.026922222	1.854384204	1.835170179	1.774642066	1.618827343	0.206034028	0.97895141	0.92548561	0.996599112	1.087978561	1.307981726	1.335172569	1.199402309	1.367142077	1.167870269	0.383456028	1.049043032	0.963034675	1.739278579	0.582419252	0.767521108	0.501517613	1.343731139	0.918649387	1.183312977	0.81772823	0.912561302	1.045304998	1.12949131	1.099373192	1.118598327
AT3G52155 0.513941188	-0.291696374	-0.871109913	0.352943913	0.665949813	0.063014123	0.523290879	-0.095209061	-0.628615805	0.586672391	0.611802158	0.43014094	0.439199317	0.484120631	0.488815752	0.512663601	0.569315632	0.49701321	0.153944656	0.417510973	0.414059631	0.382260144	0.448433504	0.339292525	0.152303306	0.486870938	0.096374508	0.039156924	-0.054457257	0.138626369	0.182304289	-0.062046221	0.298497818	0.01842898	-0.784734405	-0.037735916	0.049562787	0.562030079	0.123550042	0.037583126	-0.086044263	0.144454407	-0.31676872	0.000709359	-0.294553075	-0.106694547	-0.115839289	-0.038965504	0.001808406	-0.309515626
AT1G68590 2.348767653	1.398865404	-0.476020938	2.415064824	2.647662975	2.15347984	2.340992189	1.725884071	-0.580005806	2.609421292	2.599289903	1.982748778	2.150657565	2.322050573	2.495737398	2.567652513	2.569787556	2.510491191	2.334720942	2.509199766	2.36521599	2.404635019	2.383692519	2.355002705	0.787884402	1.761998923	1.601901992	1.47890502	1.558703694	1.814081942	1.905029945	1.883593376	2.077755619	1.824573843	1.052179541	1.658711901	1.647435695	2.388021449	1.082064472	1.369798836	1.283166372	1.98010421	1.502902307	1.785533183	1.424334613	1.486231932	1.679176601	1.762531849	1.728234274	1.839082163
AT5G15760 -0.280878484	-0.640745315	-0.718806539	-0.068969835	-0.107550146	-0.108324855	-0.366505956	-0.105350647	-0.838823244	-0.123809806	-0.162985908	-0.48522493	-0.388065637	-0.341095022	-0.231805551	-0.286670765	-0.186962126	-0.3067766	-0.309451983	-0.302329377	-0.407178165	-0.377116006	-0.351934179	-0.40344273	-0.837110532	-0.473417218	-0.930873039	-0.743206499	-0.115454229	-0.296594904	-0.367736248	-0.447402463	-0.487020032	-0.464056051	-1.030694237	-0.25006017	-0.763179981	-0.34361652	-0.837287608	-0.90774448	-0.912202003	-0.258966021	-0.06360594	-0.125563502	0.008660208	-0.097708483	-0.068613933	-0.093840205	-0.137720751	-0.549347325
AT2G38140 1.866206444	1.18210835	0.538168281	2.074119999	2.305750824	1.826812185	1.985519884	1.497903358	0.5992075	2.255626045	2.247779531	1.467115889	1.699049791	1.906194885	2.116375143	2.232879248	2.242244799	2.185056028	2.013022544	2.11225178	1.935993379	2.029947236	1.997968065	1.932277221	0.581335326	1.320775544	1.128654299	1.253903377	1.396924713	1.519045139	1.585900261	1.512742618	1.636344608	1.423375406	0.692231674	1.319948359	1.182787607	2.031961096	0.797407094	0.746895806	0.58607427	1.508285856	1.290682188	1.507644272	1.203263831	1.335240177	1.374998526	1.469590767	1.504994156	1.398105256
AT3G63490 2.070679874	1.245851615	0.452861847	2.217798382	2.409520768	1.990483077	2.357574358	1.709320905	0.362549864	2.365623853	2.337219091	1.940015381	1.946775578	2.08137642	2.187705812	2.250462	2.318929558	2.26195856	2.038534118	2.147780746	2.093995746	2.127970216	2.118968793	2.074071891	1.707099682	2.014870512	1.433105388	1.439845725	1.662317978	1.841288598	1.944238728	1.78093669	1.999347386	1.597452258	0.778437995	1.645142104	1.699864027	2.277053336	1.552923647	1.315052869	0.956663398	1.874163388	1.557515478	1.796388443	1.482668827	1.567738684	1.666256398	1.763338978	1.683249042	1.724656776
AT2G43030 2.413270882	1.827677272	1.018090432	2.666904703	2.756955061	2.488036224	2.607626889	2.197871911	1.07292173	2.736840009	2.762885921	2.161360821	2.244824549	2.415862352	2.542596551	2.677689363	2.733435491	2.668882227	2.503168218	2.551139446	2.427510594	2.530784501	2.49697586	2.483540679	1.10588809	2.047583684	1.885545317	1.806832022	2.033393029	2.170137752	2.229631639	2.206481575	2.251443089	2.088462809	1.235075091	2.049265359	1.948908213	2.598148157	1.260209415	1.310803963	1.209269717	2.261915611	1.977931708	2.204215879	1.867938949	2.011264888	2.098891857	2.184879765	2.112544157	2.077064322
AT1G07320 2.054380135	1.352630565	0.532310599	2.29554197	2.464825286	2.114698126	2.364368176	1.855584784	0.592521206	2.4764613	2.384107368	1.726557417	1.883330588	2.098812046	2.194762263	2.340772632	2.386116624	2.277983077	2.059450096	2.17157623	2.038920733	2.113051856	2.151901585	2.034818903	0.734205301	1.542429618	1.342622088	1.474271399	1.724400482	1.93156108	1.967802495	1.883198858	1.864243107	1.756539313	0.822058253	1.713540297	1.60713808	2.295747643	0.681853142	0.911004258	0.783321363	2.002336509	1.711208975	1.904886404	1.539058331	1.679527365	1.730197077	1.872523267	1.787311731	1.77606265
AT4G01310 2.06721536	1.4686543	0.706199665	2.383134518	2.531599392	2.124061553	2.378554912	1.835723327	0.649992217	2.458464981	2.456365606	1.797628858	1.909139944	2.085033554	2.286090814	2.377026925	2.446019194	2.352095856	2.204647336	2.293790561	2.114496417	2.21133017	2.198439198	2.058727868	0.973538609	1.599316834	1.27156932	1.406776224	1.752083405	1.910668592	1.943474464	1.865933618	1.823980133	1.797063123	0.80011125	1.798349963	1.628841704	2.361567217	0.626042107	0.831552288	0.606261481	2.026941495	1.610328356	1.955682357	1.537325329	1.692170077	1.786587333	1.907454926	1.837864318	1.678388447
AT3G44890 1.811060662	1.051719041	0.309500632	2.026177047	2.276671762	1.74318513	2.080216511	1.452876713	0.244260996	2.247600554	2.196547084	1.482280675	1.569993949	1.81871783	2.000802133	2.166604536	2.192278689	2.123662108	1.892686971	1.986567698	1.812702362	1.927664712	1.94394262	1.853772733	0.66833905	1.141191682	0.980661285	1.219982881	1.334713575	1.536446789	1.615210332	1.543169517	1.60854801	1.305629218	0.605036845	1.401273712	1.339261849	2.138753093	0.635455552	0.533675191	0.436094148	1.669779076	1.067987332	1.540986025	1.145889738	1.33956898	1.45039381	1.487556347	1.439625892	1.277873084
AT5G13510 2.042027505	1.183532574	0.372917226	2.040705889	2.32681235	1.810902352	2.113825919	1.455308332	0.351264178	2.239183587	2.241070682	1.706296133	1.814216974	1.991141718	2.100711704	2.171460251	2.188058377	2.143835781	1.896444845	2.098426991	2.005120463	1.956331401	1.976548728	1.879582655	0.842446604	1.528698243	1.143238325	1.231229308	1.362508942	1.552654595	1.630290592	1.596619404	1.788417497	1.465795541	0.768830005	1.333413227	1.354221732	2.057835626	1.194966415	1.045278336	0.9981554	1.608244751	1.141019744	1.533545444	1.160886075	1.349567482	1.42893962	1.500912043	1.413544865	1.421627286
AT1G32990 2.04102006	1.207204433	0.492351292	2.242468237	2.430262565	1.965923463	2.202136089	1.601018749	0.4324593	2.415897824	2.339113999	1.738215939	1.863914068	2.041205605	2.179418074	2.293011271	2.332345711	2.266055369	2.089206228	2.235490184	2.095443586	2.111065602	2.096488365	1.988133393	0.87817284	1.57999776	1.29201912	1.330036502	1.441561864	1.715893116	1.673600407	1.695090864	1.819027402	1.556877753	0.753825875	1.563234031	1.448206287	2.187120687	0.806892865	0.916182071	0.700580935	1.82706389	1.368694632	1.681675779	1.299153618	1.447027858	1.541546372	1.646547078	1.545707366	1.556353233
AT1G78630 2.135272458	1.456412396	0.693393781	2.395336429	2.558287099	2.208049654	2.388448691	1.893110007	0.606084806	2.541552129	2.494278596	1.749046214	1.889261856	2.146325632	2.309937724	2.401779838	2.502511602	2.409866191	2.179046409	2.281194962	2.105559962	2.253365419	2.219740585	2.124521055	0.883765207	1.526505073	1.398236119	1.519136298	1.799368228	2.026380362	2.024060649	1.904627022	1.891095477	1.812640417	0.913670681	1.809082781	1.701683017	2.397449952	0.837037898	1.017256125	0.717439161	2.066430149	1.648167085	2.016806474	1.575747925	1.691673367	1.711308292	1.983057639	1.884905233	1.741250898
AT3G25920 2.108919113	1.429048727	0.48109389	2.217116581	2.45796452	1.991817415	2.372846438	1.729776377	0.436546511	2.38524796	2.397675593	1.752744207	1.923011782	2.15005528	2.254093884	2.386487398	2.384893516	2.311642307	2.179784126	2.296945465	2.163638321	2.206720569	2.173786677	2.133945794	0.544889893	1.460224023	1.299323331	1.56533453	1.69405031	1.925909406	2.018946851	1.930267188	1.937279976	1.899433144	0.946818824	1.73883016	1.668816309	2.351163466	0.756287163	1.020638682	0.817491225	1.99303389	1.581930559	1.874147081	1.519884532	1.635866154	1.742476332	1.844691466	1.799224063	1.793569211
AT3G54210 2.324777169	1.568093434	0.891347819	2.320870989	2.559556117	2.106884635	2.418086598	1.786490882	0.922127569	2.534414288	2.546797329	2.067945671	2.207306528	2.329464419	2.421227688	2.449146868	2.482234574	2.461631199	2.370855528	2.442831114	2.384730838	2.373272838	2.378419052	2.310540762	1.224371033	1.894322501	1.739288906	1.709109406	1.686294478	1.910782815	2.014573709	1.987960011	2.174012932	1.904886093	1.227648954	1.758861735	1.785506131	2.426981858	1.474122625	1.467430286	1.33860324	2.002682079	1.639618319	1.887207012	1.539443716	1.590089224	1.730872944	1.855698162	1.800932318	1.879768828
AT1G48350 2.005824607	1.263053688	0.653840653	2.318529107	2.497143892	2.024618068	2.236759887	1.801306349	0.703798097	2.44550526	2.419215906	1.710027943	1.850972078	2.044252547	2.223846383	2.414759541	2.444044495	2.368319349	2.185413593	2.262407012	2.087054593	2.209536077	2.197401954	2.092810523	0.822269983	1.568704633	1.235581463	1.458896898	1.699419864	1.828499229	1.870591154	1.762258918	1.841865996	1.562009509	0.814319721	1.667170485	1.683137145	2.369955652	0.934971115	1.050740122	0.864683236	1.984772079	1.616719617	1.855496114	1.491030307	1.588151026	1.692967462	1.812129396	1.729354484	1.710616782
AT1G35680 2.315891841	1.69737734	0.989815282	2.501253796	2.61439679	2.318475685	2.497244375	2.063936493	0.914349226	2.605290813	2.602774083	2.040202401	2.140952293	2.288106537	2.442659897	2.551343647	2.61173999	2.526730858	2.367415704	2.429946416	2.318375881	2.421310758	2.415088864	2.328608641	1.099262642	1.802283839	1.472484075	1.726494114	2.008277821	2.150298662	2.164857425	2.085089996	2.067685706	1.970058607	1.06320554	2.001346804	1.835127069	2.47979738	1.034743676	1.044781301	0.832486884	2.169604056	1.989591643	2.171763129	1.802617148	1.904051993	2.018296714	2.081109011	2.052093743	2.058031539
AT5G54600 2.454842798	1.848335565	1.045954786	2.498791024	2.706048359	2.311346768	2.498402544	2.050591744	0.958643704	2.666105803	2.654879168	2.268901787	2.280990322	2.389390384	2.497389141	2.629337727	2.631012725	2.58869701	2.458953958	2.543287928	2.448660281	2.436390887	2.40303152	2.34359083	1.530714235	2.078376128	1.806191667	1.865618803	1.941997593	2.135088112	2.183666732	2.095048323	2.269699014	1.996218103	1.297483597	1.954817374	1.94095766	2.548486616	1.635776637	1.649173467	1.624353221	2.174285684	1.807016939	2.075456348	1.747478651	1.81943741	1.975211549	2.069915374	1.989643594	1.992818026
AT2G33450 2.193890166	1.39857814	0.690690673	2.366888479	2.61224604	2.066441922	2.304248768	1.777733382	0.725779724	2.581186038	2.557232919	1.822088421	2.020673663	2.204166348	2.335254203	2.491669036	2.485996236	2.406554948	2.260465861	2.400360369	2.259420036	2.266076048	2.314055268	2.189834884	0.835835126	1.640365445	1.367651719	1.34908674	1.641412668	1.847585353	1.845231822	1.870057913	2.069511347	1.732106508	0.81679045	1.686419993	1.553440386	2.349354009	1.172669216	0.888290919	0.663832762	1.995635038	1.552089135	1.875538921	1.527415998	1.61622046	1.723985647	1.809423234	1.74011154	1.69955812
AT5G65220 1.988560327	1.377976518	0.711054796	2.143554328	2.333609892	1.953373337	2.142030489	1.751598709	0.807795015	2.290716344	2.272905496	1.722497056	1.815285373	1.926859303	2.141927197	2.171384465	2.234380828	2.215155156	2.006002704	2.122487941	2.015784726	2.125131612	2.084395339	2.001275931	1.196057148	1.660393504	1.424670592	1.466972624	1.692061795	1.755834086	1.850416787	1.693364375	1.804753623	1.630020877	0.714525474	1.600805418	1.576272235	2.200815405	1.099422281	1.084056058	0.953055647	1.811312481	1.686086025	1.831953056	1.565934023	1.567594501	1.640824884	1.778069838	1.713093658	1.687972062
AT1G75350 2.438577261	1.632138087	0.727902169	2.422754099	2.725845583	2.212204689	2.42871073	2.002493264	0.775382185	2.660832996	2.671952736	2.212276465	2.300881998	2.422119099	2.492318349	2.644492037	2.627867354	2.547384106	2.406057475	2.566686619	2.432325835	2.438839914	2.474843491	2.377207599	1.505439791	2.051421299	1.816002518	1.79403801	1.863002089	2.020638373	2.115761509	2.070255592	2.24597074	1.899584596	1.220924805	1.885975221	1.9661247	2.502892788	1.645989242	1.647019347	1.479194088	2.134852826	1.837194278	2.028180964	1.734022399	1.769379382	1.917514267	2.021206172	1.926612116	1.968369476
AT1G29070 2.142489859	1.398756193	0.666779837	2.292778926	2.51625682	2.087337526	2.245005249	1.780985062	0.676317829	2.483321572	2.47101203	1.740732239	1.952447823	2.194713773	2.314764908	2.409690137	2.469871638	2.392346284	2.246303396	2.336139346	2.187431489	2.275739074	2.228601426	2.153498152	0.420177373	1.48189568	1.364501274	1.492329762	1.630551219	1.825592505	1.892687206	1.846113852	1.950397602	1.616772086	0.728004208	1.621731578	1.473089787	2.321257985	0.866227807	0.884885908	0.635870391	1.868734339	1.457550641	1.838747882	1.511431635	1.55663793	1.641427204	1.798632913	1.771420353	1.639367002
AT2G24090 1.727646428	0.858495713	0.110643418	1.859957416	2.110577536	1.560555812	1.792363427	1.219157777	0.108691071	2.020447364	1.967175756	1.308402494	1.494503968	1.672344643	1.873523179	1.894631934	1.970549202	1.84496624	1.759103211	1.856502347	1.730988209	1.770565267	1.76233917	1.657533087	0.433779167	1.184411166	0.904665041	1.002153641	1.144226323	1.290167767	1.367633875	1.361034903	1.5004397	1.234222795	0.412815766	1.192209668	1.050421144	1.819728119	0.565742855	0.64943236	0.479251955	1.416956358	0.949552258	1.323005292	1.010713951	1.091187078	1.215054558	1.290552482	1.188917911	1.114617697
AT3G56910 2.254170981	1.666017359	0.961721386	2.340268104	2.553918325	2.165302057	2.396282153	1.925249325	0.896529933	2.518612813	2.485133935	1.975718144	2.127167043	2.267754198	2.358686263	2.472522753	2.518032128	2.475699043	2.282323457	2.405525385	2.302137458	2.326699717	2.310103078	2.272868645	1.050952059	1.835802174	1.616341227	1.611172301	1.827393701	1.944232893	2.065732984	1.963516624	2.06571305	1.806984896	1.096435295	1.810713857	1.720651274	2.385589138	1.272877174	1.379095536	1.316955158	1.999190832	1.773598089	1.98558026	1.692811166	1.817851284	1.892677387	1.96003426	1.943892559	1.886172404
AT5G17870 2.204705249	1.758840367	1.215761012	2.498012145	2.591987909	2.339430838	2.377637237	2.17403675	1.167184822	2.532602115	2.500093569	1.936009926	2.108209387	2.230792193	2.355396979	2.46915441	2.521621839	2.46789199	2.232517555	2.386413672	2.269484726	2.310421824	2.276286199	2.242848282	0.970640818	1.834677845	1.784368051	1.906040156	2.202365916	2.172616486	2.230227198	2.17098546	2.308561336	1.970842996	1.22238491	2.079162065	1.918048108	2.462624107	1.383232791	1.40949891	1.340238622	2.194723666	2.10991051	2.235765074	2.09733374	1.9987247	1.655984384	2.234830176	2.215301614	2.084126018
AT1G09340 2.589815617	1.407863376	-0.729498833	2.149928761	2.718765773	1.561314877	2.694245213	1.215703602	-0.816650189	2.54492934	2.551396007	2.308330743	2.473130888	2.595746055	2.615113582	2.678519293	2.587071017	2.570469549	2.441342659	2.656029232	2.588374868	2.423728086	2.501562018	2.40641292	1.21192749	2.35720399	1.926302918	1.939737012	1.152084331	1.921470797	2.178966678	2.145516048	2.542731551	1.57290745	0.644765081	1.481087816	1.811179015	2.60621089	1.760157063	1.15161573	0.986693013	1.936922161	1.244799885	1.619336513	0.952788962	1.129600321	1.265454435	1.556656363	1.37027336	2.025544047
AT3G63140 2.267673753	0.979925913	-1.414849065	1.611233617	2.335609554	0.883498452	2.286045474	0.469869347	-1.39618416	2.192499817	2.161499927	1.879145931	2.058413663	2.219666934	2.205538951	2.195503696	2.134425047	2.09893983	1.981053773	2.266147109	2.205759518	2.044302027	2.121405062	2.022019268	0.67326287	1.907263416	1.471650258	1.429925888	0.514930569	1.343865426	1.711811256	1.550867489	2.026410742	0.908352968	0.041717987	0.983166103	1.297763551	2.201551309	1.234402908	0.918313008	0.46684282	1.409316384	0.596259747	0.907095557	0.169514548	0.508375659	0.577874573	0.900432503	0.627327086	1.51416649
AT1G15930 1.808674229	2.384009651	2.583763292	2.529035917	2.291083794	2.59516411	2.217293403	2.566923658	2.575335955	2.401777171	2.239770698	1.886324052	1.864212328	1.884915425	2.010651489	2.174543872	2.307537788	2.29074085	2.117938609	1.931393861	1.821717104	2.167468698	2.161874441	2.193745126	1.571807922	1.58087224	1.860990365	2.05491783	2.54989073	2.425238796	2.354919836	2.357258153	1.976876121	2.242668783	1.902490646	2.493664459	2.217409877	2.250922551	1.445304948	1.344522192	1.133035812	2.522574548	2.513363467	2.522026048	2.542582879	2.55060501	2.523475445	2.534597622	2.574700189	2.316943511
AT1G33850 -0.801688349	-1.075764934	-1.081985101	-0.849725206	-0.716068992	-0.939122795	-0.815126719	-0.974460288	-1.073492594	-0.824637715	-0.781032067	-0.88114221	-0.752897014	-0.705653034	-0.74398087	-0.718568753	-0.781908179	-0.727274943	-0.750611426	-0.573042499	-0.648492718	-0.756028376	-0.767106126	-0.640068295	-0.980864442	-0.729502393	-0.708734134	-1.092250196	-1.043925726	-1.165953729	-1.10535675	-1.042146777	-0.9347236	-0.91916918	-0.820897755	-0.723444753	-1.053382755	-0.778324192	-0.777662283	-0.824876224	-0.726662083	-0.935618445	-1.006842616	-0.833388286	-0.812560274	-0.874348725	-0.813818528	-0.757427953	-0.815201282	-1.090183753
AT1G34030 1.586850533	2.06759216	2.331534535	2.301114553	2.036633695	2.409065546	2.005092876	2.321871932	2.283243957	2.177049632	2.032915442	1.601723688	1.587057634	1.638335587	1.813273932	1.878920259	2.084553846	2.001532141	1.85038218	1.707426977	1.591239215	1.862701991	1.88279716	1.867804295	1.380948049	1.278030694	1.463604202	1.707112932	2.290677363	2.07634002	1.950197706	1.964514167	1.587076926	1.733331558	1.532029157	2.112125656	1.740310055	1.926423595	1.229044668	1.177224811	0.973353126	2.124203337	2.180485367	2.15185151	2.243379019	2.199600844	2.220973274	2.159897521	2.245316234	1.839438112
AT1G48830 1.769691449	2.125295936	2.261683984	2.314572644	2.131006575	2.389397025	2.051971069	2.35912918	2.228454922	2.192746524	2.119245907	1.688461588	1.729027076	1.766108093	1.889483659	2.008617097	2.145406051	2.09615366	2.079366159	1.906253331	1.780290442	2.009130226	2.02618118	2.012923538	1.544367118	1.529783148	1.637513017	1.810024484	2.331260252	2.211453647	2.149472048	2.218836075	1.851506278	2.123917746	1.99783018	2.335635284	2.015327561	2.082416026	1.536879737	1.63996943	1.476897868	2.339494265	2.312446115	2.354241782	2.3902419	2.374890308	2.38343056	2.383979374	2.351355504	2.201148639
AT2G09990 2.309393399	2.821594351	2.966863088	2.940637552	2.672253421	2.979387298	2.632432368	2.922017439	2.957322877	2.761634195	2.653693571	2.482938308	2.412420906	2.404054413	2.514154925	2.614301252	2.750945764	2.713275154	2.645826941	2.458942332	2.364451621	2.667355346	2.639830451	2.674087087	2.505082861	2.294737278	2.511762691	2.640148142	2.994011265	2.852353225	2.811132322	2.845606163	2.471198909	2.72669797	2.507807525	2.942578809	2.739194439	2.706586875	2.101587364	1.991386086	1.867118782	2.91346184	2.92443244	2.934835178	3.004587247	2.995402141	2.954758157	2.929035017	2.975210296	2.856804555
AT2G16360 -0.802050257	-0.646305308	-0.634698593	-0.651892869	-0.581417441	-0.571503149	-0.722704854	-0.26143372	-0.617262085	-0.632783138	-0.651560341	-0.70048027	-0.754719126	-0.690428405	-0.691642562	-0.690194556	-0.652807083	-0.689436505	-0.729178175	-0.768296265	-0.756650784	-0.697035001	-0.718885046	-0.689793441	-0.680742201	-0.717645477	-0.693985115	-0.731625111	-0.241946794	-0.233721869	-0.127488472	-0.34425779	-0.776132816	-0.715914947	0.423417879	-0.666770585	-0.724655574	-0.672978019	-0.677820769	-0.67036315	-0.629709535	-0.7230006	-0.218026287	-0.302840961	-0.238627185	-0.391597544	-0.507464943	-0.386166855	-0.3727262	-0.14130823
AT2G17360 1.298822112	1.773065161	2.031065241	1.981683872	1.736726901	2.071715643	1.71013484	1.981713458	1.964331367	1.814909994	1.704324408	1.267730954	1.220367069	1.285426541	1.483635429	1.554682127	1.722263755	1.673017557	1.582139925	1.369582164	1.250469839	1.568826865	1.537312844	1.494962521	1.113876348	1.022681003	1.23398968	1.429037619	1.927536057	1.769754226	1.62877499	1.618863415	1.417086433	1.46432545	1.260412239	1.742727455	1.458702986	1.569224192	0.968760417	0.938685519	0.792194252	1.786579104	1.87476263	1.799547965	1.793298196	1.840183748	1.82870632	1.803603831	1.828844053	1.555109934
AT2G19750 1.177068836	1.790957136	1.948928135	1.975224329	1.691919557	2.109549863	1.679112667	2.08405668	1.845410256	1.923914651	1.763426877	1.348681233	1.272415975	1.297853912	1.49241441	1.650573513	1.833188714	1.776234567	1.565410211	1.375039295	1.282597308	1.568165705	1.588872776	1.603732327	1.138566692	1.073963544	1.072079549	1.231971674	1.943307357	1.753698882	1.666360114	1.754713549	1.428954568	1.544555113	1.366011258	1.897692289	1.480794211	1.496776806	1.139211224	1.014428273	0.742890507	1.868386169	1.960159893	1.967823304	2.003056755	1.921086821	1.901439611	1.961406497	2.020744221	1.756186441
AT2G21580 1.070531167	1.585753301	1.893928209	1.881910551	1.67564616	1.971183135	1.537413052	1.868945154	1.837714757	1.825347742	1.622725832	1.151249563	1.095672514	1.166431275	1.389384664	1.520084263	1.64312867	1.591640163	1.519806415	1.224027566	1.088331952	1.449226526	1.460238451	1.477130953	0.852403976	0.823425413	1.072502525	1.16973211	1.801282186	1.68986456	1.562000865	1.597980043	1.272499607	1.393500917	1.322896069	1.729070553	1.284261348	1.520586262	0.837692241	0.632068798	0.569747584	1.746041296	1.797091252	1.771629664	1.828343411	1.818627892	1.795682657	1.80100241	1.834684767	1.539984064
AT2G31610 2.080065947	2.380946548	2.541265971	2.544680987	2.436920034	2.611374742	2.395005278	2.569593051	2.477855898	2.492092369	2.452948239	2.010714215	1.991553075	2.062158204	2.260991922	2.302031681	2.435921894	2.40707051	2.281266348	2.115969815	1.992466099	2.274386077	2.247303079	2.248007458	1.948339858	1.803115398	1.820130727	2.013699972	2.560544345	2.447660073	2.38468873	2.298535653	2.107757371	2.224855641	2.053818448	2.429837635	2.212946909	2.243517469	1.710932216	1.655135664	1.493278523	2.439518921	2.501884857	2.480919091	2.497502198	2.500757253	2.472466834	2.472488334	2.47748527	2.351590191
AT2G32060 1.097280686	1.733594824	2.052698321	2.044808301	1.670878436	2.136392737	1.690982209	2.07784011	2.01131981	1.889226844	1.663591542	1.112136506	1.11243409	1.186389374	1.4424725	1.59637065	1.76563261	1.690159085	1.530206119	1.320263148	1.121892802	1.553002195	1.580282377	1.54751648	0.962460695	0.857722429	1.04805078	1.253461847	2.042225053	1.872496547	1.730681247	1.757174667	1.267539629	1.478548262	1.238407387	1.952844648	1.520434428	1.599508045	0.847224673	0.636403487	0.581873256	1.895427512	1.953118201	1.96024246	2.001369816	1.979844327	2.016033037	1.960972259	2.016763326	1.679502266
AT2G36160 1.54922514	2.179755962	2.43743833	2.361872857	2.08919568	2.45704796	2.060052847	2.432278663	2.43348431	2.212588676	2.068679258	1.633202348	1.663912303	1.709972723	1.843931651	2.001207756	2.167965133	2.09942502	1.97285277	1.7619754	1.638714273	2.014903447	2.025492256	2.023749262	1.605969145	1.41037311	1.667150256	1.855530999	2.390579149	2.248449706	2.15009997	2.193035766	1.783282974	2.042073274	1.701587505	2.324072105	2.02159581	2.125017186	1.313704124	1.236007761	1.114047068	2.331791058	2.337974815	2.349182445	2.407395989	2.398862336	2.368247142	2.369484033	2.364345395	2.132784242
AT2G39590 -1.018861544	-1.111540225	-1.056205129	-1.062422589	-0.809078492	-0.948408061	-0.95802692	-1.086851055	-1.132481738	-0.821450915	-1.004931145	-1.086651654	-1.011450762	-1.004506146	-1.042986842	-0.935351711	-0.993998771	-0.962000612	-1.003794237	-0.956012853	-0.850685161	-0.973896541	-1.046720274	-1.014556212	-1.129777168	-1.056444366	-1.058276197	-1.141996389	-1.083788287	-0.510077257	-0.447628472	-1.061397262	-1.099071118	-1.024860817	-1.048277359	-0.979260672	-1.176187571	-1.001179117	-1.077799859	-1.053115365	-1.017968473	-1.149498803	-1.15909695	-1.065555722	-0.999286912	-1.114319031	-1.07678328	-0.98907123	-0.951534247	-0.955089853
AT2G40590 1.7422033	1.990036871	2.337229816	2.302532306	2.025481461	2.400442637	1.912621145	2.341826348	2.266248938	2.206653117	2.065499904	1.64110007	1.674587197	1.68007018	1.903125024	1.903364577	2.065969117	2.00309233	1.924101218	1.768760009	1.675575113	1.919201263	1.871736171	1.862548189	1.49860254	1.424419989	1.488666044	1.623802426	2.309099201	2.152019034	1.991498253	1.987868007	1.681074187	1.797878549	1.723941998	2.154490132	1.80071383	1.857682102	1.369847427	1.353087607	1.192094877	2.121872344	2.262475457	2.196469906	2.247334675	2.25931338	2.230401765	2.207354622	2.20174662	1.960100624
AT2G41840 1.843134371	2.307016498	2.504049768	2.505624483	2.313112716	2.569576208	2.348511706	2.546396622	2.56760433	2.401384097	2.268168471	1.832862803	1.804768944	1.911950485	2.050321227	2.189127304	2.355263173	2.331011424	2.196682802	1.995911679	1.868403984	2.226471252	2.236897229	2.226096238	1.699931157	1.642463946	1.96367761	1.991050676	2.508907411	2.363336102	2.30671313	2.350610867	2.013035465	2.220679543	1.993056655	2.479212937	2.191565596	2.269196407	1.447455293	1.354164037	1.31178385	2.524415757	2.525297027	2.546894783	2.570225501	2.575400669	2.527455071	2.535699512	2.568630706	2.35259895
AT2G45710 0.855506946	1.308300151	1.519609612	1.643726101	1.29687103	1.674190741	1.20505373	1.631364087	1.496821773	1.538385023	1.328297768	0.928441916	0.935245486	0.973148233	1.136606345	1.232123447	1.431709083	1.329272088	1.13869536	1.031270802	0.931348309	1.178945122	1.231070324	1.227312858	0.71397122	0.699912165	0.820691133	1.012204311	1.639604848	1.52179153	1.368702816	1.345701021	1.078784202	1.232507007	1.09814591	1.567378702	1.184814457	1.22385183	0.854143162	0.707894312	0.619846868	1.504360479	1.636252068	1.543418726	1.568724238	1.593925496	1.604397431	1.544766652	1.582758272	1.425245932
AT3G02080 1.754312249	2.276989737	2.491525538	2.439827879	2.201103678	2.511454584	2.118126945	2.479117779	2.534345942	2.31240785	2.148426503	1.775705626	1.768817921	1.826663797	1.932514469	2.076008508	2.206522461	2.185347452	2.038348113	1.845679877	1.700054299	2.100726107	2.117854926	2.095862961	1.53584974	1.538772387	1.830907041	2.013552168	2.521478858	2.337223977	2.252007511	2.27972231	1.863316637	2.222015067	1.851713418	2.418090625	2.126154658	2.176006688	1.499445011	1.438366022	1.336570965	2.375123484	2.421146796	2.448858914	2.486391632	2.480680604	2.456606259	2.472581252	2.463622421	2.240949695
AT3G02560 1.54789216	2.142560793	2.399059258	2.360344275	2.13556354	2.443356382	2.021532853	2.357624112	2.450086933	2.245253639	2.06792344	1.580298179	1.628014227	1.67674133	1.843697088	2.03776947	2.170593289	2.094409308	2.000765884	1.754086156	1.614536258	1.991686428	1.999633479	1.99959324	1.326563876	1.301094238	1.609966483	1.769925145	2.324700529	2.159101423	2.08854504	2.089351938	1.708909728	1.97938821	1.658672968	2.226352441	1.901339315	2.040954887	1.195282652	1.08188713	0.911134425	2.23855761	2.214437479	2.290276957	2.317254847	2.299446384	2.29290415	2.275849805	2.360651426	2.034404202
AT3G04230 0.171441051	0.710571738	1.283116062	0.486255403	0.294000384	0.680887228	0.247439278	0.676137665	1.140775046	0.408912504	0.271065389	0.462899289	0.357478267	0.282874778	0.290535115	0.373572596	0.364649861	0.192942425	0.413616079	0.301017367	0.313769453	0.262408263	0.257129337	0.252904501	0.396475419	-0.046102261	0.319696933	0.381785385	0.681429217	0.519113875	0.484812693	0.485553659	0.397401767	0.362136485	0.162575997	0.613806495	0.393510802	0.499656539	0.260059036	-0.054475031	-0.027566859	0.828720379	0.577901938	0.519999288	0.861341677	0.39232935	0.64502386	0.583571858	0.476040433	0.443469501
AT3G04840 1.773201949	2.17857468	2.461244636	2.483788637	2.299797962	2.550556752	2.283432372	2.464914555	2.405875387	2.434442999	2.243467005	1.665351272	1.69680071	1.827284476	2.004610679	2.116090584	2.273024895	2.269898149	2.076564493	1.905950501	1.713983918	2.103705148	2.141268797	2.159178689	1.39400765	1.39938808	1.505265083	1.834342906	2.468064824	2.353099059	2.168053403	2.251292741	1.868205438	2.049387077	1.953731128	2.3658219	1.99172795	2.216916473	1.423056472	1.287353728	1.220328578	2.397587936	2.360958121	2.456217514	2.742157785	2.475559965	2.484347376	2.500427087	2.470974428	2.112803428
AT3G04920 1.452916631	1.993770324	2.307503117	2.264350943	1.887518329	2.344034986	1.924591277	2.347222275	2.29730503	2.013038278	1.896254828	1.564875121	1.479268568	1.517739099	1.718084376	1.846250759	2.031602906	1.990536644	1.839655083	1.637941622	1.512487835	1.872579228	1.877240246	1.804763951	1.228196313	1.174937181	1.445853275	1.650113731	2.244248142	2.112414353	1.964273151	1.985470977	1.560380606	1.835018316	1.618172432	2.179051164	1.75850057	1.821372804	0.918010917	0.978001947	0.822029202	2.139296588	2.271616171	2.153008185	2.390256215	2.183555351	2.218390553	2.257485021	2.184138582	1.95202101
AT3G09680 2.223841303	2.585201504	2.672002264	2.671899254	2.534953833	2.683345988	2.51546416	2.652156542	2.651596878	2.615495298	2.54955569	2.292915943	2.21601076	2.27546086	2.42029599	2.506090796	2.586527643	2.541162632	2.455751102	2.331745505	2.231021911	2.472818634	2.474572372	2.475723084	2.238237223	2.164018073	2.187768269	2.337181614	2.65815671	2.568872369	2.513640706	2.537810001	2.272885999	2.446618985	2.268633422	2.588274148	2.453253396	2.483728503	1.972812724	1.865516501	1.72926517	2.620178721	2.611047623	2.627703197	2.650620167	2.670296958	2.664895502	2.69136912	2.643880269	2.490495272
AT3G10090 1.283673979	1.79770425	2.055618093	1.82053012	1.477070959	1.970769855	1.364723708	1.910109917	1.940340002	1.635021082	1.512327427	1.393401869	1.364230919	1.36457402	1.471134724	1.555224071	1.670514419	1.575355564	1.552039421	1.378580739	1.318473169	1.537970405	1.55845278	1.577830894	1.330950309	1.256623703	1.15576988	1.407764288	1.963438541	1.658732473	1.529777729	1.562071479	1.352794856	1.281228537	1.080992593	1.846978177	1.521843599	1.451084901	1.280268372	1.000867021	0.807473455	1.811851596	1.807245559	1.75051718	1.890728888	1.851073688	1.827908559	1.781361727	1.886724381	1.561507695
AT3G10610 0.964616728	1.733066021	1.983188775	1.975890777	1.601831534	2.122419147	1.665221836	1.982556995	1.8369455	1.741906671	1.504789103	0.914127626	0.893965679	0.929607921	1.229757344	1.43775366	1.667532282	1.567008892	1.448859065	1.134066528	0.886502399	1.439314205	1.416353144	1.415742247	0.616979084	0.507252814	0.871386957	1.177735593	1.99016194	1.751909142	1.604318069	1.644932358	0.959263383	1.395430788	1.125764361	1.812150307	1.338217652	1.385297327	0.332720357	0.430466274	0.207446962	1.853845829	1.927906092	2.003294791	2.003760215	1.949468452	1.995823462	1.973014165	2.011234941	1.581333725
AT3G11510 1.672014133	2.23903901	2.362624616	2.422438764	2.150908784	2.469276989	2.128355879	2.419550871	2.328906154	2.280407242	2.118918206	1.697816953	1.629103936	1.711428374	1.892322281	2.025735551	2.181541842	2.153451192	1.992157834	1.813087813	1.592614611	2.066303564	2.040212963	2.047938259	1.488013451	1.402681552	1.598224747	1.871018627	2.396455851	2.224337426	2.136940182	2.213893434	1.816804297	2.096205558	1.774851011	2.344260848	1.976554386	2.125941071	1.295508775	1.305184468	1.143234294	2.326894316	2.376892919	2.397899773	2.447240925	2.415708892	2.409935072	2.402096802	2.433711507	2.144465828
AT3G44010 2.084800323	2.574892236	2.756828373	2.685834913	2.431676368	2.732133657	2.352352072	2.696739805	2.722567568	2.542011258	2.412403716	2.181175935	2.120050623	2.125495633	2.254412375	2.363669284	2.553400705	2.453858087	2.304348326	2.135198795	2.046951676	2.404807037	2.379778565	2.424747026	2.149246828	2.023664895	2.208167038	2.345308442	2.738622687	2.603963322	2.542141888	2.598456239	2.214085909	2.46083464	2.393230906	2.659353911	2.481938494	2.392710092	1.898173113	1.86140729	1.785705001	2.642198331	2.661265321	2.683453628	2.747385424	2.738710491	2.713974944	2.663923254	2.728793855	2.567134153
AT3G45030 1.801001332	2.422435939	2.572733274	2.546932749	2.269279554	2.63531147	2.245411387	2.590613289	2.577591508	2.402866038	2.296151082	1.926674051	1.87367659	1.933057995	2.077258105	2.240375901	2.389929786	2.357342265	2.174720446	2.00719027	1.871833064	2.253656254	2.263826246	2.267301481	1.736695119	1.659336485	1.859088658	2.114618835	2.604882621	2.480571621	2.430488908	2.445140137	2.053596607	2.325949794	2.083751968	2.568199616	2.253455775	2.284075031	1.643550855	1.46115206	1.338868753	2.526288317	2.603470336	2.629475485	2.676962185	2.660966379	2.622692806	2.65331845	2.63349444	2.396724331
AT3G47370 1.514681313	2.076971005	2.352127551	2.215483421	1.967425551	2.37641997	1.961467667	2.269043711	2.261567779	2.119991988	1.963608995	1.483296845	1.531381028	1.607529206	1.75763799	1.862767424	2.026180919	1.934490971	1.862737098	1.634499284	1.460008922	1.832064933	1.865908921	1.872758547	1.048506672	1.148678676	1.414451868	1.616041981	2.220232225	2.009397311	1.85575614	1.964949958	1.647109103	1.78660783	1.728601091	2.038946423	1.640616109	1.839099415	1.283363306	1.073752065	1.065582602	2.044078782	2.196282741	2.131737059	2.20731114	2.191830027	2.208987043	2.154943422	2.24906628	1.895589873
AT3G52580 1.302220277	1.9286148	2.346000424	2.265187292	1.916543153	2.372261615	1.891615619	2.350853439	2.304704025	2.118044877	1.847319983	1.276518774	1.306436069	1.373753947	1.559847546	1.722692045	1.983374083	1.883828975	1.658199704	1.484760368	1.302909805	1.743519023	1.727404495	1.716472463	1.245551427	1.105288782	1.372686224	1.572982892	2.332507918	2.211609691	2.031478487	2.044146874	1.466054007	1.774288225	1.860265558	2.219728977	1.757366246	1.914350436	0.984310075	0.861464898	0.810956934	2.20829689	2.260071911	2.228033207	2.286077397	2.268118128	2.243669559	2.228550381	2.247829252	1.976252118
AT3G53890 1.765047464	2.32158719	2.5264302	2.446631495	2.216052838	2.520705426	2.104260608	2.509522844	2.386382184	2.260074842	2.236322114	1.78040931	1.72717177	1.80238166	1.998279975	2.116118617	2.271293804	2.164885917	2.064060197	1.899282824	1.717613448	2.091442777	2.071054552	2.05870269	1.420671108	1.364985546	1.608406511	2.039595267	2.577560695	2.417357048	2.324458443	2.326390304	1.894675918	2.300288244	2.020625946	2.484212819	2.171679289	2.063064703	1.557730725	1.576847895	1.458831145	2.411084843	2.458998536	2.422512741	2.50113851	2.480405166	2.458816423	2.488031261	2.491555199	2.314314369
AT3G56340 1.741834467	2.316540116	2.453076924	2.465909054	2.262384123	2.558985093	2.192439406	2.533824472	2.431941961	2.398427584	2.241978847	1.74228176	1.744786354	1.819979148	2.024772208	2.115974577	2.320515945	2.209236791	2.030263593	1.878805925	1.72105211	2.073845708	2.040472863	2.011452589	1.412470405	1.35573067	1.619241121	1.999400416	2.534387722	2.402622205	2.247054112	2.259491844	1.902912566	2.144050061	2.014092802	2.386364085	2.056283885	2.166135429	1.395713443	1.195115128	1.088169547	2.392753624	2.506811495	2.443717299	2.487478058	2.51158295	2.462545432	2.433007219	2.5207157	2.236398484
AT3G57490 0.519582548	1.039896958	1.331560454	1.251816938	0.824853929	1.43209786	1.252756731	1.433385229	1.267335698	1.326323631	1.023229199	0.732731665	0.666927803	0.565805403	0.768443763	0.892679587	0.997266493	1.025978839	0.909023948	0.701042242	0.591404506	0.831153901	0.926226627	0.945178682	0.708085377	0.470004729	0.492616292	0.671659835	1.327821872	1.116160082	1.008296465	1.034269295	0.658223239	0.744746211	0.715713909	1.136153336	0.712010694	0.877167701	0.412742221	0.011974707	-0.273038388	1.179024872	1.268944368	1.251481556	1.322089448	1.382077482	1.358936345	1.281678159	1.317239411	0.926738287
AT3G60770 1.606503618	2.07190745	2.329760952	2.305768888	2.063239346	2.368047455	2.13404949	2.356362914	2.280944031	2.214673107	2.06177572	1.7034292	1.645441671	1.70605501	1.862889345	1.975129465	2.106884078	2.074074826	1.910778231	1.765401687	1.598452161	1.9694401	2.010225991	2.001186795	1.640665732	1.483279268	1.56857243	1.842012406	2.39789079	2.210052204	2.104061887	2.170337947	1.822118635	2.001280729	1.817962884	2.280512672	1.952822805	2.056688429	1.507800039	1.316547526	1.20389976	2.268335883	2.370885454	2.351183532	2.414222086	2.42427779	2.391423903	2.357502412	2.388117426	2.148145577
AT4G25740 1.094316251	1.553130915	1.788913367	1.856576774	1.678034282	1.957089389	1.645581692	1.93544015	1.802010685	1.856460099	1.680365464	1.093276643	1.149930803	1.211435399	1.422652159	1.548711307	1.725132947	1.643201531	1.435827824	1.321518953	1.169835245	1.448985464	1.483025085	1.475011633	0.905988042	0.848427984	0.996280506	1.214647394	1.902623974	1.692484906	1.581660167	1.621241151	1.177904766	1.513522304	1.166751962	1.829150366	1.350374134	1.58761679	0.567296862	0.489691416	0.378289248	1.818865174	1.891233343	1.872991896	1.94939162	1.867651898	1.920804418	1.825375752	1.909737314	1.627850117
AT4G29390 1.665821498	2.258853434	2.637613259	2.426947199	2.065461776	2.567810862	2.007090904	2.451480956	2.519846008	2.227669651	2.140350524	1.767480284	1.673433139	1.719652373	1.862052739	2.022358909	2.210611656	2.111388239	1.89976275	1.770786529	1.690933948	2.025723543	2.021489177	2.017900595	1.757241236	1.654872613	1.659397018	1.855809737	2.424994727	2.240675102	2.162011625	2.219891301	1.815245583	2.104391003	2.072973598	2.372421169	2.055350723	1.977045217	1.699892384	1.757424656	1.664622577	2.305241887	2.340862539	2.375067459	2.465422862	2.44125137	2.408801556	2.364803483	2.430635336	2.211945357
AT4G30800 0.15319568	1.066034283	1.446770482	1.337771318	0.835617436	1.516083167	1.006506977	1.541083202	1.260303119	1.192815569	0.934830882	0.102369797	0.257225857	0.313134954	0.637396949	0.797488909	1.071648629	0.932138709	0.80883439	0.521687636	0.305827834	0.737767971	0.702761325	0.764066168	-0.232082449	-0.248629917	0.016507705	0.44669837	1.59311854	1.487135716	1.286609063	1.257074643	0.894699503	1.189682021	0.510564882	1.447140053	0.735882922	0.631983174	0.067493306	-0.041614029	-0.352511422	1.340727779	1.508859971	1.448217579	1.601810081	1.530247099	1.472387682	1.414261522	1.502445643	1.245546359
AT4G33865 2.28534179	2.6803702	2.771762533	2.754530068	2.616496454	2.791872969	2.466233659	2.715396474	2.756674499	2.639707882	2.585827652	2.33483775	2.296155269	2.334226008	2.46210585	2.593190996	2.715858752	2.610069562	2.470699364	2.37672265	2.274426702	2.570549448	2.531817133	2.549283157	2.056636429	2.146931254	2.347980448	2.447672307	2.762060341	2.643852243	2.60232962	2.621906854	2.397871697	2.514067215	2.348528214	2.725949933	2.569970364	2.568288	2.211001779	2.152243831	2.063675346	2.695219434	2.698761062	2.716722174	2.774608453	2.722834356	2.724701653	2.733513502	2.75793931	2.598815382
AT4G34555 0.352907834	1.076308974	1.352388047	1.126811607	0.839853755	1.306322815	0.689508981	1.324540222	1.187678481	0.995586552	0.815009662	0.299682403	0.349777626	0.425602337	0.641324838	0.733910844	0.909679384	0.814924362	0.737896297	0.545705145	0.431426394	0.7168569	0.687314001	0.671926346	0.189839039	0.150400467	0.353786651	0.715853055	1.34677808	1.047842128	0.807919965	0.887578333	0.417100183	0.769012506	0.65731395	1.062238547	0.660726762	0.736957784	0.225631001	0.35038074	0.236287598	1.121285121	1.195907441	1.171232894	1.300063679	1.293117339	1.199537037	1.199948847	1.275110742	0.775881175
AT4G34670 1.614668365	2.415193572	2.502883385	2.442904909	2.142091713	2.576064324	2.138369385	2.552289883	2.520115439	2.233075806	2.039352491	1.839465346	1.764697448	1.74929712	1.901977103	2.018622138	2.247639725	2.232523928	2.07359279	1.761943452	1.673576894	2.106698367	2.110793756	2.130403403	2.017990237	1.660135166	1.874800054	2.068471683	2.578882082	2.399473576	2.335377029	2.337702873	1.913276445	2.303009425	1.923126477	2.516322153	2.222565098	2.193493882	1.428231057	1.298738483	1.148591668	2.425083322	2.589948943	2.491189971	2.557661672	2.561032656	2.552740166	2.483173369	2.568528588	2.362592141
AT4G39200 2.125795694	2.850115997	3.08440767	3.013746952	2.7285126	3.046029232	2.62190969	3.070319187	3.081612954	2.845054889	2.696845041	2.316425534	2.26353686	2.258997851	2.466060882	2.574584542	2.808068756	2.703384607	2.578767164	2.296694911	2.137955379	2.569182388	2.498771546	2.538023633	2.138039382	1.948006493	2.364531164	2.62407179	3.087999099	2.912515963	2.815177972	2.776790486	2.340703878	2.677013936	2.530232613	2.911117497	2.574247945	2.611015909	1.776421825	1.933031836	1.830790381	2.850500863	3.063886738	2.966533501	3.011226115	3.006579915	2.997581692	2.933244189	3.049198897	2.845741834
AT5G03850 1.852614232	2.390111157	2.503353615	2.480670301	2.290680021	2.556580804	2.167687339	2.501594444	2.496820538	2.392460243	2.276755138	1.935849936	1.817973702	1.880879163	2.095230206	2.190229506	2.369125855	2.290246458	2.195092	2.00436402	1.851282826	2.222146944	2.219394235	2.217087278	1.715738033	1.602361037	1.830884888	2.160364848	2.555867749	2.409358476	2.31155161	2.339298218	1.973555179	2.201798887	1.967330003	2.456666956	2.179790067	2.24038259	1.61629967	1.509015214	1.427464438	2.396116784	2.466279865	2.433405388	2.493400836	2.491448632	2.452820791	2.441644245	2.512045127	2.329818604
AT5G04800 2.236051806	2.676571993	2.905708281	2.907231157	2.629854113	2.945837914	2.543557823	2.879787033	2.872021035	2.721743393	2.5917056	2.166882809	2.216921542	2.293768972	2.425317121	2.553870565	2.689322377	2.613117893	2.523009794	2.386882483	2.242174495	2.536083928	2.499828949	2.491189568	1.996121709	2.003672626	2.192756182	2.322039578	2.870155498	2.750009141	2.643600548	2.7137114	2.391837082	2.562745125	2.490486068	2.74659552	2.492151034	2.546451914	2.017745562	2.001149859	1.819962126	2.733220862	2.810814802	2.834876517	2.902273434	2.843787968	2.83415736	2.86201848	2.8544898	2.611080799
AT5G07090 1.623696228	2.217779773	2.414869398	2.43589222	2.140727764	2.539121298	2.226219154	2.490797724	2.318287922	2.283649339	2.136329142	1.617872305	1.534026853	1.654287841	1.889612615	2.001877719	2.196420943	2.121600567	1.951175329	1.722597786	1.561607112	2.013305208	2.003261401	1.98586613	1.350021271	1.14134774	1.416851452	1.825241143	2.45694408	2.291260974	2.193382183	2.161611129	1.725018532	2.005759534	1.526650719	2.290408325	1.937973347	2.028298818	1.106845334	1.049018215	0.911458021	2.293250561	2.399041308	2.38286689	2.414968534	2.43221306	2.413700343	2.37514864	2.41565106	2.050868836
AT5G09490 -1.231582946	-1.263912362	-1.371300345	-1.224266849	-1.10868105	-1.229559576	-1.22332151	-1.217380427	-1.327174004	-1.219601024	-1.144414994	-1.257349945	-1.220890753	-1.188700103	-1.214618705	-1.208170721	-1.146223448	-1.161310378	-1.234891559	-1.20577143	-1.220079881	-1.212357401	-1.245345847	-1.233850073	-1.248027705	-1.22212765	-1.230735265	-1.296901655	-1.228253747	-1.320536226	-1.27985296	-1.26392131	-1.266520984	-1.263387029	-1.261628897	-0.993892569	-1.31151492	-1.183440345	-1.271958944	-1.228192376	-1.212950715	-1.261290526	-1.243051307	-1.189865423	-1.143192313	-1.255382422	-1.218549216	-1.228578204	-1.23008006	-1.257989881
AT5G09500 -0.563367572	-0.622892566	-0.508446443	-0.534268802	-0.498060505	-0.650882708	-0.570152862	-0.614689034	-0.537052973	-0.578727463	-0.539047079	-0.695180489	-0.596404569	-0.611689214	-0.572180266	-0.554623716	-0.580161229	-0.523826291	-0.58788966	-0.539363698	-0.590738464	-0.594757241	-0.57251865	-0.558476089	-0.671940963	-0.586118889	-0.643511075	-0.777793467	-0.537448904	-0.203421528	0.413525939	0.336449268	-0.632839876	-0.539037757	1.22708386	-0.499677437	-0.725210066	-0.591671755	-0.617380202	-0.520807884	-0.557875737	-0.415965304	-0.635869404	-0.563436498	-0.479119906	-0.519493067	-0.631408926	-0.518651739	-0.574415888	0.601858806
AT5G09510 1.123487329	1.53390606	1.820732761	1.822384695	1.642468293	1.959311432	1.647913833	1.923358144	1.793031473	1.868843585	1.741174062	1.159854152	1.162381065	1.20938241	1.500465508	1.570703711	1.742981145	1.626417955	1.508189391	1.333969156	1.20567648	1.486794137	1.474807318	1.453746554	0.908463537	0.841608676	0.985231242	1.209019793	1.795526351	1.664773423	1.513337719	1.500889357	1.228005871	1.290152271	0.959812554	1.607058341	1.292056283	1.447117178	0.794248376	0.65022608	0.58536101	1.629379346	1.799470485	1.726747935	1.779712183	1.805689333	1.833098969	1.699813704	1.745773453	1.479503398
AT5G15200 2.042220612	2.479276421	2.6272483	2.612693848	2.465231259	2.65297012	2.503168967	2.642828941	2.636834674	2.571763786	2.47113776	2.109212365	2.070757139	2.137807857	2.253467424	2.392928975	2.484123027	2.405756073	2.331927813	2.177856119	2.061105643	2.364382007	2.384432562	2.356553199	1.989356655	1.862365262	2.073799211	2.253914767	2.641089835	2.533750428	2.479650013	2.532041898	2.224555453	2.473787588	2.200043058	2.612973316	2.402762401	2.467102052	1.7552597	1.723903019	1.526925221	2.647023021	2.652337361	2.655637201	2.708117571	2.700609154	2.674553002	2.670382921	2.668543282	2.527878421
AT5G15520 0.213555341	0.947769657	1.450147605	1.236053569	0.799509985	1.379249938	0.851552225	1.317273252	1.449374729	1.090603383	0.808023033	0.372060484	0.399742918	0.445715844	0.667182062	0.901305881	1.032212833	0.930078844	0.796554041	0.509592692	0.388908639	0.82538134	0.826435586	0.866367936	0.066668835	0.221342094	0.607589469	0.688210559	1.27561722	1.129734763	1.046069583	1.15015498	0.633598652	1.187972253	0.987354407	1.335750989	0.910335271	1.022399814	0.21527283	0.309162084	0.098596691	1.297820014	1.225426792	1.282599067	1.333994903	1.237460163	1.202883818	1.241798774	1.279154299	1.069143698
AT5G16130 1.867033733	2.488806284	2.664154035	2.637334543	2.394798064	2.696988886	2.381105378	2.670123173	2.60669636	2.505959621	2.319427389	1.813913947	1.875231021	1.922145707	2.152444067	2.229480684	2.43364349	2.356915912	2.250422588	2.025155378	1.858213826	2.261062715	2.258130195	2.27397974	1.562509963	1.536510124	1.823103077	2.092031966	2.676526426	2.563814039	2.480750779	2.483412263	2.00587053	2.358120806	2.012684541	2.59422871	2.275453998	2.349777041	1.426740288	1.322269697	1.154294355	2.595768241	2.627691783	2.682065556	2.690615407	2.693456019	2.68238057	2.654812596	2.705905381	2.442742286
AT5G20290 2.409290271	2.892286854	3.007466882	2.964483541	2.792139943	2.999358312	2.799840664	2.914648606	2.997191353	2.868778107	2.74601279	2.448949103	2.447976282	2.478750963	2.602906219	2.726302676	2.825941667	2.788866229	2.703674023	2.490550544	2.384523503	2.744511816	2.706121773	2.734391855	2.394316946	2.273922429	2.507486223	2.719478462	2.973090962	2.891966377	2.863144358	2.880075871	2.561053592	2.773838626	2.534920206	2.898478637	2.754090134	2.802971166	2.218095706	2.17226162	1.965621529	2.927362009	2.942797152	2.951797381	3.000293663	2.996976191	2.99323556	3.001537349	2.965522467	2.831153687
AT5G27700 2.054003974	2.556480191	2.774107998	2.68760195	2.447086227	2.753502394	2.277020905	2.728883027	2.808143929	2.539402493	2.429673117	2.181732906	2.165516391	2.171559359	2.285627046	2.414355105	2.551042748	2.470943971	2.384512079	2.168412597	2.071497153	2.413588321	2.401618157	2.415579354	2.035616193	1.981219471	2.261327218	2.353608231	2.721556918	2.605781009	2.514620478	2.538847827	2.162300218	2.443637904	2.260592579	2.671213646	2.458094923	2.464032753	1.805383134	1.791853564	1.690897413	2.631491197	2.690331505	2.650022626	2.697348533	2.669379644	2.688365554	2.672302521	2.71826821	2.554936397
AT5G28060 1.583379375	2.229215408	2.456958901	2.389814117	2.098141947	2.437761793	1.97967269	2.336104366	2.488101427	2.19435233	2.061994644	1.683949891	1.682188036	1.638680016	1.910584327	1.915442898	2.168201339	2.166805415	2.04955296	1.770939691	1.643071262	2.027972939	1.987863975	1.978726961	1.395082193	1.390681981	1.75270849	1.912546645	2.273516443	2.05644803	1.994751912	1.969708295	1.633207687	1.855801734	1.587054034	2.16397366	1.930700846	1.972916795	1.125552699	1.035457858	0.793443612	2.169701466	2.261286214	2.171554715	2.168973282	2.173535864	2.167770768	2.117429672	2.231242521	2.023634677
AT5G35530 1.661544764	2.18290947	2.433517622	2.397349719	2.087563842	2.477170828	2.140759014	2.435184748	2.402157369	2.227710329	2.047440104	1.700334694	1.691273039	1.746048316	1.849076857	2.013106567	2.169400379	2.129350097	1.928251231	1.738147067	1.666890818	2.01938039	2.007778312	2.024410529	1.729258779	1.574238301	1.721281305	1.887060529	2.449496916	2.335199569	2.221503534	2.222319377	1.847900073	2.125676073	1.932522353	2.413052794	2.083165885	2.132000398	1.556603134	1.406813309	1.277176403	2.406132157	2.407061161	2.426853735	2.459914743	2.439370798	2.400111619	2.429540357	2.423784853	2.235647607
AT5G39850 0.310695983	1.015994221	0.806086517	0.411821453	0.320607381	0.797098684	0.326970657	0.796989669	0.804834708	0.440268297	0.522500567	0.681090229	0.453613172	0.327546808	0.451558428	0.491382721	0.428700587	0.407650301	0.700872594	0.253583668	0.229376473	0.464318593	0.588124112	0.505222522	1.152868001	0.391309688	0.763395648	0.819756473	1.02901544	0.91435092	0.900553185	0.925604224	0.557045761	0.610248921	0.763023723	1.175624637	0.859145579	0.67220244	0.364915705	0.199235058	0.163759165	1.189607172	1.062244407	0.776815919	1.011008785	0.828179143	1.078384255	0.740328567	0.69990841	0.980173234
AT5G41520 1.8240835	2.290656052	2.379440251	2.349985961	2.207127887	2.404913386	2.104239022	2.327626145	2.334487576	2.287983336	2.141262168	1.895654869	1.874326188	1.877095123	1.969143765	2.10107728	2.207443312	2.137931006	2.133629111	1.934350811	1.842180147	2.103309603	2.089228811	2.11082328	1.917940611	1.839790421	1.926834864	2.047416011	2.455697484	2.29469745	2.233859487	2.226024268	1.938870496	2.156598204	1.857208764	2.371153464	2.075997367	2.161008506	1.64709834	1.612592379	1.454504396	2.353035502	2.424280869	2.385736194	2.398820273	2.415864536	2.385420619	2.376289785	2.407886798	2.238664919
AT5G43640 -0.758583623	-0.87507333	-0.703522202	-0.531593976	-0.519538577	-0.594309942	-0.786017109	-0.594937435	-0.769952271	-0.562991207	-0.547199114	-0.755640199	-0.74163488	-0.617427047	-0.699089863	-0.667450889	-0.604510184	-0.433872182	-0.541983108	-0.606694566	-0.506031389	-0.70047896	-0.696309634	-0.639274881	-0.924109893	-0.757171762	-0.767217838	-1.027792947	-0.719038452	-0.755355984	-0.636566854	-0.84138387	-0.903911927	-0.776421173	-0.269329365	-0.650933562	-1.020556298	-0.72800134	-0.787993871	-0.726771831	-0.729663139	-0.78768399	-0.717438659	-0.661385727	-0.518920172	-0.729911514	-0.685383645	-0.643382589	-0.670500751	-0.927100158
AT5G47930 1.79325951	2.342369774	2.606099788	2.498051353	2.218731398	2.604412001	2.121867901	2.568174461	2.558374114	2.336355607	2.203902984	1.766496268	1.771704587	1.830947015	2.037234931	2.130917389	2.343931916	2.249187685	2.128883315	1.986219543	1.810850636	2.167503038	2.133725045	2.180532245	1.549586036	1.496340324	1.803794501	1.940194326	2.523895986	2.355010753	2.266280683	2.353284133	2.000374485	2.204259973	2.134273209	2.484609544	2.097340692	2.056291542	1.625756215	1.599466259	1.486335247	2.442983648	2.488324198	2.488730456	2.508936348	2.460222603	2.435564415	2.487983489	2.559540817	2.331725657
AT5G52650 1.621806662	2.182534819	2.312873026	2.34425426	2.09571832	2.407225176	2.025618377	2.38681169	2.302913419	2.226400114	2.037728048	1.533276481	1.652971584	1.701956418	1.904571976	2.023496386	2.177062264	2.123394446	2.007966798	1.845146927	1.676013815	2.042688563	2.047432532	2.061843403	1.253703813	1.391792736	1.470004875	1.744484881	2.397948881	2.25390683	2.178933045	2.204799944	1.701911169	2.050090765	1.853760931	2.302679334	1.925665061	2.013233465	1.256368188	1.076385938	0.973527271	2.275767642	2.31814539	2.354915121	2.404303181	2.402968269	2.408011746	2.361029775	2.425178511	2.151935529
AT5G56670 1.711671479	2.228798319	2.387881149	2.412511822	2.167306989	2.498729549	2.111983305	2.44301732	2.354007882	2.329589993	2.164707209	1.733104665	1.748770245	1.785321503	1.954312046	2.095661334	2.261161498	2.172310338	2.061709874	1.918390707	1.788547699	2.126774981	2.117169984	2.129659823	1.374909132	1.427788787	1.643742663	1.931186606	2.469046487	2.310473507	2.19260214	2.273020793	1.862676539	2.14857492	1.850864434	2.395258596	2.049038671	2.09232007	1.520403451	1.436380825	1.416147399	2.322646215	2.403975774	2.413758957	2.451976725	2.478828074	2.438467215	2.435200596	2.459153918	2.211764903
AT5G58420 1.303022169	2.044687998	2.335996558	2.213920194	1.794585532	2.335836289	2.005640567	2.303952125	2.328399669	2.036136799	1.811723057	1.357733793	1.345186039	1.36715445	1.638406014	1.713956267	1.946411278	1.860211801	1.767837796	1.49536096	1.362176638	1.734889303	1.693335687	1.731271272	1.221228818	1.145494326	1.382808306	1.587061351	2.222660463	2.024847349	1.91481811	1.888722261	1.453125327	1.659530377	1.569431371	2.039003528	1.641276215	1.694600309	1.021634932	0.859641638	0.683677202	2.031501084	2.103616232	2.084072487	2.128371562	2.150180344	2.182350842	2.086321752	2.192134238	1.813807328
AT5G59240 -0.581118884	0.014696314	0.734770957	0.102942801	-0.19199076	0.28442225	-0.163160549	0.128049498	0.642258195	0.043409699	-0.205625579	-0.568286312	-0.551946682	-0.388083288	-0.375094074	-0.321177159	-0.19385889	-0.284024672	-0.161069711	-0.46978346	-0.603543882	-0.285165462	-0.254151338	-0.252559787	-0.700615429	-0.758734738	-0.575274478	-0.216052831	0.085481386	-0.009587814	0.087901546	-0.146143049	-0.468768505	-0.348312857	0.077106601	-0.293966254	-0.680283726	-0.259023147	-0.508170232	-0.54037888	-0.791725722	-0.336349934	0.083258567	-0.311538027	0.059641277	-0.06841653	-0.029859696	-0.286694674	-0.081032413	-0.005238962
AT5G59850 1.672157665	2.212229026	2.456541125	2.419060944	2.112345786	2.470104079	2.142934695	2.489072367	2.410908472	2.371339515	2.172619885	1.622091344	1.656001172	1.703826332	1.923616179	2.022835378	2.193766458	2.15381978	1.943605189	1.785975098	1.607062684	2.083575087	2.084137102	2.098086361	1.460616303	1.357942098	1.493534273	1.833542185	2.454101913	2.336315911	2.183733186	2.227889974	1.798917174	2.056263212	1.744450502	2.348092227	1.976285757	2.085480592	1.362169865	1.210151978	1.097591031	2.346788735	2.357201314	2.385393287	2.454322205	2.461682075	2.419778308	2.421092921	2.412874637	2.196869977
AT5G61170 1.652225615	2.206479892	2.487394304	2.439195016	2.174429734	2.530452656	2.146247359	2.455528146	2.344416906	2.351286752	2.14966494	1.563124135	1.602443295	1.735240684	1.915901643	2.068069333	2.246839404	2.123807414	2.026745582	1.815205386	1.610512996	2.028546724	2.047338975	2.066787192	1.096208339	1.088530326	1.415331211	1.728997742	2.444923489	2.288695613	2.125102178	2.228901234	1.773995795	2.070405933	1.861007339	2.311409782	1.874611014	2.135281048	1.249415394	1.219977326	1.099115469	2.316157299	2.336353324	2.37844918	2.439056804	2.40951121	2.391504426	2.419889498	2.432449864	2.125623445
AT5G63070 -1.190671498	-1.254352459	-1.244481546	-1.22457783	-1.183839484	-1.240986022	-1.198040947	-1.123985393	-1.236394978	-1.16911109	-1.187302083	-1.206530394	-1.228878383	-1.219956491	-1.206414995	-1.211988363	-1.138144153	-1.157773756	-1.21812866	-1.145814103	-1.191340591	-1.182086285	-1.221346648	-1.230167805	-1.242745457	-1.219307313	-1.227302734	-1.282231162	-1.22478172	-1.136956412	-1.031843813	-0.757148156	-1.215244452	-1.005957663	-0.14101848	-1.187756132	-1.332953787	-1.216103967	-1.245739719	-1.208518778	-1.228038495	-1.259286413	-1.202057259	-1.229033494	-1.211985577	-1.224979029	-1.202114003	-1.213050768	-1.200115061	-0.436311337
AT1G01100 2.199393297	2.780809332	2.866277282	2.880348938	2.607485142	2.930211706	2.519851197	2.930759608	2.876241762	2.700116441	2.588044216	2.295106974	2.233478015	2.236904459	2.428013495	2.525494236	2.718157342	2.650861342	2.543656587	2.350089039	2.228011402	2.595305992	2.528086932	2.564797687	2.045075946	1.933048463	2.166788603	2.480077086	2.97091944	2.877954459	2.78485239	2.794363405	2.365066626	2.730529307	2.375149708	2.887817851	2.690703329	2.511559571	1.941921712	2.011706358	1.870674834	2.854025601	2.975647021	2.90039646	2.931733585	2.924487142	2.89938326	2.915723737	2.93381509	2.850703978
AT1G02830 -1.267644574	-1.348780129	-1.376104035	-1.271560682	-1.217838075	-1.276022712	-1.200877034	-1.181748548	-1.358161318	-1.273828397	-1.179620087	-1.271625091	-1.300290398	-1.273190917	-1.267876575	-1.283180668	-1.204466353	-1.239496639	-1.297510938	-1.26215761	-1.277884704	-1.277712994	-1.315645325	-1.308738676	-1.374491353	-1.319385242	-1.328356929	-1.36945175	-1.271533323	-1.164123173	-1.313356386	-1.341921172	-1.318477605	-1.306126539	-1.238657549	-1.237741677	-1.351415113	-1.277727489	-1.283754719	-1.310973572	-1.278605621	-1.351311889	-1.347600944	-1.281789181	-1.305236823	-1.302634438	-1.287103636	-1.293662636	-1.299577879	-1.359658873
AT1G04480 1.431364766	1.903607215	2.1670324	2.100728417	1.893082068	2.17316826	1.868814494	2.118529289	2.097718356	2.013261556	1.829542437	1.465199978	1.44900472	1.500072774	1.644729712	1.784711904	1.953237989	1.841550392	1.613721284	1.467945864	1.417873878	1.682709041	1.689883293	1.724910361	1.362165385	1.266306626	1.352825733	1.53627815	2.208521482	2.015068335	1.950127642	1.91704051	1.569182019	1.771295765	1.568335095	2.066696464	1.661965483	1.789048568	1.292196823	1.035029896	0.932081704	2.02029136	2.131095695	2.096213432	2.175743787	2.141152973	2.158302242	2.059224821	2.184659254	1.941495053
AT1G07070 0.444237705	1.080099514	1.579190123	1.48370547	1.021416206	1.557323869	1.169514619	1.412275278	1.519275566	1.446018892	1.170682779	0.453892417	0.50998975	0.611699749	0.940393281	1.092073925	1.279230685	1.166393875	1.006839608	0.819573458	0.571159702	0.942696709	0.978884313	0.942552005	0.101940467	0.063535675	0.767642975	0.758614557	1.341578975	1.091776872	0.98058475	1.01495113	0.505031993	0.626839745	0.850881221	1.173294904	0.769837222	0.947106271	-0.120529104	-0.094363631	-0.20186267	1.223011529	1.190105191	1.185072316	1.217754627	1.271024781	1.275074842	1.215308322	1.325092433	0.926148742
AT1G08360 1.98399936	2.510113027	2.743641689	2.640768459	2.357997083	2.723979391	2.372260842	2.732793912	2.696175873	2.439653493	2.312276885	2.055478408	2.006858336	2.033794476	2.18033621	2.296218589	2.450696888	2.407927275	2.31347395	2.113163195	2.019715324	2.309104678	2.2985972	2.330024104	2.014847146	1.917298158	2.034420551	2.130474711	2.711193369	2.562385911	2.493403201	2.515485077	2.126224095	2.373742822	2.11672662	2.635276813	2.3216908	2.324285727	1.674667685	1.634810303	1.505477858	2.623357424	2.669029494	2.660576661	2.66356	2.706770941	2.725911666	2.668515031	2.720278922	2.43622237
AT1G09690 2.050920293	2.74573388	2.97233886	2.88339296	2.468576299	3.011553928	2.544955984	2.992283416	2.908188565	2.646268589	2.514527593	2.100033717	2.083944178	2.104864417	2.301026666	2.40175379	2.626641781	2.542481517	2.444755641	2.231201877	2.073713358	2.450149527	2.402254035	2.479444311	2.015944256	1.828326122	2.010938073	2.293319783	2.97736585	2.909300492	2.728213589	2.732462326	2.263479654	2.632216873	2.383648451	2.877056605	2.533363696	2.454864821	1.856597092	1.733482499	1.581051704	2.860049456	2.942954978	2.931887838	2.964922312	2.956121582	2.963469891	2.905656983	2.98912869	2.687280459
AT1G12960 -0.660746772	-0.666538204	-0.598899668	-0.463354698	-0.565354506	-0.358380516	-0.620882365	-0.371843322	-0.695074158	-0.489464608	-0.541172324	-0.65456368	-0.683152411	-0.605731696	-0.596010229	-0.582049539	-0.548291817	-0.571018174	-0.587033755	-0.662776641	-0.62693829	-0.660895696	-0.66463734	-0.637891973	-0.705595854	-0.702541163	-0.736209571	-0.823023428	-0.577383882	-0.580507631	-0.721139314	-0.697069616	-0.741960626	-0.719477489	-0.735777007	-0.662423816	-0.817693129	-0.671602774	-0.760077627	-0.755953037	-0.707438478	-0.69773674	-0.61076707	-0.589193991	-0.491389353	-0.535184422	-0.594777266	-0.413065395	-0.593027333	-0.70852519
AT1G14320 2.297160603	2.704197259	2.855265952	2.800096564	2.669900362	2.856610034	2.639351718	2.768316145	2.78387305	2.754318858	2.642913785	2.283881742	2.269294019	2.299921393	2.451989848	2.5475767	2.680050147	2.636299688	2.559140152	2.421991901	2.284011048	2.579061393	2.537857542	2.590248028	2.418815775	2.124260012	2.226816245	2.432738023	2.824075271	2.735526375	2.635773859	2.6923291	2.448554262	2.593003204	2.566167821	2.727084311	2.61677467	2.632377347	2.348628811	2.270436233	2.153985925	2.755870891	2.759814021	2.804796803	2.818587474	2.839231821	2.815207358	2.829268737	2.864665171	2.64194059
AT1G15250 0.305527733	0.811111602	0.951447028	1.082464867	0.868860792	1.212918475	0.892715387	1.16053117	0.976339007	1.087893969	0.960868033	0.526385721	0.497866176	0.42525817	0.696392118	0.843972313	1.014258891	0.905352372	0.648585464	0.414109269	0.426195795	0.736290968	0.76473266	0.772999934	0.585009717	0.255476943	0.377509032	0.454987239	1.22483607	1.030863672	1.017975961	1.001209477	0.678956499	1.059865117	0.460362156	1.185292303	0.788384204	0.826566699	0.120132989	0.090514953	-0.220578489	1.111192157	1.159369076	1.142184191	1.110028945	1.02066437	1.087176037	1.094734817	1.167495282	0.986513428
AT1G18540 1.799444696	2.338977587	2.530009387	2.532162502	2.313655028	2.59171884	2.250768192	2.541181093	2.451176962	2.39455188	2.239841842	1.724414334	1.72846133	1.774083792	1.999438047	2.13233594	2.317168547	2.27114244	2.196513594	1.980828908	1.733267516	2.191201804	2.146178024	2.189674806	1.562847579	1.529838575	1.624919678	1.922996709	2.536322081	2.440017947	2.281814728	2.312902777	1.88036369	2.108639577	1.906414853	2.416729933	2.048328493	2.12329382	1.506706941	1.361395083	1.294928616	2.4070969	2.482747566	2.488788089	2.532431957	2.518070188	2.546046787	2.512597892	2.57486503	2.276659346
AT1G26880 1.611059244	2.20546862	2.507609903	2.412488313	2.160115852	2.545837512	2.077944503	2.496954887	2.390879837	2.344209493	2.158010621	1.616645094	1.669699405	1.679007586	1.946382458	2.077736153	2.230449293	2.148792791	2.013113839	1.826284816	1.696106594	2.019703845	2.04794813	2.062317926	1.42102623	1.403596725	1.592837525	1.809972254	2.436698195	2.292293869	2.154186179	2.226350875	1.80713155	1.99039208	1.951599936	2.374253983	1.992403512	2.085709718	1.475183621	1.328633503	1.30809996	2.347774224	2.40141251	2.411969702	2.475613113	2.419836555	2.435399606	2.430862195	2.417851067	2.139983305
AT1G26910 0.387509668	0.906550472	1.274869204	1.227511821	0.898374221	1.345005934	0.993883658	1.182985322	1.291696425	1.07544306	0.845155195	0.205022859	0.258885747	0.350229574	0.656685181	0.681790272	0.906055113	0.832182025	0.691416594	0.469780118	0.315717018	0.655694896	0.743246893	0.735715324	0.204498582	0.067099216	0.309254494	0.577135836	1.293053654	0.993280599	0.877205386	0.912684793	0.501149691	0.679125576	0.833629933	1.035124003	0.624212206	0.85202813	0.31352979	0.196947995	0.239023525	0.982588984	1.110561714	1.130074236	1.209663479	1.189739518	1.170988285	1.158287692	1.23901489	0.864155914
AT1G27400 1.428882594	2.124148231	2.449704307	2.367292626	2.086272018	2.461879755	2.05175027	2.425113393	2.356972225	2.173247257	1.981620213	1.392265237	1.439754617	1.48170411	1.754319666	1.905182287	2.116797668	2.049171315	1.849631932	1.634425846	1.459146078	1.952778297	1.845840531	1.884276912	1.055146742	1.14102204	1.373388143	1.697704505	2.481005683	2.329614741	2.155071388	2.160881597	1.629574807	2.081656401	1.660153108	2.375320929	1.855565672	1.969196122	0.978543241	0.922916255	0.685358141	2.368117522	2.519667547	2.410705257	2.485778492	2.461886904	2.494471809	2.435806092	2.435257402	2.218758708
AT1G33140 1.993816387	2.33577286	2.478172413	2.473568066	2.38616535	2.526613502	2.338486522	2.478313019	2.441843908	2.425157667	2.346007741	2.044584748	1.981505854	2.072486925	2.205544792	2.259991997	2.377796814	2.352831654	2.262967568	2.142828719	2.048971418	2.292154022	2.267510308	2.263208049	2.087309437	1.938652773	1.975869108	2.117103109	2.475455475	2.327502872	2.279311333	2.337190339	1.998641328	2.200718089	1.991471026	2.397042097	2.15587143	2.306924055	1.738982149	1.636602877	1.460721429	2.453559654	2.526797405	2.480730828	2.572721033	2.575876911	2.528364407	2.465081311	2.524826803	2.36761755
AT1G36240 -1.09216572	-0.996891016	-0.953720752	-0.887358816	-1.009530676	-0.809227535	-1.163559274	-0.933643052	-0.881050828	-0.935584111	-1.031460749	-1.004148361	-1.163482404	-1.03526044	-1.047577513	-1.111858929	-0.970545571	-1.034399478	-0.919292474	-1.064310141	-1.112401668	-0.991216093	-1.113847487	-1.174886026	-0.968240533	-1.113418658	-1.176358932	-1.148264429	-0.927091656	-1.123641845	-1.124152311	-1.220258144	-1.167484305	-1.042316858	-1.21339862	-1.085994928	-1.231734641	-1.16900895	-1.140595555	-1.173909967	-1.24513037	-1.197007227	-1.04468488	-1.094610352	-1.111510796	-1.111634949	-1.110284447	-1.071829228	-0.984832738	-1.25164325
AT1G41880 1.978965403	2.508432717	2.691514428	2.684454084	2.394705391	2.668247933	2.371969269	2.691794101	2.624189356	2.484951161	2.404876059	1.968275625	1.957290626	1.98696351	2.221539933	2.33395653	2.476378829	2.435005405	2.256216187	2.124826746	1.984172139	2.339262372	2.305811013	2.328370741	1.771119714	1.657765817	1.69674374	2.008152106	2.656562845	2.58610362	2.476171455	2.502555927	2.108908317	2.431685265	2.21116985	2.606850692	2.310153352	2.304231512	1.706602558	1.632622753	1.523123802	2.592073065	2.611960388	2.642716407	2.683503199	2.632323762	2.660619782	2.670623192	2.673093483	2.441550926
AT1G52300 2.232344117	2.801739524	2.914451953	2.844301834	2.642227331	2.913733019	2.494685941	2.891161831	2.877217588	2.737795702	2.610956987	2.31073981	2.30437719	2.335714458	2.433248634	2.573706571	2.684026515	2.632437557	2.623112233	2.357925376	2.246662517	2.563472797	2.531135436	2.58884819	2.057701541	1.906181648	2.320733625	2.496358768	2.913673121	2.793324476	2.677462294	2.730956058	2.350145862	2.693569488	2.476847837	2.804465638	2.587290681	2.620678229	1.870614392	1.862694656	1.869526508	2.818027079	2.869860858	2.862963599	2.876634934	2.888358218	2.86276462	2.885332319	2.904798843	2.748082996
AT1G57660 1.471704712	1.886299723	2.023352816	1.983070429	1.868084309	2.020417604	1.831526584	2.016021979	2.001093743	2.019142836	1.894450866	1.526406773	1.456372328	1.549916278	1.713222762	1.830031892	1.985449133	1.885582809	1.83050558	1.635070065	1.48958789	1.749544005	1.741956052	1.766036911	1.241774005	1.226971389	1.405871479	1.527241438	1.948913215	1.819778082	1.760683327	1.733771772	1.49982546	1.539342621	1.540173901	1.86529158	1.607019877	1.747177401	1.092478935	0.936524163	0.903008451	1.893062653	1.921160902	1.895878491	1.920965854	1.967309199	1.985275122	1.898289335	1.934144506	1.713832074
AT1G66580 1.907084005	2.203247063	2.45465179	2.372830811	2.215781721	2.407199353	2.190029219	2.386290514	2.455869605	2.269038146	2.1769909	1.756670042	1.787051011	1.801258254	1.982335722	2.064585819	2.204534453	2.158265355	1.977082412	1.918942884	1.821023957	2.137970771	2.061710181	2.111856208	1.949718274	1.802350499	1.78622849	1.861748715	2.435602225	2.360595484	2.265686361	2.305207518	2.24917891	2.195230245	2.011804804	2.35787528	2.301721108	2.081920167	2.459286063	1.851851812	1.817951328	2.351449567	2.381117594	2.387219733	2.453441101	2.463825537	2.427670819	2.370240423	2.459145077	2.305376488
AT1G67430 2.026356042	2.633850097	2.732602636	2.690194284	2.47255989	2.768852646	2.396935088	2.762101576	2.723780039	2.590397941	2.46166985	2.055962395	2.036305022	2.108788851	2.279935595	2.418095214	2.551416306	2.489073527	2.376954395	2.165519165	2.020937073	2.400859827	2.356876588	2.410547722	1.945046772	1.8849829	2.044832002	2.241648655	2.751522555	2.621207065	2.515812448	2.549926857	2.134001265	2.468111611	2.229341611	2.662908896	2.421522353	2.391014723	1.725354824	1.738612272	1.546724134	2.639178826	2.688393518	2.708633477	2.756251864	2.718401304	2.719464172	2.731406305	2.750260527	2.525571001
AT1G74060 1.872015163	2.23824868	2.429359415	2.375454122	2.200514499	2.456726615	2.1639617	2.451552612	2.395629113	2.230553891	2.183069018	1.860377586	1.898967243	1.88122768	2.014262851	2.107576837	2.250151763	2.218060449	2.144537999	2.017914088	1.920423308	2.165035603	2.13897104	2.144893844	1.844993155	1.769418589	1.872559497	2.016166778	2.469657754	2.30945291	2.262114842	2.156754096	1.916166597	2.006856858	1.675435216	2.29227978	1.977229996	2.14132894	1.578628026	1.419172951	1.301700077	2.327033113	2.44787551	2.393528463	2.460937623	2.422023518	2.411361539	2.397276794	2.406828589	2.250795429
AT1G74270 1.088729629	1.457546523	1.746247893	1.57924203	1.411596833	1.682117491	1.267438527	1.562269297	1.70540953	1.545846867	1.439055502	1.117972301	1.139083151	1.108506	1.290194527	1.406280701	1.523578233	1.351453483	1.320395754	1.16965059	1.065147032	1.279867686	1.310072782	1.331049004	1.07474969	0.863036641	1.065879728	1.146143186	1.495734411	1.338409755	1.260704834	1.31319861	1.035219199	1.135063231	1.112469609	1.435373332	1.155023209	1.401598865	0.76115252	0.561568648	0.618735053	1.417295549	1.487611916	1.435150051	1.488274677	1.449834774	1.469629393	1.40714759	1.529808801	1.374000471
AT1G77940 1.748820622	2.240997137	2.354215673	2.309457654	2.197115357	2.339730665	2.093504435	2.292720525	2.400953689	2.282338782	2.197885905	1.654587556	1.730782834	1.797393658	2.023711755	2.089731921	2.252082458	2.252974237	2.063321576	1.897945915	1.775557684	2.021718013	2.134963084	1.991327724	1.264292689	1.435718911	1.724142103	1.977569276	2.342498554	2.206723925	2.158130674	2.132574656	1.783523812	2.073637864	1.894879408	2.251754868	1.949848423	2.059739216	1.388041851	1.277656132	1.274734764	2.273191296	2.360469825	2.367927889	2.410770244	2.426174611	2.37626685	2.356841132	2.436035942	2.263238587
AT1G80750 0.488277326	1.031371643	1.320316348	1.229936892	0.804260113	1.428112607	1.065835755	1.386134522	1.157038675	1.180880437	0.927107429	0.648943126	0.516519663	0.521382786	0.698020604	0.856065115	0.998916368	0.964351025	0.840582179	0.589916837	0.547872592	0.787387366	0.830692795	0.806254934	0.510317374	0.433748308	0.44576887	0.596205538	1.30627186	1.087080477	0.902333517	0.952568198	0.738044158	0.702166953	0.40720307	1.14951633	0.787266111	0.734163022	0.565609506	0.262700585	0.05625986	1.153450499	1.271296028	1.205924232	1.251055643	1.338342923	1.432715904	1.281731924	1.271999174	0.832095669
AT2G01250 1.939353967	2.40852629	2.574871825	2.626826997	2.414866151	2.665923287	2.398361399	2.592984349	2.54984012	2.504705088	2.362243188	1.871058553	1.909522115	1.985661522	2.176536349	2.272654656	2.401429027	2.358011088	2.274386258	2.092151972	1.931573592	2.296911609	2.294550305	2.295133737	1.696599775	1.63857484	1.795854778	2.075594991	2.602671452	2.459275193	2.337301521	2.364951248	1.966008163	2.260205357	1.959638565	2.453452483	2.075385552	2.300539068	1.508661051	1.423953049	1.280082411	2.474254401	2.584067503	2.542096028	2.620245308	2.59763276	2.604707233	2.555127255	2.578275634	2.341390746
AT2G07725 -0.002106439	0.317200864	-0.614073266	-0.542422691	-0.632136579	-0.363207105	-0.296111273	-0.387547299	-0.0699896	-0.821843794	-0.534877696	0.005598811	-0.09679243	-0.295418975	-0.320351058	-0.341585285	-0.419317159	-0.394835237	-0.112881625	-0.330225642	-0.284860006	-0.263690047	-0.377245948	-0.400639568	0.198584306	-0.331301238	-0.155612773	0.204912912	0.352506411	0.106642655	0.023167779	-0.516763108	0.074694717	0.163331407	-0.115308935	0.067104067	-0.46830314	-0.623055132	0.293034773	0.211925654	0.090540158	0.161108958	-0.015211074	0.02465582	0.156999235	0.146163377	0.082009094	0.008858121	0.158887139	-0.374510826
AT2G19730 1.854410065	2.40745593	2.740446511	2.660345381	2.419579689	2.69306055	2.373094617	2.628122353	2.702170941	2.552277221	2.406348631	1.837059838	1.849191658	1.897732417	2.129803442	2.285824618	2.478729153	2.376996679	2.223600484	2.028360761	1.81532372	2.266633701	2.258990557	2.295182562	1.787128686	1.611057055	1.870575548	2.112682174	2.691896768	2.563563137	2.431009843	2.453227786	2.000943935	2.319638852	2.106789069	2.581444109	2.277031518	2.375301899	1.557868226	1.451303816	1.342767552	2.580005689	2.581051708	2.598195796	2.683025044	2.595278657	2.597631162	2.618020151	2.651544287	2.394477389
AT2G19740 1.242251574	1.67446979	1.857137252	1.765716869	1.526596474	1.838825287	1.442021982	1.749622372	1.780165729	1.656036487	1.565069196	1.470167028	1.398622561	1.296420504	1.420031815	1.463492407	1.591696409	1.565707635	1.483361095	1.275477776	1.282615361	1.47720877	1.449383045	1.506535949	1.287268498	1.219946127	1.395722545	1.434032151	1.742415306	1.623932454	1.510188131	1.536221699	1.348650028	1.412951848	1.116836312	1.605299468	1.418196668	1.450160741	1.004755046	0.755068587	0.559289336	1.656026428	1.686685096	1.606780281	1.590182412	1.637157683	1.629415468	1.606707997	1.7085881	1.501225056
AT2G20450 1.087120001	1.643981794	2.089734973	1.995355314	1.734624487	2.112506786	1.745440002	2.028687994	1.962911382	1.972628199	1.74133126	1.090466544	1.03612135	1.130413447	1.430619403	1.581884766	1.793474273	1.726611662	1.386878984	1.20845246	1.070506481	1.47853466	1.531428355	1.543430384	0.809095936	0.644921895	0.81827168	1.036926618	1.965902953	1.756251976	1.586183068	1.633616753	1.315766631	1.282008771	1.235294082	1.799108301	1.419170664	1.556124011	0.897671283	0.761444384	0.587966337	1.811559739	1.962251019	1.833681859	1.892087329	1.796880798	1.845730342	1.829909027	1.933403265	1.676734613
AT2G25210 1.095419196	2.10120539	2.425646358	2.219997483	1.738981783	2.387610253	1.802004765	2.333450619	2.377192618	1.98868836	1.76761252	1.182507545	1.180004709	1.245132711	1.576852636	1.725797398	2.032105608	1.895184276	1.660565493	1.360106006	1.144150315	1.727976288	1.690025727	1.758089355	0.732406899	0.680052049	1.311741537	1.615168686	2.290414481	2.118097361	1.997381539	2.017857254	1.364219373	1.803997236	1.608019702	2.177918723	1.663063177	1.762136207	0.780091126	0.784854792	0.784688727	2.083790187	2.208516763	2.190236904	2.22236855	2.272805706	2.249708842	2.186638564	2.324694522	1.921937657
AT2G27530 1.832163486	2.299337987	2.571044242	2.513359906	2.340096745	2.602481927	2.304478237	2.54960566	2.496186797	2.439252525	2.280201033	1.82000557	1.7231051	1.79998484	2.041776315	2.184747091	2.31097169	2.290369991	2.189869093	1.994510283	1.818779343	2.194613147	2.195888357	2.242178058	1.709368638	1.640775076	1.838060117	1.977393642	2.543021619	2.359533237	2.289984056	2.323194914	1.933457211	2.188121107	2.029116756	2.417919788	2.095793387	2.192881533	1.49196896	1.442391519	1.32830808	2.426404493	2.529125119	2.469157346	2.507633126	2.518432709	2.546623417	2.496399767	2.536270563	2.32659191
AT2G27710 2.000509468	2.483519222	2.667463645	2.688051375	2.48614747	2.682215322	2.333513923	2.578703555	2.600125389	2.572304226	2.428584964	1.854623066	1.911003602	2.015463045	2.230742284	2.313621227	2.480534592	2.431006681	2.307088143	2.117173011	1.961323968	2.362847255	2.339427057	2.375494508	1.637051312	1.609605541	1.843037819	2.039535317	2.635249394	2.470994669	2.327404199	2.430935523	2.055515893	2.302172082	1.951614191	2.481374773	2.127772763	2.299339721	1.463615581	1.38735834	1.225793715	2.528992937	2.637540703	2.60065421	2.649357196	2.655314899	2.628483185	2.575134255	2.629564496	2.473817768
AT2G27720 1.752170534	2.380528354	2.538344489	2.480587412	2.290619531	2.528974425	2.169287827	2.483134403	2.440452681	2.331088687	2.239314888	1.710568384	1.731806081	1.802046933	1.994664598	2.122139448	2.284036675	2.289722319	2.144173797	1.941043321	1.76900567	2.181957812	2.164686149	2.19736258	1.559725628	1.501362869	1.790723999	2.017676979	2.556304968	2.394934683	2.269906687	2.312442274	1.942579604	2.250317837	1.84922666	2.386696816	2.116018211	2.161833436	1.395998952	1.443882151	1.228707387	2.396566151	2.477101502	2.476287363	2.526815321	2.509858833	2.545266575	2.44388021	2.528418906	2.244822831
AT2G32220 -0.062373883	0.399081625	0.579748986	0.445344999	0.10916622	0.727882258	0.397169063	0.681707172	0.512548048	0.631592981	0.403322859	0.102609073	-0.044284015	-0.079422176	0.181030319	0.274162597	0.396111701	0.242987543	0.197082338	-0.013979567	-0.103464203	0.148491832	0.282840576	0.251161145	-0.173815189	-0.52398539	-0.212998971	0.080962302	0.545767053	0.385563446	0.356374704	0.355617365	0.054215957	0.171897381	0.559197296	0.45829185	-0.05442926	0.074275828	-0.237754623	-0.550952378	-0.545636303	0.406323161	0.482009981	0.444614937	0.41898873	0.480049848	0.597021584	0.465183379	0.49020754	0.361142154
AT2G33370 1.572114073	2.146280003	2.430846393	2.403924797	2.129931645	2.455971212	2.026297772	2.362332088	2.404105158	2.233968059	2.066937696	1.570430103	1.616458119	1.688698809	1.865296272	2.029255606	2.224356854	2.110842598	1.987890574	1.755802023	1.625433061	2.023314365	2.04348265	2.003189218	1.398370797	1.17683989	1.608873257	1.782705518	2.309898819	2.143316246	2.048766724	2.058768579	1.324301294	1.752914426	1.477683036	2.292774724	1.98500752	2.033449933	0.730846814	1.049410516	0.976059142	2.289329265	2.292449927	2.250637054	2.27849076	2.281013381	2.275360628	2.242039561	2.298822673	2.009073978
AT2G34480 1.928759567	2.443851019	2.641749866	2.622874466	2.380239906	2.727604833	2.389014513	2.655370575	2.598669312	2.46101557	2.354008192	1.986046567	1.967001994	2.005815108	2.131931958	2.274864592	2.412506541	2.365352019	2.22511066	2.030679563	1.899029225	2.298832788	2.272027777	2.299208842	1.838537061	1.688930178	1.982141432	2.213003694	2.619900719	2.5294754	2.438054829	2.498394519	2.10287325	2.37441835	2.056578809	2.554021542	2.245221539	2.360665439	1.643488165	1.517245742	1.456063712	2.561025814	2.611422135	2.63758825	2.688263724	2.641167303	2.64252983	2.682376294	2.644594872	2.421685174
AT2G37190 1.449000788	2.251228218	2.579358229	2.512209034	2.085986954	2.630594998	2.102268343	2.53476119	2.573812276	2.326639823	2.076894873	1.578202869	1.617161856	1.681276908	1.876171643	2.033175064	2.241770076	2.161244242	2.044415689	1.726688467	1.559752647	2.068155134	2.052460982	2.028260395	1.328360236	1.091487001	1.712152192	1.96439923	2.469938224	2.279543589	2.15162733	2.169234493	1.612334745	1.966287697	1.633758295	2.301466257	1.940513466	2.068775717	0.914274555	0.785079002	0.692387906	2.306393358	2.371397426	2.38679458	2.405457892	2.410083649	2.382126424	2.343748665	2.444264983	2.105861901
AT2G37600 0.680435807	1.222160154	1.328493183	1.495055621	1.305932582	1.586929041	1.147786255	1.600892515	1.25875614	1.558519496	1.272455646	0.810089061	0.786953021	0.77083112	0.98249749	1.137970993	1.372265536	1.313689658	1.053207953	0.811420885	0.729247555	1.076580942	1.119808908	1.140637138	0.43700525	0.404763344	0.632600227	0.825373219	1.509587501	1.361458558	1.242869282	1.312142214	0.894716062	1.106015936	0.719169061	1.458013152	1.024299648	1.077923952	0.421386771	0.020717178	-0.073444032	1.431332946	1.596109194	1.523739884	1.553026649	1.614206962	1.543849867	1.497218187	1.562332394	1.294828216
AT2G39390 1.118232123	1.669480589	2.065957748	1.91406967	1.610185775	2.033951824	1.509332288	1.855271282	1.994749078	1.813680794	1.564090164	1.032999722	1.054368079	1.127454927	1.393734524	1.48576433	1.740505976	1.573145149	1.489701947	1.287630183	1.118183514	1.446574293	1.446769783	1.41960684	0.770864065	0.739822896	1.060873807	1.201902907	1.839973063	1.619575352	1.504343734	1.515606899	1.190755453	1.298788379	1.254527883	1.679410778	1.347456865	1.437476933	0.86190046	0.899661217	0.811194644	1.664050637	1.679817209	1.64307732	1.714361823	1.596755631	1.710509805	1.637025856	1.739178819	1.413695596
AT2G40010 -0.306498018	0.152059123	0.469796342	0.590225551	0.565508684	0.634030247	0.490747973	0.371244446	0.221675702	0.470364092	0.193377389	-0.833969329	-0.921203609	-0.728310268	-0.303290341	-0.132744042	0.09185267	0.010190898	-0.135877532	-0.622678874	-0.955417235	-0.285090517	-0.482332303	-0.338511983	-1.101102486	-1.326908673	-1.164856561	-0.70690943	0.478613836	0.378300958	0.36313882	0.353686931	-0.390385808	0.154062463	0.92520616	0.274342784	-0.37120501	-0.081272501	-1.008632646	-0.949471597	-1.021333528	0.06737956	0.224013065	0.288649742	0.190463705	0.238612852	0.210949382	0.285418054	0.359257782	0.153043946
AT2G43460 1.621283925	2.228899359	2.449633074	2.358941859	2.077517461	2.422492296	1.966921682	2.406530646	2.428791576	2.184635269	2.055710573	1.665406727	1.65743071	1.729957712	1.90062557	2.037681861	2.21938869	2.140390631	2.04151481	1.814653831	1.654943836	2.042349396	2.038970642	2.048532302	1.19846894	1.2993716	1.755320233	1.872902717	2.385095706	2.240728769	2.166489111	2.229439215	1.816034036	2.085783929	1.81423199	2.329350946	1.971533389	2.106708322	1.386615941	1.411735266	1.325592819	2.277565963	2.346667161	2.365478031	2.42602273	2.405226001	2.393923921	2.35953873	2.406106009	2.197775125
AT2G44120 1.382940531	1.945301758	2.242178637	2.259522255	1.95529653	2.346024162	1.947890065	2.233311532	2.228765009	2.138210557	1.930572952	1.401560372	1.403054247	1.512495602	1.692374692	1.863845984	2.041285635	1.983152824	1.784470746	1.562124973	1.3624724	1.841831855	1.808909471	1.838730435	1.158199747	1.133520358	1.286590139	1.576044306	2.285567174	2.125575396	1.965084084	1.959051625	1.616587757	1.805697943	1.414075195	2.137297541	1.816532946	1.916598798	1.114766283	1.020896955	0.95860098	2.128056567	2.162653095	2.148061932	2.175491616	2.19872495	2.169533915	2.197128503	2.214302255	1.857535375
AT2G44860 0.971599307	1.574228926	1.852878082	1.750298665	1.367217257	1.90370789	1.508121445	1.858762575	1.723588057	1.611167414	1.353112735	1.113566377	1.091135725	1.043534363	1.196038698	1.29406701	1.532154029	1.439186327	1.33089044	1.081566145	1.011008671	1.330217127	1.264018129	1.318943917	1.238353578	1.0383374	1.077898554	1.246345255	1.813211146	1.578282645	1.464371063	1.340945292	1.180554743	1.171287824	0.850724048	1.580045418	1.328548077	1.222444984	1.053288934	0.848870648	0.687325987	1.572266433	1.75375109	1.678262008	1.723379983	1.702613556	1.738094957	1.666313139	1.719721241	1.303228103
AT2G47570 -1.229723936	-1.266770179	-1.312602599	-1.229277405	-1.171482501	-1.189018467	-1.23987687	-1.187972413	-1.324886338	-1.121706594	-1.22611189	-1.260150866	-1.212867728	-1.203952452	-1.151144419	-1.09482755	-1.182242199	-1.24719459	-1.240655005	-1.177797185	-1.187042392	-1.244766244	-1.249076405	-1.242256355	-1.294505826	-1.238062892	-1.241510158	-1.270953205	-1.258681596	-1.32275029	-1.320484029	-1.301846941	-1.266363559	-1.249563834	-1.264287551	-1.203480078	-1.319720725	-1.116702887	-1.255804402	-1.201950409	-1.258166793	-1.269205083	-1.216426932	-1.248369382	-1.243315423	-1.277473426	-1.241434615	-1.250974991	-1.221368304	-1.236531405
AT2G47610 1.593128801	2.131123609	2.452954837	2.419076157	2.152213234	2.483435034	2.163568628	2.436142323	2.423170987	2.241775897	2.062376797	1.590354405	1.588722698	1.696818119	1.855630472	2.002578137	2.192412377	2.133317248	2.018707593	1.795596375	1.599623385	2.013918427	2.022004762	2.007478692	1.394563459	1.33452784	1.55724399	1.733030478	2.437673419	2.337327788	2.152847573	2.202065383	1.74339127	2.081646873	1.901879567	2.342380039	1.948298655	2.065033321	1.312543728	1.292884075	1.190792314	2.348335593	2.441813735	2.438392027	2.510213923	2.453108234	2.458539047	2.458813053	2.4503341	2.200439139
AT3G02190 0.975721933	1.334962289	1.585302021	1.399135317	1.094319749	1.621562059	1.06693389	1.65685061	1.520393398	1.338234216	1.269474815	1.139959096	1.059639057	1.031196756	1.099368678	1.211647228	1.356953017	1.264275534	1.064514791	1.016714275	0.995477662	1.180295425	1.239855437	1.296026244	1.088709227	1.052714156	0.953146011	0.991228094	1.726027792	1.543572719	1.382579169	1.490379342	1.271798386	1.29564385	1.212945365	1.598819296	1.325373343	1.08971242	1.261918428	1.022639868	1.062838908	1.529556018	1.75191256	1.634694606	1.750467747	1.752771292	1.719470982	1.616813453	1.766767915	1.558826517
AT3G05560 1.904991888	2.420802496	2.626831766	2.606095667	2.444988648	2.669033346	2.328021692	2.635715208	2.58173065	2.565365142	2.402521233	1.859701945	1.865432596	1.959635395	2.139735393	2.276907925	2.400116839	2.307718619	2.154376319	1.999073294	1.854884874	2.210972593	2.23247667	2.265191226	1.609057046	1.61002402	1.768513503	2.053671724	2.671404444	2.511499419	2.419653868	2.443704951	2.087794211	2.352777708	2.039976607	2.548677003	2.20603487	2.307153801	1.680656065	1.576675574	1.473394322	2.535045153	2.59098951	2.613254942	2.655953424	2.64285605	2.639268092	2.667444884	2.658039018	2.394220073
AT3G06680 1.174975413	1.713678385	2.061387787	2.11597305	1.813575268	2.229604496	1.676631933	2.144594382	1.936131431	1.982907585	1.793509362	1.089863222	1.104059553	1.206440006	1.496490692	1.724053393	1.906059911	1.714143875	1.507158663	1.255772296	1.089064137	1.563876166	1.588674486	1.558932067	0.75881679	0.694402842	0.792528983	1.219631855	2.17073865	1.96492624	1.838676918	1.830470715	1.335633366	1.669429946	1.363326888	1.930694856	1.503349789	1.503504189	0.879301564	0.724609961	0.587154717	1.868436836	2.083413431	2.018688771	2.039037618	2.063834244	2.082780884	1.991874142	2.120025864	1.88077948
AT3G06700 1.39578719	2.12744063	2.40818192	2.342953138	1.985488621	2.446047381	1.973786754	2.40899295	2.329007265	2.105473371	1.954723748	1.501259227	1.510392772	1.566701969	1.803448727	1.909741207	2.119755037	2.008647597	1.88210155	1.655832079	1.467162975	1.853099609	1.83818821	1.893149105	1.330244867	1.164015068	1.29507282	1.726228532	2.499995919	2.325362909	2.157554366	2.127660884	1.721929221	2.060331069	1.830001746	2.229647284	1.86775333	1.86631895	1.33785697	1.270748782	1.199425864	2.166957608	2.281280525	2.286917756	2.393977141	2.374773856	2.423076195	2.254469811	2.465436256	2.050447274
AT3G07110 1.700513094	2.286433527	2.504759841	2.450194919	2.185489561	2.546382406	2.260112514	2.468436657	2.443087383	2.405482963	2.216800932	1.702028279	1.685758414	1.794187398	1.953054743	2.10619675	2.277588361	2.197737254	2.039728284	1.800272156	1.555103221	2.070094198	2.063241643	2.027079997	1.57597741	1.481161763	1.603455628	1.850423697	2.456688136	2.275259858	2.122284034	2.198765054	1.778281757	1.909613248	1.800230833	2.336208008	1.998616143	2.180183542	1.351843238	1.049152045	0.930807583	2.359155794	2.400652835	2.380963311	2.397003543	2.427603402	2.415308254	2.391381658	2.430115119	2.118823647
AT3G09200 2.073024779	2.495355961	2.689353624	2.681450427	2.562069846	2.718585298	2.500355358	2.66803781	2.627555535	2.545447002	2.452237728	2.05436209	1.996153455	2.099422422	2.179516151	2.350537792	2.474424348	2.494469612	2.306702798	2.117607721	1.949838577	2.355003391	2.324702709	2.384464196	1.927621738	1.929226696	1.92859342	2.137960713	2.651756267	2.551782396	2.484709608	2.486979637	2.164315883	2.345194124	2.220707016	2.550998457	2.232723288	2.4299849	1.85726169	1.54816198	1.510859157	2.59929139	2.589266627	2.637035735	2.701665515	2.699882304	2.67462408	2.683394961	2.698284557	2.424346507
AT3G09500 1.957301835	2.475846393	2.621284949	2.581440081	2.393565261	2.642698521	2.304013057	2.65767461	2.611200333	2.509292401	2.389308573	2.027222375	1.981332757	2.043200413	2.21546728	2.338578529	2.489448476	2.431784596	2.286501453	2.119309518	1.994288894	2.308178395	2.277441991	2.302805515	1.747333588	1.558320385	1.947209904	2.16753422	2.646077379	2.469695179	2.388721834	2.399676267	2.034251289	2.284276455	1.957610534	2.535878709	2.271769268	2.321876458	1.499913457	1.55606075	1.42365223	2.509570743	2.60871839	2.61289152	2.650864907	2.595214042	2.555680839	2.605241584	2.642851746	2.409913796
AT3G09630 1.895134776	2.247708958	2.482345871	2.493070792	2.323830808	2.542629921	2.427805171	2.504518594	2.526013487	2.461224411	2.290896205	1.883620617	1.875783525	1.948887541	2.047093967	2.178497334	2.299722839	2.299211693	2.205108102	2.015147622	1.900253264	2.191745003	2.210169865	2.209666103	2.000352243	1.79514807	1.825014982	1.995040934	2.507743963	2.426314503	2.312057312	2.325400886	1.991456443	2.192088971	1.999671235	2.424454376	2.138969255	2.226940151	1.714754985	1.577192544	1.460034184	2.467080814	2.462976965	2.487416828	2.522169352	2.542102175	2.539836387	2.499638624	2.506854529	2.289400479
AT3G10950 -0.557722017	-0.833317138	-0.845826235	-0.70303535	-0.573464617	-0.635344827	-0.684701069	-0.703420524	-0.806096633	-0.601729383	-0.622848074	-0.657675484	-0.653613636	-0.562138117	-0.551884827	-0.556366844	-0.670252453	-0.652033442	-0.625220023	-0.39008057	-0.459609861	-0.580937724	-0.586037776	-0.603281919	-0.789159367	-0.597973002	-0.631687498	-0.729861825	-0.825332127	-0.857576765	-0.884666818	-0.90285604	-0.746784507	-0.70758473	-0.508642486	-0.849664376	-0.830637598	-0.645458482	-0.651047988	-0.574958804	-0.479957176	-0.839643203	-0.782504059	-0.777702467	-0.610516568	-0.761414783	-0.654277962	-0.73863325	-0.679940029	-0.815222639
AT3G11120 1.911886785	2.697878727	2.875440425	2.746937696	2.37319374	2.838000035	2.0804767	2.775997014	2.765563229	2.527260563	2.472276666	1.903182016	1.913435677	1.936712855	2.204015356	2.375446857	2.632168692	2.558351311	2.417629677	2.128028664	2.029761439	2.445235154	2.275928273	2.334058326	1.0418976	1.263415285	1.681497161	1.981342361	2.657786514	2.519604959	2.436719067	2.33564638	1.846594038	2.111688285	1.98497782	2.50527062	2.191532037	1.976462646	1.323097557	1.21274923	1.199280493	2.390505234	2.53787812	2.470288005	2.4724602	2.407175529	2.469542046	2.492743355	2.512288787	2.354623746
AT3G11250 0.255934618	0.778830839	1.125827626	1.239251771	0.79433953	1.356453848	0.96890615	1.209884501	1.083393972	1.014977419	0.80869394	0.294945031	0.238870132	0.277396098	0.502311258	0.627780232	0.83616341	0.76823587	0.569933007	0.386628699	0.218368504	0.59978963	0.677057078	0.646312884	0.444176677	0.246202328	0.152261007	0.472895013	1.227712766	1.065786936	0.907698387	0.963935735	0.39645228	0.771773504	0.580365728	1.191063218	0.62642373	0.728978014	0.076792743	0.072105787	-0.166004837	1.159211093	1.247037102	1.179436781	1.232572254	1.310318685	1.225915971	1.242263615	1.167133165	0.916206132
AT3G13580 0.930773345	1.611863063	1.86582236	1.77883278	1.44354802	1.879525978	1.470569943	1.874593899	1.925690065	1.567115615	1.326636036	1.28864506	1.196226661	1.05099262	1.181242791	1.278590245	1.50482345	1.587729519	1.418593207	1.06082136	1.07318314	1.391159949	1.355249036	1.397212322	1.400411364	0.978949878	1.322216957	1.446278905	1.796636827	1.592394516	1.554128995	1.525969751	1.182976962	1.573763845	1.230726423	1.74159731	1.41873359	1.365716586	0.807989044	0.795051341	0.461394145	1.790416222	1.840544066	1.751921659	1.796822871	1.791419488	1.760377926	1.709680784	1.721220019	1.620685543
AT3G14600 1.407784677	2.039150093	2.420153018	2.345648941	1.935536376	2.441485539	2.000328088	2.411888193	2.436481421	2.143953431	1.940466829	1.576542237	1.588939332	1.589660879	1.715854847	1.882621736	2.080533331	2.053157047	1.859369916	1.592774141	1.552087789	1.951133085	1.934974197	1.932069925	1.442394435	1.420757178	1.57668984	1.800735376	2.370034743	2.192167781	2.102999187	2.034687174	1.650182058	1.947474021	1.570632598	2.247297883	1.984313226	1.958493536	1.159133812	1.137619761	0.909073677	2.288527686	2.26939321	2.28781402	2.323409001	2.315732274	2.296085154	2.284663273	2.311627668	1.957700503
AT3G16080 1.712143759	2.390099594	2.625851876	2.477882552	2.258316493	2.580711203	2.2468158	2.565461851	2.50924563	2.447435347	2.297599491	1.857350451	1.771698196	1.836145647	2.029176408	2.188794862	2.366713243	2.288709129	2.115121639	1.914304279	1.795387651	2.19002172	2.173450119	2.221954974	1.51896539	1.579063911	1.661888816	1.944402854	2.591179563	2.424012343	2.36337124	2.363860531	1.947638624	2.092475209	2.006994495	2.475092175	2.115214628	2.112929522	1.456231706	1.27687381	1.158391872	2.429274591	2.508520365	2.494504986	2.550750979	2.552950389	2.588011525	2.503822503	2.575905066	2.41462659
AT3G16780 0.931153236	1.534405023	2.052413625	1.950268174	1.61638675	2.101711259	1.731968528	1.931270589	1.931718277	1.881162089	1.560232755	0.935395138	0.989259069	1.064433628	1.290437246	1.460790423	1.608088472	1.552876348	1.367224338	1.111394064	0.944544497	1.358714483	1.402110598	1.382864627	0.668567036	0.608885243	0.782933367	1.059071368	1.894326137	1.67267112	1.489611525	1.497586778	0.996515013	1.175962058	1.312613875	1.676960758	1.136140874	1.400042536	0.629535831	0.490134151	0.506909384	1.651454678	1.828703098	1.760024234	1.822319596	1.813989524	1.829994956	1.828976212	1.887666231	1.485038142
AT3G18740 2.021538982	2.470727554	2.553391724	2.5253753	2.355076773	2.563143414	2.270851833	2.524218055	2.542694966	2.467977826	2.364394109	2.111554317	2.085640596	2.113282219	2.255975582	2.330899824	2.424268416	2.393668665	2.271067626	2.147034586	2.077872294	2.341726366	2.298986303	2.346762261	1.870082079	1.908887269	2.112243857	2.24000393	2.604783031	2.481118043	2.404172838	2.374602828	2.092319139	2.276241031	2.024230211	2.483794253	2.285405041	2.300669047	1.889924052	1.672200326	1.632602955	2.489221556	2.54858816	2.530773485	2.57961071	2.546046987	2.54836039	2.56301537	2.556354501	2.388782584
AT3G22230 1.714710001	2.270075951	2.558391352	2.506912004	2.169465962	2.605129678	2.163764871	2.578950067	2.515283517	2.324656707	2.200043174	1.797410146	1.743593159	1.820595633	2.022097381	2.11566038	2.307858829	2.221714124	2.119784041	1.920803188	1.810022787	2.101433179	2.062749181	2.059580259	1.464696369	1.486508924	1.67730118	1.849824312	2.517641602	2.355418022	2.304962169	2.285301009	1.839825401	2.032916722	1.8265259	2.455487776	2.106737818	2.032699716	1.445097846	1.212230259	1.112242613	2.414644347	2.426923129	2.436332192	2.494219364	2.479126573	2.490994441	2.432868402	2.50804153	2.189004337
AT3G23390 1.640209302	2.27959419	2.480949456	2.442533906	2.144411498	2.517588939	2.042453281	2.455244122	2.414788938	2.294179614	2.15707758	1.676188568	1.644123023	1.678108514	1.915239513	2.066776081	2.233707003	2.149577508	1.971484461	1.761348102	1.578456213	2.053838544	2.043282596	2.087970039	1.401663756	1.339568391	1.585991274	1.854872839	2.450564985	2.307312184	2.201747374	2.233462452	1.743346649	2.069985601	1.917339702	2.322103853	1.962439034	2.056245286	1.315077157	1.280421497	1.193257373	2.266374234	2.382897454	2.39029088	2.468026926	2.436702379	2.424887706	2.379886096	2.447536308	2.158441955
AT3G24830 1.754338947	2.329330504	2.500037149	2.48845878	2.233924164	2.526948669	2.248699851	2.468504562	2.459150987	2.317430426	2.22407677	1.810647264	1.762145439	1.891698157	1.986301839	2.10694244	2.283078808	2.236738045	2.055980186	1.834176322	1.688070399	2.192260679	2.186955576	2.192541226	1.786717019	1.676960632	1.892446918	2.155316884	2.517879455	2.401641784	2.328702334	2.373986781	1.953575535	2.261954961	1.908525298	2.465143402	2.258657978	2.279114562	1.586420106	1.478781369	1.315226951	2.46454969	2.506447199	2.508876212	2.560009724	2.543695876	2.526110044	2.505383492	2.542241373	2.322870565
AT3G28500 -0.156860715	-0.209830838	-0.212632847	0.545378797	-0.20055438	0.331491898	-0.234975367	2.360508457	0.109639824	0.007537167	0.018963382	-0.324196812	-0.176191039	0.04745056	0.107781921	0.648247231	1.446990215	1.213254731	0.038949833	-0.006645795	0.068991856	1.487178276	1.398292625	1.639927329	-0.223082704	1.330957571	1.789783514	1.919053274	2.681377843	2.543108185	2.442491309	2.457294477	1.940535246	2.383088426	2.146466635	2.568335117	2.271383962	2.222902369	1.727643252	1.840783244	1.750264039	2.541891422	2.572669794	2.61533227	2.675436723	2.642691744	2.647486707	2.600540907	2.674214372	2.47247108
AT3G28900 1.185070381	1.865309219	2.151355257	2.149921199	1.839051766	2.254142785	1.845897857	2.219437079	2.082701357	2.041042792	1.860991798	1.1515939	1.192675063	1.296091595	1.577845603	1.741282622	1.975705721	1.885595392	1.603553563	1.437028612	1.188533583	1.666340253	1.671456744	1.685052288	0.714022676	0.675323269	0.946120606	1.244049105	2.237094289	2.068218478	1.922339093	1.879325316	1.307313157	1.748948645	1.401740398	2.05323533	1.610821894	1.714068375	0.598442814	0.660445686	0.567725381	1.990820423	2.188140806	2.08545775	2.161240911	2.111340743	2.129510612	2.10805955	2.204244532	1.917364203
AT3G44590 1.243164808	1.870288322	2.320843	2.165492316	1.786068785	2.352238905	1.84991149	2.25406421	2.235433967	2.087575481	1.781072337	1.181377053	1.186702573	1.280896841	1.45525908	1.651819379	1.865282339	1.82476432	1.59512651	1.351411501	1.2122241	1.612972464	1.638864645	1.668583416	0.93398509	0.897922696	1.052834904	1.271706355	2.31056197	2.089853958	1.868614517	1.910082882	1.476415552	1.659311696	1.641431508	2.002099215	1.482746671	1.643727936	1.033289319	1.063378375	1.000450205	1.97057046	2.173306361	2.152076723	2.227839205	2.23657793	2.239233913	2.152140833	2.275267031	1.862449531
AT3G48960 -1.128777236	-1.065207262	-0.998489191	-0.911036715	-0.883715839	-0.921576282	-0.994999954	-0.995537138	-0.964915316	-0.86940261	-1.081281264	-1.043692006	-1.13177325	-1.156789093	-1.117770046	-0.998355674	-0.990283145	-1.076683836	-1.093249699	-1.058516018	-1.107110969	-1.11070151	-1.124338304	-1.151620944	-0.979167878	-1.074131128	-1.014136888	-1.15035589	-0.875996582	-0.963750025	-1.040771222	-1.250494916	-1.164188877	-1.020907922	-1.210878084	-1.101571549	-1.238299316	-1.014875847	-1.074875953	-1.11988583	-1.124544586	-1.035601975	-1.122875731	-1.141184266	-1.03988719	-1.095705882	-1.034452195	-1.091340591	-1.093916473	-1.135278863
AT3G49460 -1.253089595	-1.451775109	-1.404148446	-1.360391854	-1.331177438	-1.369563697	-1.338690679	-1.359668402	-1.395462878	-1.359060991	-1.308233726	-1.352361007	-1.263162556	-1.300355905	-1.349169906	-1.300275707	-1.366473585	-1.353972749	-1.364240875	-1.367507681	-1.33586617	-1.336829893	-1.348612858	-1.321091973	-1.352100198	-1.314531225	-1.343009781	-1.364292155	-1.36502919	-1.406910698	-1.386714589	-1.419139092	-1.34507799	-1.368740115	-1.38294109	-1.377805287	-1.40271075	-1.354163215	-1.369581269	-1.329512661	-1.35874722	-1.37255456	-1.357859493	-1.350560686	-1.348699659	-1.354312264	-1.356302247	-1.350074333	-1.346594737	-1.400549537
AT3G49910 2.17589068	2.773644997	2.937574963	2.937574261	2.668544324	2.970720812	2.652106042	2.899351317	2.953787608	2.812092653	2.653061121	2.263241236	2.249143612	2.282070335	2.45389086	2.586185825	2.740862983	2.672121133	2.60238671	2.363790519	2.214230913	2.606171771	2.609802784	2.626581054	2.073087991	2.018015284	2.28487056	2.51593102	2.921314131	2.880655216	2.709949907	2.746790954	2.364894497	2.696936955	2.459888544	2.843837408	2.585047488	2.580409586	1.813216409	1.723491085	1.724914598	2.847193628	2.893253636	2.901684764	2.932830419	2.874189452	2.923922072	2.883227169	2.941216907	2.721055779
AT3G51190 -1.357745554	-1.426004997	-1.436272411	-1.307063242	-1.333554738	-1.384665344	-1.36672813	-1.36301658	-1.431215259	-1.34440329	-1.327435799	-1.379910535	-1.382278114	-1.356576333	-1.368406466	-1.346500927	-1.328510147	-1.346454584	-1.352444896	-1.360995233	-1.373570096	-1.366991574	-1.384306515	-1.389214256	-1.382953497	-1.358933586	-1.383504703	-1.420026306	-1.328783259	-1.150460256	-1.287732207	-1.436718008	-1.397968706	-1.405500649	-1.416697361	-1.361108314	-1.452910187	-1.322286149	-1.409013006	-1.384212108	-1.385418687	-1.402357628	-1.393156227	-1.33981835	-1.35639721	-1.374329691	-1.389985796	-1.376844237	-1.365919266	-1.426897487
AT3G53430 2.037742809	2.45863448	2.632292389	2.606262472	2.38880202	2.663666751	2.35818819	2.593560506	2.584105573	2.562806479	2.409592729	2.06402013	2.060268625	2.118049822	2.213969985	2.348166611	2.42217445	2.399388782	2.311166046	2.168986006	2.027377378	2.285468567	2.30326722	2.3301322	1.909980798	1.967522721	1.964118116	2.214928215	2.623133435	2.483927237	2.396691102	2.438201428	2.111171679	2.272120653	2.162898958	2.490980446	2.214575279	2.33557365	1.81761527	1.698233572	1.63499196	2.513434325	2.575926182	2.542017782	2.615611186	2.610054636	2.567021101	2.595035472	2.589615409	2.370593636
AT3G53740 1.930651491	2.562141647	2.672884467	2.611364022	2.346126528	2.67774091	2.278300692	2.663485177	2.664120409	2.441267032	2.326279787	1.961125977	1.94947381	1.969872538	2.153122803	2.241290035	2.435224879	2.364260348	2.314384275	2.077301252	1.949032559	2.303433668	2.210988243	2.246404411	1.741888556	1.588775615	1.996250768	2.18449613	2.646256989	2.476748131	2.348482759	2.375655704	1.932911727	2.2062923	2.086053959	2.4833034	2.210043364	2.202577951	1.552981153	1.57086851	1.437180403	2.47790043	2.666292153	2.569439886	2.584947564	2.573481602	2.56544719	2.524109846	2.596855643	2.413101895
AT3G55170 0.543954231	0.944713724	1.344641419	1.150389654	0.91664459	1.195942957	0.749340067	1.22218788	1.287159592	1.004397763	0.922240139	0.629904128	0.572724122	0.559984202	0.7614233	0.886721218	1.083994785	0.912954205	0.826577436	0.640333082	0.605486833	0.734959234	0.754746708	0.739571933	0.35830071	0.377811899	0.635648141	0.749275551	1.166131405	0.940525518	0.970717631	0.884926366	0.533312618	0.734735646	0.616420923	1.051984583	0.716053102	0.788196662	0.167923583	0.158643034	0.015111073	0.973214064	1.167356002	1.089933215	1.127784169	0.916442735	1.098456325	1.08337398	1.100087219	0.947346395
AT3G55280 1.212215216	1.851139819	2.267984897	2.122171093	1.802870477	2.194448736	1.754214237	2.123280634	2.187074197	2.042795192	1.781523776	1.20954524	1.226166112	1.295179496	1.533017889	1.639199075	1.851147876	1.775587363	1.667515127	1.422599265	1.203351187	1.678281161	1.657852275	1.657651902	0.968719418	0.894674762	1.190758923	1.452505128	2.094283112	1.976765864	1.829732442	1.925521372	1.40240906	1.787974731	1.605489525	2.086084121	1.597740301	1.666784883	0.828105033	0.907827755	0.810457382	2.026474068	2.100725779	2.001616858	2.023818852	2.047781887	2.095997311	2.038319244	2.074349057	1.90333099
AT3G58660 0.195953689	0.984024836	1.339331031	1.239023432	0.543191234	1.490272913	1.25540914	1.414785738	1.247340255	1.196309404	0.833479057	0.307886955	0.341028993	0.310618479	0.455421765	0.607600057	0.795187346	0.887262855	0.590653552	0.402573611	0.302507854	0.686626809	0.737583533	0.812244136	0.48572296	0.289560592	0.312799154	0.431663307	1.394888675	1.196057621	0.902456404	0.741414298	0.576203419	0.483598602	0.093071058	1.067916513	0.481259789	0.519478479	0.306876679	0.006108237	-0.142543908	1.042195964	1.39707434	1.328049855	1.311386262	1.27752239	1.357698717	1.27660379	1.37951436	0.766345493
AT3G58700 1.051153187	1.645160123	1.985226279	1.819144579	1.54238227	1.960859492	1.495539376	1.830124074	1.936685046	1.822071024	1.583899046	1.072539269	1.144203363	1.140862196	1.330223282	1.465418838	1.603430944	1.514805576	1.481716106	1.17753018	1.058230554	1.414527205	1.468278304	1.441979051	1.010717211	0.856992137	1.098487244	1.287694742	1.785829823	1.599756514	1.431769175	1.482655078	1.117626849	1.299305613	1.033265789	1.636406433	1.240844103	1.435255929	0.707007622	0.538489825	0.473499735	1.67031448	1.654226342	1.684085628	1.697676326	1.788391793	1.707416577	1.72103408	1.753403464	1.379380725
AT3G59540 1.474673975	2.106280801	2.371016729	2.250748435	1.956378794	2.337897193	1.860018037	2.285547711	2.327848793	2.134132808	1.987982042	1.648725296	1.597290219	1.612533184	1.798680715	1.944418272	2.126409708	2.02599612	1.878615768	1.662927151	1.590580232	1.944716424	1.919061831	1.949717405	1.314161522	1.308657315	1.653204235	1.708476559	2.252740884	2.155946011	2.043468455	2.103120994	1.715820224	1.956960149	1.670283855	2.220364395	1.894653338	1.95718949	1.186933292	1.15582415	1.076613629	2.167774722	2.159926675	2.187687941	2.236796376	2.220524194	2.230792359	2.180417137	2.280003187	2.035432447
AT3G60245 2.474085136	3.062055342	3.205036028	3.148693603	2.940221937	3.20706224	2.891570193	3.100732935	3.171596841	3.035559018	2.905678227	2.500059221	2.484639209	2.558741115	2.728150035	2.866379169	2.992895729	2.931452755	2.853971172	2.621059646	2.475321088	2.855642058	2.825454495	2.873041323	2.372025038	2.254016271	2.470145017	2.742738801	3.16479195	3.066483247	2.99701355	3.032664173	2.61619285	2.903428854	2.797868098	3.081587501	2.890049303	2.862528485	2.376093437	2.238664595	2.21520731	3.05909317	3.089517627	3.1050358	3.133466322	3.136202109	3.145947472	3.151800716	3.154871625	2.999929106
AT3G62870 1.931017484	2.419223538	2.596035811	2.568385584	2.337992704	2.595265095	2.370622929	2.558739396	2.517143337	2.453624143	2.289840174	1.945336986	1.914117248	1.936088082	2.093201693	2.204180023	2.386434893	2.316511762	2.239954402	2.047824423	1.8803177	2.236509696	2.226207994	2.247758055	1.960044672	1.732335353	1.886377965	2.037399343	2.518040426	2.43488315	2.373042296	2.397400293	2.080730592	2.261370963	1.947603253	2.509396598	2.240662033	2.325190115	1.579439246	1.37632688	1.134360331	2.530532667	2.517525536	2.52541809	2.519863333	2.535881193	2.538209447	2.548212917	2.558070879	2.395179303
AT4G00810 1.785562871	1.943084341	2.286084833	2.241105285	2.213706389	2.277376504	1.983694178	2.180535025	2.170787552	2.252945093	2.152546297	1.643141064	1.658486762	1.741139193	1.939864276	2.045257722	2.170162552	2.072073052	1.969481074	1.944260647	1.810425186	1.950615722	1.967565226	1.937031967	1.207230756	1.416373549	1.46643344	1.649291477	2.177407282	2.059258463	1.976828991	2.031807862	1.727868149	1.882843955	1.941522944	2.033956921	1.733308771	1.972119009	1.213036992	1.254053731	1.193906192	2.081892246	2.140192085	2.102148915	2.102789472	2.141906757	2.155061451	2.115043444	2.158915724	2.001043957
AT4G02230 1.468112062	2.113166902	2.133120926	2.087369905	1.741961816	2.231461384	1.770005461	2.246362069	2.188743768	1.874796931	1.729708438	1.810090277	1.657361687	1.59050633	1.633867195	1.736191266	1.807949349	1.870881797	1.79627249	1.555197955	1.54025642	1.806125162	1.825975624	1.855347733	1.938372713	1.63144877	1.846320252	1.893883516	2.206044647	2.054212598	1.955862485	1.981937398	1.613207294	1.923093749	1.686176014	2.203016146	1.854130452	1.793630099	1.461455765	1.345344684	1.282205426	2.194278861	2.243281534	2.187512234	2.214626274	2.194550376	2.208902167	2.207705471	2.200556307	2.025088846
AT4G10450 0.823034186	1.454864552	1.884231669	1.914446868	1.506855709	2.055418248	1.63514209	1.920234407	1.778615165	1.760363335	1.46122121	0.868045784	0.822685049	0.925766951	1.222714525	1.361118144	1.628961888	1.475852977	1.331554184	1.076931308	0.839997688	1.399393179	1.385031237	1.329361803	0.882817248	0.807362187	0.746435375	1.033269855	1.82496262	1.599352317	1.482349306	1.527374725	1.097608507	1.202587106	0.947646649	1.757428844	1.285522623	1.332453132	0.671531402	0.422046771	0.174696139	1.758056054	1.755191635	1.776393572	1.851364875	1.828273773	1.711642054	1.798480521	1.837738438	1.373903071
AT4G13170 1.344129628	1.727200125	1.929160072	2.02369088	1.891843534	2.094820577	1.836513984	1.958481148	1.743225764	2.033255716	1.850134321	1.222436579	1.250914181	1.337068179	1.555634057	1.691215802	1.854831147	1.745889317	1.672615698	1.413768064	1.183554885	1.608564976	1.621841578	1.605532499	1.202196686	1.011341798	1.075758114	1.305236545	1.959602233	1.726405775	1.633502013	1.660904556	1.418353723	1.462424054	1.287874742	1.785585111	1.405034356	1.828555827	0.972978242	0.878221839	0.739987811	1.823951824	1.792005531	1.918304507	1.926445229	1.840532744	1.78401569	1.938322766	1.920404498	1.558279212
AT4G14320 1.614560305	2.253034302	2.508866592	2.397564179	2.137132229	2.495679749	2.007247757	2.453530008	2.437615282	2.26004694	2.131266915	1.63631573	1.588685479	1.66507041	1.832007832	1.981710114	2.215000509	2.128239233	1.958140275	1.792753026	1.644387807	2.005379571	2.021229507	2.006156586	1.494352029	1.485949897	1.579442587	1.770695702	2.465941705	2.29979376	2.187182384	2.272165682	1.855804065	2.089795823	1.801865008	2.360863693	1.984768437	2.068893387	1.468924601	1.421517331	1.309861049	2.300547008	2.390077206	2.408305705	2.467191495	2.470751077	2.47629122	2.424932085	2.504355681	2.173215004
AT4G15000 1.476096403	2.024589408	2.300067929	2.311349397	2.046377072	2.346024109	1.984376239	2.307057913	2.257613066	2.206481809	2.021360405	1.435909707	1.45275864	1.505764283	1.743097246	1.859554053	2.078868057	2.004610739	1.862692167	1.662726795	1.45200121	1.893731215	1.892047254	1.866904069	1.031069147	1.042312312	1.378725791	1.575413665	2.2970678	2.157692268	1.943672529	2.01988604	1.584488675	1.870130974	1.623873151	2.140693518	1.706079391	1.894516131	1.028287706	1.02145139	0.88702456	2.179338744	2.161034396	2.240254559	2.298671945	2.277352864	2.325206277	2.291128806	2.286629452	1.905511637
AT4G15770 1.161712999	1.743391834	1.903325037	1.809921622	1.355903825	1.992690019	1.521390955	1.946070327	1.784438886	1.708649298	1.442156102	1.36111291	1.290974396	1.233253859	1.291454979	1.369187353	1.557558148	1.477398836	1.530947292	1.17573228	1.18145604	1.463119121	1.445555185	1.526241363	1.223886439	1.118234246	1.180969855	1.262521022	1.919978295	1.610809708	1.556000705	1.462594877	1.380579521	1.169949885	0.76124058	1.630101044	1.242342264	1.253467269	1.108254587	0.813709572	0.534941845	1.614425316	1.755427173	1.759626206	1.849066877	1.846158732	1.792718866	1.804835908	1.864731826	1.391373928
AT4G16720 1.939869003	2.393018857	2.665564979	2.599596917	2.376997239	2.651857422	2.3325162	2.586732314	2.610458899	2.511193043	2.363430123	1.945115555	1.92222891	1.990201311	2.120308278	2.300088434	2.429528173	2.35763109	2.22725499	2.073914166	1.923406887	2.258446408	2.252283317	2.294312744	1.890649621	1.798930926	1.960171925	2.081928662	2.57726227	2.446701224	2.327122608	2.41488118	2.055956895	2.213967968	1.99976373	2.521542976	2.251088394	2.336297443	1.626022282	1.436035986	1.32554695	2.518455412	2.527589572	2.531149528	2.574647819	2.560552227	2.492847028	2.560059473	2.590991871	2.336527819
AT4G17390 2.016110723	2.515842089	2.748909462	2.706920152	2.55131968	2.791267374	2.511509338	2.733497478	2.701518359	2.623241512	2.474754552	1.859251765	1.912988879	2.059087078	2.264293304	2.407620438	2.527486219	2.468256972	2.371410621	2.150873194	1.925352548	2.364487512	2.3391304	2.363115337	1.56146357	1.528887004	1.991240923	2.20941412	2.737210031	2.595646533	2.477886865	2.508173743	2.076173517	2.424199917	2.17999568	2.598887899	2.251881566	2.463489887	1.485276798	1.603479042	1.53982687	2.608363445	2.679932996	2.694345512	2.709864495	2.70989147	2.68071533	2.691453983	2.717733008	2.449349413
AT4G18100 1.94769786	2.613358781	2.750934652	2.670763356	2.3740071	2.752481797	2.418613462	2.706088741	2.701559565	2.563830873	2.421547826	2.167343825	2.072242707	2.125152308	2.293713478	2.376325709	2.54967001	2.492106927	2.378133583	2.125456808	1.97493809	2.417952692	2.384022612	2.450815721	2.242692988	1.897611697	2.244431838	2.381988406	2.758704807	2.638680102	2.609365338	2.542917076	2.160911823	2.434390485	2.279668565	2.665339579	2.462349086	2.381831493	1.783032366	1.76966577	1.630344786	2.648194585	2.68934719	2.672283973	2.740750927	2.730131802	2.698201956	2.684510877	2.738228996	2.585078827
AT4G25890 0.950577091	1.500064085	1.783495422	1.621123619	1.439747336	1.720740539	1.391959919	1.681103215	1.681606463	1.539093674	1.35146065	0.811471217	0.910116796	0.994722369	1.237124044	1.321762633	1.422849389	1.243901258	1.307370225	1.132847744	0.95453499	1.219045193	1.297089294	1.302657218	0.531151531	0.571448053	1.205484861	1.313168787	1.774286193	1.53005685	1.474547066	1.504350713	1.081829631	1.43431423	1.241501189	1.569580131	1.156399802	1.511176931	0.493480983	0.790857477	0.670041353	1.550079738	1.620161711	1.643722766	1.621467194	1.713680378	1.764320983	1.630846926	1.756912572	1.399228157
AT4G26230 1.536256246	2.115786712	2.284932901	2.214639383	1.978775414	2.291618548	1.955155418	2.287911782	2.181248132	2.093088111	1.965365475	1.542922193	1.544498949	1.581825711	1.789881335	1.901092987	2.063646756	2.004151907	1.935508371	1.72304166	1.559405848	1.860971698	1.875858489	1.932910335	1.017406071	1.063915265	1.482769178	1.672021298	2.278868831	2.123403706	2.033858657	2.020838778	1.641740846	1.960051477	1.662627265	2.13464553	1.802364809	1.924088431	1.099095347	1.106318514	0.970406084	2.12440646	2.221791364	2.174406563	2.245974752	2.214096945	2.276948778	2.136648672	2.243351433	2.065403365
AT4G27090 2.172248114	2.730499031	2.87825836	2.823033248	2.548325771	2.864134296	2.438639523	2.838991393	2.876469985	2.639638815	2.557204304	2.380468568	2.272728821	2.231304898	2.39328333	2.50702812	2.645247433	2.617919557	2.516806304	2.324012204	2.230321087	2.552903385	2.529884229	2.534843493	2.316783783	2.130305841	2.283157247	2.470052627	2.803725785	2.713786298	2.65919239	2.711105343	2.322326482	2.582083346	2.413382524	2.825489688	2.6782999	2.485850626	1.944978068	1.949395708	1.832030801	2.795783452	2.790550558	2.796517479	2.794276808	2.7830884	2.785184063	2.835699856	2.799324105	2.697215923
AT4G29410 1.374542496	1.879609919	2.28223021	2.199159767	1.842162217	2.298371599	1.897790076	2.271944701	2.131860088	2.03765141	1.785381201	1.341967934	1.359542686	1.408504344	1.578663843	1.76605199	1.958813468	1.854821882	1.715708174	1.507225859	1.364257308	1.710382806	1.695935917	1.708728323	1.012807849	1.111729164	1.244736208	1.517395607	2.345621401	2.160143431	2.047158902	1.988819139	1.631376396	1.845079923	1.410556426	2.143660636	1.733134738	1.767366676	1.223415148	0.98170579	0.809059646	2.15486905	2.200505979	2.217616565	2.315905022	2.283699594	2.305218041	2.25398927	2.304571682	1.860493877
AT4G31985 1.446888584	2.195258345	2.321483473	2.284717727	2.00903743	2.394332561	1.922295993	2.37122101	2.224066459	2.085108204	2.029232481	1.577142022	1.52220524	1.547188303	1.835407587	1.943942837	2.186502702	2.049433336	1.840474945	1.670969105	1.49319812	1.903856644	1.905216323	1.929509066	1.402121301	1.138673984	1.427264714	1.677578498	2.376500727	2.221427138	2.10561944	2.165432147	1.659930443	1.959979128	1.707700796	2.3619144	1.928849984	1.940667196	1.359516448	1.260420845	1.12756827	2.220453024	2.301518964	2.310524754	2.373948083	2.338238425	2.378138933	2.286828237	2.416534957	2.124661217
AT5G02450 1.742758487	2.364020719	2.574347307	2.544692443	2.263910197	2.562643406	2.149135391	2.521779814	2.583692086	2.347751372	2.243853161	1.753162944	1.788031961	1.805499093	2.071644703	2.132073691	2.3586559	2.300402477	2.161955926	1.940406436	1.758835373	2.155143406	2.110844537	2.112741925	1.446069167	1.344573404	1.604680786	1.913182107	2.485220071	2.330336096	2.170249559	2.199889049	1.788529865	2.014549852	1.829433196	2.326132207	2.102459602	2.046712276	1.399750926	1.339050704	1.160495304	2.386005157	2.454982077	2.389780958	2.413905938	2.435594944	2.412087695	2.410919449	2.424193667	2.202379942
AT5G02610 1.205640463	1.612392597	1.847215496	1.849969081	1.596138627	1.918698042	1.532613021	1.886058019	1.796128468	1.79955624	1.616746701	1.298645521	1.303507918	1.282096021	1.473186996	1.523957163	1.657629362	1.675836389	1.478442001	1.285767722	1.21338586	1.520769491	1.487404572	1.517384522	1.023677137	1.025140233	1.101348822	1.287228086	1.907709976	1.722397274	1.631712222	1.616807182	1.364148885	1.463054389	1.389644894	1.832032017	1.399112123	1.534227755	1.084558512	0.855021101	0.769139907	1.752294147	1.826645574	1.807310744	1.835695956	1.749661243	1.730373383	1.800516675	1.810563513	1.621897242
AT5G02870 1.857882221	2.314487505	2.47090872	2.500331867	2.301560048	2.565706228	2.421491278	2.533943267	2.383801214	2.424392794	2.275150726	1.861344938	1.777156282	1.908378783	2.052559218	2.18692145	2.335541893	2.273590175	2.115904937	1.954301334	1.806630905	2.145186397	2.145471261	2.169913864	1.76149134	1.60948865	1.666702505	1.965034682	2.579080864	2.412091839	2.338098473	2.351095141	1.93449635	2.228911701	1.971139151	2.463366519	2.10882748	2.197997308	1.593549654	1.498287376	1.403544893	2.46965579	2.542636101	2.529837519	2.591323127	2.577066722	2.565538609	2.546410983	2.55627091	2.338753464
AT5G22440 1.079333716	1.717771911	2.268934004	2.125655452	1.726029626	2.223412185	1.850553476	2.134314752	2.171613836	1.952104957	1.676314324	1.012166497	0.992210452	1.131262924	1.380320775	1.573275897	1.790498479	1.791985817	1.519058362	1.257601693	1.046927478	1.583248581	1.580119841	1.561687606	0.863006254	0.786605248	0.827592406	1.193833327	2.141378579	1.889403373	1.739070359	1.710423874	1.182859217	1.331493163	1.332065957	1.950113185	1.445826116	1.568171704	0.632998799	0.590749059	0.355045678	1.941622318	1.986567315	1.983060589	2.069870354	2.004623735	1.986328641	2.029533224	2.059804009	1.599046551
AT5G23900 1.434575938	1.864133453	2.069372059	2.003762282	1.883123226	2.067766935	1.803960056	2.076122455	2.12120942	2.002734829	1.833973178	1.503654265	1.502424431	1.539249194	1.649903757	1.783952416	1.904419831	1.847747785	1.771684665	1.563425892	1.468539424	1.717146394	1.699292832	1.685435292	1.124023547	0.992945512	1.420858842	1.536057912	2.032515901	1.878983273	1.786926169	1.8483867	1.534334823	1.747803836	1.594184809	1.980256751	1.653838958	1.81723669	1.012026398	0.977658005	0.813897936	2.000805722	1.983143519	1.956013696	1.980703602	1.968857261	1.895761702	1.970293842	1.98276626	1.829179999
AT5G27770 1.690412032	2.211838686	2.404749746	2.403075883	2.102389264	2.472322872	2.046406466	2.427976868	2.410609504	2.281664263	2.120685459	1.780932907	1.671265325	1.71753222	1.938258092	2.047564684	2.238083342	2.125602758	2.047957806	1.827193132	1.729794899	2.08575801	2.068064269	2.08547405	1.644125375	1.543212539	1.828449537	1.932311144	2.376866037	2.232447825	2.131153355	2.157427617	1.779363742	1.927410042	1.737235032	2.307426754	1.992859027	2.089233855	1.336966459	1.178239115	1.132726488	2.261082216	2.251513564	2.281627263	2.298073826	2.330128413	2.330355594	2.305110215	2.355124277	2.035178966
AT5G27850 2.021614442	2.577748341	2.803766419	2.756356575	2.531171526	2.790618751	2.479710593	2.770202636	2.759406732	2.614691728	2.450658483	2.001985022	1.983073264	2.030978721	2.241228898	2.367996062	2.559168843	2.50365058	2.360801821	2.135793925	1.953270609	2.415981089	2.358000602	2.374537326	1.996774892	1.81260376	2.030174351	2.247938871	2.791116867	2.695491754	2.569335696	2.584713643	2.162401213	2.426611414	2.188675302	2.699856379	2.393056308	2.436117287	1.697765918	1.554044995	1.402806002	2.704089646	2.742660836	2.73536644	2.763082153	2.767132552	2.782183516	2.736427089	2.799130955	2.581523759
AT5G39740 1.714236951	2.203468526	2.517315779	2.491120296	2.255014922	2.538703375	2.322033082	2.494525678	2.461748886	2.414305773	2.226172952	1.675247198	1.684923651	1.77439267	1.995595877	2.080197789	2.251603448	2.193658636	2.014747396	1.854490669	1.651660531	2.116880883	2.101721799	2.086785586	1.716883746	1.511001249	1.621243039	1.875985084	2.468199369	2.431101854	2.289449023	2.262063009	1.819303497	2.04574521	1.781380993	2.39155085	2.04842961	2.180869828	1.341303598	1.194700045	0.985950152	2.387102308	2.448208168	2.439564469	2.508829976	2.483417744	2.466444031	2.396540087	2.472194511	2.220958118
AT5G39800 0.500739422	0.880311975	0.967606348	0.972358682	0.672173605	1.090092071	0.60460503	1.140897813	0.945778801	0.813084891	0.75575029	0.541376818	0.629806053	0.660684407	0.720032693	0.724568681	0.804063034	0.79834986	0.759498876	0.576759556	0.553943894	0.665016757	0.732423241	0.678097534	0.313656722	0.357820421	0.47067842	0.678135345	1.08451503	0.979004098	0.874995057	0.861972132	0.49509634	0.969387893	0.638331086	1.062218541	0.600338724	0.739129991	-0.018311822	0.017799891	0.006786533	0.943342359	1.0470844	1.035588922	1.076290452	1.003778435	1.083641736	1.076256097	0.978604697	0.834332218
AT5G40040 -0.379778935	-0.277665705	-0.3995176	0.040635715	-0.293115291	0.388621484	-0.294136905	0.394383868	-0.36583034	-0.300143873	-0.35318734	-0.414699861	-0.394238241	-0.48684994	-0.367986767	-0.381410848	-0.354154352	-0.249701123	-0.390030915	-0.347802498	-0.500006374	-0.37310995	-0.413878941	-0.328406788	-0.40969525	-0.403981484	-0.374045722	-0.3823133	0.155534434	0.413591685	0.920067465	0.925970943	-0.197451831	-0.051726975	1.884103021	0.164122024	-0.397471005	-0.333720933	-0.399549062	-0.269125901	-0.397626477	-0.057071122	0.218032135	-0.07890178	-0.176773764	-0.021629378	0.098012643	0.045417274	0.218007459	1.043787134
AT5G47700 1.756229499	2.189937393	2.50235017	2.446762695	2.240477935	2.513270388	2.031303508	2.388994975	2.4223515	2.350276511	2.175678416	1.634053647	1.674135792	1.758870696	1.944765243	2.061769548	2.251770103	2.171657324	2.123934229	1.916890306	1.722147968	2.064076866	2.011165938	2.018058912	1.208476727	1.274000281	1.542518329	1.761284359	2.326258425	2.269258503	2.089632147	2.124266351	1.76625908	2.086554619	1.790794833	2.2388633	1.959009106	2.015436774	1.194926352	1.305436341	1.177103942	2.258630029	2.260247608	2.259583176	2.262970124	2.281862181	2.229260136	2.272275398	2.285745645	2.102295063
AT5G48760 0.846890585	1.354797937	1.730593591	1.765417543	1.325440708	1.913155356	1.378335342	1.845816651	1.58424976	1.578463763	1.337751867	0.916233005	0.869809841	0.888530195	1.065511585	1.238468241	1.504804409	1.47030017	1.183339345	0.953620074	0.792244777	1.278529858	1.31283942	1.273890184	0.759233473	0.779577405	0.891643334	1.09342172	1.924413061	1.772722349	1.652229269	1.659984412	1.177444512	1.474599352	1.089066124	1.844073007	1.393716423	1.433953518	0.658579202	0.58424657	0.395604534	1.753940496	1.797302805	1.843504073	1.936496226	1.864734072	1.830018582	1.881509038	1.804862911	1.529548933
AT5G56710 1.796409793	2.444785309	2.632413026	2.642913174	2.249896505	2.738761759	2.215861011	2.658361138	2.54829271	2.438882102	2.259689824	1.797583461	1.782323511	1.829597464	2.060238866	2.196313259	2.351542186	2.293900439	2.108625091	1.949275226	1.80946318	2.182535718	2.180223375	2.201996582	1.454489739	1.42617638	1.651980477	1.951788476	2.593574703	2.450972168	2.352066465	2.331814542	1.837146981	2.157708673	1.996333017	2.500440548	2.127746413	2.099224332	1.31172263	1.18111179	1.132252474	2.411847759	2.509868639	2.486886442	2.532270013	2.518880044	2.535402329	2.481123728	2.544709494	2.308384631
AT5G57290 1.2290611	1.8395592	2.071457942	2.034713206	1.753883658	2.191371376	1.749759499	2.127668756	1.882741652	1.962272967	1.712444041	1.143948067	1.097736848	1.234212468	1.436794142	1.578989208	1.77821064	1.718651452	1.473380716	1.288739461	1.091454828	1.557209499	1.555877754	1.57711956	1.040399927	0.952651036	1.193777762	1.4947898	2.128711296	1.939082131	1.792460714	1.868240672	1.417526361	1.664961958	1.50206753	1.956710424	1.570703562	1.79252786	1.093871557	0.992063564	0.895295025	1.966815324	2.086414309	2.067417899	2.116466217	2.084528142	2.068145762	2.051805624	2.075675338	1.753230263
AT5G60670 1.486796179	2.11447451	2.27406515	2.184002766	2.062929858	2.332581515	2.039408604	2.365721097	2.228693069	2.248414563	2.06082031	1.452478852	1.467897198	1.535289216	1.785413321	1.980285634	2.120668594	2.095946185	2.027003808	1.747797334	1.490795897	1.958541043	1.92712759	1.969934295	0.903007881	1.052864595	1.379583733	1.665613952	2.355247645	2.194784606	2.118983572	2.083268989	1.566505431	1.87311445	1.648537317	2.224487528	1.715376168	1.950077358	0.819945609	0.782062638	0.641239081	2.231040898	2.283106608	2.293567788	2.376516092	2.351200725	2.295035689	2.312427889	2.312607194	1.994696254
AT5G67510 1.304059885	1.954620435	2.251703022	2.161856109	1.820951049	2.337008494	1.933166643	2.343079267	2.036158774	2.102529107	1.878928883	1.481703337	1.492590453	1.56111368	1.665997832	1.856355848	1.993357102	1.950546329	1.786458131	1.64075561	1.49337809	1.772550985	1.765816084	1.811981646	1.076876537	1.217021512	1.300228744	1.552691188	2.362806925	2.134215349	2.105315886	2.065394165	1.571028992	1.863043306	1.626002119	2.173202301	1.741318116	1.826728205	1.296450972	1.014989358	0.935704432	2.147073138	2.303297608	2.254976487	2.322231198	2.288809638	2.293026798	2.286837628	2.2679396	2.03822702
###protein expression level of mitochondrial (line 239-244), chloroplast (line 247-270) and cytoplasmic (line 273-314) RPGs for Arabidopsis thaliana.
Code cell_culture flowers leaves roots seeds siliques
AT3G01800 1.51 -1.1 NA -2.54 NA -1.74
AT2G42710 1.01 -0.71 -2.74 -0.74 -4.22 0.47
AT3G49080 -0.57 -2.79 -3.64 -3.22 NA -2.43
AT2G20060 -0.04 -0.67 NA -1.1 NA 0.11
AT1G70190 -1.06 NA NA -1.27 -3.17 -1.48
AT1G07830 0.26 -1.51 -2.37 -0.95 -2.85 -2.16
AT5G13510 -4.21 1.52 1.05 -2.61 -3.52 -0.01
AT1G68590 -2.66 -2.63 0.32 NA NA -2.27
AT3G52155 NA -0.51 -0.37 NA -2.85 -2.16
AT1G79850 -1.66 -0.31 0.68 NA NA -2.27
AT2G24090 -2.96 0.88 -0.79 -1.37 NA NA
AT1G35680 -2.47 -3.02 -0.07 -2.45 NA 1.66
AT3G13120 -3.55 1.07 -2.37 NA NA -2.16
AT5G54600 -0.7 -1.84 -2.69 NA NA -0.89
AT3G63140 -3.33 2.64 3.36 NA NA 0.64
AT1G09340 -3.77 3.26 4.97 NA -3.07 1.98
AT3G15190 -0.12 -0.67 1.35 NA NA -0.89
AT5G65220 -0.62 -0.8 0.34 -1.83 NA NA
AT2G33800 -0.62 -0.22 0.84 -1.83 NA 0.55
AT1G78630 -1.7 0.66 0.59 NA NA 1.11
AT1G75350 -0.7 0.56 0.48 NA -1.59 NA
AT1G32990 -0.89 -0.37 2.36 NA -3.52 0.35
AT3G63490 -0.57 1.16 3.03 -3.37 -1.95 1.51
AT1G74970 -0.55 -0.25 2.73 NA -2.17 1.84
AT3G44890 -0.96 0.81 2.15 -1.95 -0.85 -0.16
AT3G25920 -0.9 1.93 2.14 -2.76 NA 0.74
AT4G01310 -1.32 1.5 2.01 NA NA 1.43
AT2G43030 -1.84 1.26 1.84 NA -2.14 1.61
AT1G07320 -2.42 1.78 2.64 NA NA 1.22
AT5G30510 0.37 0.4 2.53 NA -2.02 0.67
AT3G02080 -0.08 0.83 -0.49 1.84 1.62 0.53
AT2G31610 0.72 -0.29 -0.15 0.27 -3.44 1.16
AT2G40590 1.62 -0.51 -0.96 -1.54 0.15 1.43
AT2G21580 2.09 -0.74 -1.59 0.41 0.73 -0.38
AT2G32060 2.17 -1.25 -1.11 1.12 0.22 2.11
AT3G56340 0.95 -0.1 0.85 0.79 0.15 1.96
AT2G41840 2.31 0.39 -0.37 0.37 -1.53 1.84
AT4G34670 2.93 2.15 1.57 2.22 0.81 3.62
AT3G04840 3.97 2.23 1.88 2.59 0.23 2.83
AT3G02560 0.73 1.62 0.97 1.84 0.62 3.25
AT1G48830 1.58 2.66 0.92 1.98 2.08 3.9
AT3G04920 3.52 2.75 -0.11 1.31 2 2.91
AT1G15930 2.5 1.07 -0.52 1.9 1 2.11
AT1G18540 0.1 -0.13 -0.99 -0.57 -3.79 1.71
AT1G08360 0.5 -0.12 -2.79 0.44 -3.27 0.23
AT1G14320 -0.16 -2.93 -2.79 -0.78 -3.27 -0.99
AT5G15200 2.06 1.07 -0.59 -2.17 -0.75 1.62
AT5G41520 1.41 0.97 -0.69 -1.27 0.15 1.69
AT5G16130 2.27 2.18 0.1 1.52 -0.65 2.53
AT5G20290 4.27 2.91 1.99 1.53 0.83 4.03
AT1G01100 1.62 1.29 2.44 2.86 2.24 1.84
AT2G37190 -0.7 -2.25 -0.11 -1.69 -1 -0.89
AT3G09200 2.72 4.36 3.14 3.03 2.69 3.62
AT2G27720 3.04 -1.51 1.95 4.22 -1.85 -1.16
AT2G27710 1.84 -1.51 3.54 4.83 1.32 -0.16
AT3G05560 2.33 -1.1 -1.96 1.79 0.88 0.26
AT2G19730 2.19 0.9 -0.96 1.27 0.37 0.84
AT3G07110 0.77 -0.29 -0.63 -1.54 -0.85 0.72
AT2G34480 1.59 1.33 -1.69 -1.27 -0.37 1.91
AT2G44120 0.65 -0.18 -3.03 -0.61 -0.93 0.5
AT2G27530 0.94 2.12 0.38 -0.37 0.19 2.01
AT2G01250 2.6 0.28 0.67 -1.03 0.19 1.57
AT2G47610 0.84 -0.12 0.54 0.22 -1.68 1.01
AT4G18100 3.06 -0.74 -0.01 2.91 0.51 1.94
AT4G02230 2.75 1.22 -0.37 0.05 -2.44 1.84
AT3G62870 1.39 -1.34 0.21 1.8 -2.27 0.43
AT3G53430 0.3 -0.67 -2.11 -1.69 -1.59 0.91
AT5G47700 2.24 1.75 2.21 4.01 2.41 2.57
AT5G02870 1.14 1.07 -0.09 0.33 -0.27 1.43
AT4G27090 2.43 -0.34 -1.79 1.22 -1.27 -1.57
AT3G09630 1.4 -0.51 -0.51 -0.83 -0.5 0.19
AT3G11250 -0.41 1.07 -1.69 0.05 0.41 0.52
###mRNA expression level of non-RP genes which are highly correlated (PCC>=0.9) with mtRPGs or euRPGs (line 321-563), or with cpRPGs (line 566-906) for Arabidopsis thaliana.
Code ATGE_1 ATGE_2 ATGE_3 ATGE_4 ATGE_5 ATGE_6 ATGE_7 ATGE_8 ATGE_9 ATGE_10 ATGE_11 ATGE_12 ATGE_13 ATGE_14 ATGE_15 ATGE_16 ATGE_17 ATGE_18 ATGE_19 ATGE_20 ATGE_21 ATGE_22 ATGE_23 ATGE_24 ATGE_25 ATGE_26 ATGE_27 ATGE_28 ATGE_29 ATGE_31 ATGE_32 ATGE_33 ATGE_34 ATGE_35 ATGE_36 ATGE_37 ATGE_39 ATGE_40 ATGE_41 ATGE_42 ATGE_43 ATGE_45 ATGE_46 ATGE_47 ATGE_48 ATGE_49 ATGE_50 ATGE_51 ATGE_52 ATGE_53 ATG…
At2g39795 0.405796411	0.723477983	0.995507707	1.056301653	0.519182448	1.243160778	0.750632831	1.315351747	0.922267322	0.825564717	0.642444271	0.369529876	0.446291882	0.342353132	0.487040156	0.562613978	0.768327947	0.599747716	0.533448689	0.356123893	0.360164103	0.475905923	0.59318779	0.552026148	0.621873412	0.414589838	0.282824426	0.466003428	1.234263194	1.072538263	0.79182408	0.776319773	0.441783935	0.639106962	0.181460024	1.054113047	0.547813636	0.316887479	0.402033266	0.400510675	0.243785499	0.933511408	1.219373964	1.174243421	1.240180029	1.268709761	1.238489568	1.189293061	1.228199129	0.701747675
At4g15900 0.572505072	0.750477238	1.019652927	1.021363549	0.72877784	1.129716536	0.846385269	1.160168949	0.931544661	0.827232961	0.779406926	0.573490899	0.608749563	0.657066065	0.674068693	0.697729715	0.792738936	0.811308829	0.709634654	0.682190717	0.625884242	0.745873872	0.687896845	0.734863713	0.66105866	0.691879021	0.636411884	0.646377465	1.053466888	0.908047259	0.720173467	0.72850741	0.623531928	0.788733609	0.355566157	0.940409665	0.641399741	0.723053207	0.591824451	0.488592796	0.334082615	0.88126489	1.110434055	1.090018704	1.158144721	1.155170192	1.094681249	1.08011162	1.089730037	0.707192897
At4g17520 1.166820258	1.562915041	1.745854969	1.792834364	1.556674992	1.946868253	1.75856938	1.834039643	1.677437961	1.750153625	1.5400333	1.162156464	1.224690451	1.282436312	1.379687458	1.469891917	1.588771166	1.565973122	1.312239671	1.263390629	1.19529705	1.415369291	1.420831242	1.465082112	1.060794598	1.08267103	1.072773115	1.253697102	1.787727288	1.598237441	1.4817952	1.424660692	1.192771172	1.256695063	1.008501547	1.564395536	1.20944375	1.457356547	0.980576422	0.857712559	0.904999627	1.557884188	1.660498389	1.709413718	1.735116568	1.70664791	1.713177368	1.733811782	1.777943115	1.297601836
At4g15640 0.224737306	0.734572781	0.936347375	0.928362503	0.521577342	1.096791575	0.707057751	1.072410661	0.917417899	0.796751253	0.564335265	0.238963455	0.245225914	0.359796883	0.376752839	0.536176979	0.739414439	0.635367393	0.679965553	0.279991698	0.197566259	0.540903773	0.558843528	0.472116502	0.191805718	-0.056018021	0.005510468	0.404785107	0.945331775	0.724319692	0.588204446	0.671052871	0.451907297	0.643599611	0.274506457	0.898939137	0.436912256	0.537190787	0.131677835	0.014987904	-0.485824533	0.887062334	0.88242633	0.892441851	0.913097429	0.937333197	0.997535891	0.955171164	0.982933817	0.604708383
At5g09270 0.117163329	0.455940603	0.737685417	0.6794063	0.307077317	0.831169622	0.270510109	0.890968247	0.640641905	0.430607965	0.320273836	0.106353335	0.165847022	0.157954973	0.293844491	0.291633293	0.519287897	0.373518072	0.335166313	0.217764661	0.203300305	0.292857996	0.249833635	0.264313676	-0.049678818	0.006989272	-0.133368193	0.126486488	0.862835371	0.671738234	0.502839567	0.415601796	0.364193955	0.441002676	-0.003657381	0.631899125	0.230889874	0.115273638	0.302419727	0.027359039	-0.184717751	0.477533916	0.782530614	0.672290413	0.840119935	0.785337659	0.795990811	0.736779314	0.785572605	0.418412181
At5g19300 -0.258072	0.149775397	0.582696673	0.416088757	-0.090223383	0.654706631	0.245038784	0.590202904	0.475486089	0.210953742	0.025924591	-0.109880766	-0.094144964	-0.17305923	-0.205500565	-0.075378727	0.054369237	0.002984992	0.054262861	-0.227941779	-0.237606716	-0.059629537	-0.047848562	-0.025838278	0.006212182	-0.346626371	-0.365259777	-0.216814576	0.498019029	0.200805678	0.084832843	0.015048081	-0.024448182	-0.151477752	-0.43873859	0.318052128	-0.125333586	-0.266492875	-0.110470958	-0.35197139	-0.672041775	0.225705909	0.564951601	0.41536337	0.492807072	0.506394787	0.603509845	0.436117119	0.508432685	-0.00724834
At5g20890 1.267849816	1.893121825	2.133201304	2.015607184	1.579963356	2.151296209	1.811202741	2.157807436	2.141217779	1.806182753	1.616920305	1.363695431	1.369103874	1.397612501	1.449956957	1.642188806	1.760709406	1.710045088	1.670705779	1.376589271	1.315724809	1.666926963	1.721798709	1.744774524	1.60963054	1.401757144	1.555260635	1.657980425	2.182513538	2.027243003	1.902524159	1.900119471	1.416346239	1.809779006	1.527513634	2.028247993	1.574813571	1.806525374	1.108342109	1.157789681	1.089426967	1.982323447	2.121430421	2.143481343	2.200290814	2.168895052	2.170401837	2.159435056	2.197581769	1.87971508
At4g36680 0.12142131	0.682140163	0.895143821	0.757339839	0.288740629	1.031039482	0.711112773	1.049177187	0.769406921	0.640616755	0.520266309	0.090618021	0.080962209	0.085877184	0.26263563	0.347826311	0.530566142	0.482099253	0.467531465	0.259632363	0.142482559	0.358063935	0.428909826	0.400015078	0.241658243	0.011853132	-0.034591145	0.355686467	0.983749829	0.71814425	0.574160719	0.532012895	0.296498925	0.383905527	0.107103388	0.679312663	0.209618795	0.232257522	0.165403914	-0.002007652	-0.087122911	0.638973794	0.999577441	0.842283139	0.879468278	0.97300635	0.925303947	0.871206534	0.915455945	0.575004861
At3g51800 1.384970184	1.836636788	2.133235022	2.077580865	1.77092115	2.207592036	1.969218847	2.153063869	2.034882615	1.957652233	1.767841798	1.338498503	1.400463298	1.436500841	1.582189972	1.688759991	1.810709003	1.77859368	1.663851799	1.490691707	1.352733222	1.678915277	1.721108388	1.726859745	1.339022195	1.216973023	1.238850409	1.491177568	2.147937185	1.974554999	1.76959532	1.762986739	1.522866513	1.633597331	1.287685769	1.897088974	1.530973241	1.658599106	1.212395746	1.206862117	1.037801571	1.905325368	2.109810432	2.057351872	2.125902321	2.145301303	2.132957479	2.080522133	2.127354748	1.692856944
At5g16930 -0.481113768	-0.278275576	0.047945189	0.115474822	-0.373142222	0.386413426	-0.127408306	0.392777938	-0.219116876	-0.039116779	-0.270315879	-0.479867558	-0.554659205	-0.500137443	-0.470767674	-0.417497156	-0.254575818	-0.338021857	-0.509494373	-0.725542813	-0.525467028	-0.562706524	-0.397995097	-0.498737475	-0.493950897	-0.555459835	-0.660371328	-0.504795272	0.245865731	0.152865369	-0.105927877	-0.256695938	-0.247532294	-0.445609555	-0.754889911	-0.019196569	-0.406013495	-0.498528036	-0.225397464	-0.627843197	-0.889851144	-0.102147515	0.330275543	0.191727958	0.289640074	0.322412203	0.220207115	0.187315556	0.137179969	-0.314874815
At5g15750 0.52943668	1.011044227	1.329452448	1.203177982	0.764899534	1.381823922	0.917325386	1.379255649	1.226650255	1.111881492	0.951497706	0.666301436	0.591457862	0.562725425	0.713623782	0.802298543	0.990432392	0.861474658	0.807898415	0.630062368	0.615908306	0.806598711	0.864018525	0.869028308	0.80250913	0.620929161	0.604196831	0.650202043	1.40615735	1.235856477	1.076338483	1.050999273	0.964741636	0.837040983	0.409400314	1.272515313	0.936213419	0.791014494	0.858540129	0.504132083	0.222667207	1.223628993	1.338779087	1.316552749	1.401044858	1.332285496	1.405057954	1.345221684	1.347355708	0.970084717
At5g15550 0.13399587	0.774512424	1.107619654	1.015333362	0.363991281	1.224563562	0.767577548	1.204504958	1.019602855	0.769151706	0.556505869	0.221483973	0.288843105	0.258767334	0.311560362	0.416430893	0.673860129	0.57558522	0.444611756	0.200768046	0.165819034	0.512617001	0.450992534	0.52312599	0.44931657	0.061934408	0.103745566	0.45728428	1.193390701	0.863716158	0.730784616	0.628557062	0.417986929	0.252629166	-0.222382104	0.861988848	0.43398956	0.362981473	0.212898688	-0.198647669	-0.899185936	0.711382483	1.141216637	1.000595502	1.181100251	1.099875822	1.08432216	1.018982683	1.107083838	0.599603445
At1g31660 0.229930545	0.6872236	0.989290551	1.013836208	0.604580538	1.199478345	0.986904761	1.146890597	0.871331354	1.011657232	0.782029517	0.315917301	0.309555467	0.323239521	0.417254822	0.504030327	0.698629038	0.688252684	0.471736694	0.284714008	0.255473175	0.499324908	0.572149934	0.591231285	0.399190867	0.180410583	0.258339903	0.465172242	1.07143723	0.846319483	0.716278441	0.674420337	0.579860024	0.484434264	0.025446497	0.867513989	0.440282	0.539375984	0.353552905	0.050544848	-0.306399977	0.886442436	1.072943003	1.025890189	1.094890345	1.019124013	1.081921985	1.099820325	1.017447323	0.624054394
At5g27390 0.3781052	0.621195333	0.987318773	0.89404763	0.49322488	1.035656972	0.825654763	1.026668226	0.817169185	0.817308175	0.558482341	0.18787907	0.1742627	0.256888975	0.366017194	0.423377772	0.660554053	0.535184388	0.462006597	0.273019466	0.259191993	0.484954972	0.46926829	0.47837738	0.246835134	0.126892523	-0.021859402	0.364507783	0.94858645	0.884946424	0.721674315	0.686869136	0.62038251	0.660243995	0.449514809	0.855204925	0.480570065	0.432127606	0.54074964	0.22308082	0.01629729	0.760689515	0.945168177	0.873407705	0.883282029	0.96098766	0.978211568	0.916798692	0.93633116	0.733796708
At5g27470 1.180248898	1.442884348	1.684874117	1.718873958	1.573272185	1.768390247	1.594125075	1.716646976	1.611648565	1.669749077	1.496578544	1.093768267	1.155920984	1.178788457	1.306904507	1.422465623	1.547239922	1.486286553	1.373173031	1.26908702	1.217092914	1.39005201	1.36308869	1.353040747	1.157615861	1.166686759	1.183794893	1.248172455	1.640197195	1.518564847	1.4277324	1.420531049	1.260944644	1.381206452	1.157873897	1.565065902	1.269016351	1.481876642	1.194397501	1.128004228	1.055429724	1.56883152	1.655022809	1.633766721	1.638770827	1.644295794	1.63522345	1.642476121	1.647088793	1.405945559
At5g27140 0.178983298	0.923478259	1.236925874	1.194090968	0.410355619	1.480027414	1.118884277	1.361024494	1.167545533	0.903854204	0.593762719	0.256482114	0.213294017	0.20369538	0.294996517	0.458444833	0.721262101	0.606338736	0.57340955	0.234132018	0.172242525	0.673947488	0.638814693	0.694138785	0.853451807	0.257576495	0.387158082	0.50974517	1.359113992	1.075049034	0.849845299	0.856618785	0.325255075	0.493225201	0.225647002	1.156469849	0.586824032	0.538011285	0.1337786	-0.067168002	-0.25956183	1.108313208	1.427787383	1.330305271	1.433481577	1.352326656	1.112943485	1.323053121	1.4156349	0.862096589
At5g25780 0.818067865	1.12392861	1.26912547	1.3377817	1.11585585	1.472279448	1.426302116	1.405995413	1.213152759	1.250674609	1.072787696	0.775358847	0.729883433	0.817403403	0.907948316	0.966448743	1.101596761	1.108726281	1.016814191	0.835859516	0.750595469	0.999547689	0.999051595	1.021526632	1.103951259	0.840574215	0.799321232	0.956733001	1.407656943	1.233895963	1.141902963	1.149410482	0.906323847	1.063923913	0.900871665	1.274243455	1.025751151	1.074939057	0.984234669	0.877207001	0.709584666	1.261551927	1.326161294	1.386294593	1.407977942	1.423452769	1.427815123	1.338890152	1.444628604	1.048312704
At5g26110 0.101924889	0.386869788	0.706945615	0.591846858	0.219528766	0.750475878	0.42873549	0.742807447	0.60233292	0.4487093	0.186913361	0.292928688	0.160650492	0.147291395	0.221249489	0.250099679	0.39327059	0.371578061	0.232337584	0.145125363	0.116263412	0.198325676	0.257680896	0.257480313	0.335534723	0.200936975	-0.018184653	0.147872911	0.704469321	0.618419191	0.524101096	0.354883485	0.351067164	0.422279803	0.140553816	0.61802568	0.400851021	0.234906961	0.340318543	0.224634885	-0.264829341	0.558850646	0.734801934	0.669501348	0.730177094	0.603947281	0.625562441	0.708826364	0.709426018	0.354104265
At5g66680 1.304823115	1.785766028	1.9005638	1.786730234	1.471820279	1.905648226	1.613765526	1.939827095	1.822090167	1.590884055	1.526987875	1.3229966	1.364138858	1.403448257	1.456404477	1.533202486	1.602153743	1.612302484	1.579817138	1.400600845	1.31972824	1.538699137	1.57507162	1.579034914	1.411677797	1.29641699	1.353000779	1.564132374	1.955787445	1.916371612	1.728710426	1.752832643	1.277174038	1.698728134	1.547263629	1.962338406	1.526800238	1.558015259	1.228835563	1.053461854	0.995471838	1.911996337	1.930732245	1.901939215	1.971454452	2.002660367	1.945242754	1.953215128	1.96240777	1.726158284
At5g65860 0.29193435	0.963209553	1.213161221	0.975597815	0.422432538	1.274368317	1.071850701	1.306612383	1.063443675	0.937492441	0.632971764	0.446881986	0.378937125	0.345427792	0.483658589	0.579268484	0.692475357	0.720045846	0.668454284	0.482633258	0.427338898	0.562297948	0.794392236	0.749572878	0.773321626	0.371464745	0.547831025	0.739171301	1.418219403	1.159998108	1.089417042	0.893217592	0.42480229	0.930746845	0.468734161	1.126519929	0.669316905	0.719852009	0.305005685	0.327062214	-0.028819852	1.080857845	1.281068617	1.275649977	1.295966634	1.343374623	1.363111165	1.293573801	1.297425488	0.931099122
At5g64420 0.186039127	0.604913983	0.917677494	0.849200689	0.453250192	1.0179966	0.966237141	1.048964678	0.831669902	0.788910752	0.535557953	0.279348937	0.240648789	0.283569743	0.319661137	0.507544936	0.63773734	0.620296128	0.526775239	0.276066528	0.299434231	0.492369144	0.523340399	0.568176099	0.383590887	0.333411807	0.241157128	0.305822415	0.984983249	0.795198865	0.692656402	0.607796881	0.359910252	0.470664989	0.071631002	0.835949179	0.422055172	0.4406154	0.144568408	0.069796224	-0.067583243	0.696118874	0.947025157	0.954337531	0.978641423	0.944181207	0.967646648	0.967935899	0.982679477	0.49349331
At5g62290 0.30128517	0.765734062	0.925538742	0.985007044	0.460931609	1.176280562	0.46705132	1.248289388	0.871117648	0.656560161	0.459533299	0.415560725	0.378253849	0.261893054	0.335168327	0.388649737	0.585278661	0.464146581	0.502293695	0.2571487	0.269025283	0.458152819	0.501980693	0.550235142	0.477638888	0.284850896	0.287577964	0.51954146	1.342801507	1.061645987	0.903905173	0.84364586	0.580131876	0.623605065	0.09345485	1.144461584	0.652461314	0.32571759	0.374207308	0.168611534	-0.227093985	0.998330805	1.242209327	1.158631604	1.332526327	1.271334032	1.311091993	1.162219442	1.224605835	0.76679235
At5g61770 0.179383309	0.634461758	0.83537043	0.844977422	0.357234085	1.020488445	0.904053788	1.070624415	0.665877882	0.793710513	0.49718194	0.124175329	0.142330135	0.110409495	0.25842751	0.337259385	0.476153197	0.574047627	0.371429157	0.282535653	0.160032112	0.43891993	0.460105311	0.518910025	0.336906805	0.208424737	0.168382735	0.266609294	1.023146794	0.766414075	0.682286631	0.563767701	0.356004339	0.389283441	0.084119854	0.813823966	0.354673844	0.342888909	0.267234679	0.142302221	-0.170459838	0.786516174	1.051402087	0.962712706	0.996887809	1.009425959	0.992757861	0.960851605	0.972948347	0.572830043
At5g61030 0.30396991	0.995166675	1.374484577	1.298483099	0.57504995	1.553414543	0.921585271	1.515610275	1.150267648	0.95965259	0.632575408	0.278955749	0.327646052	0.316659851	0.434996553	0.524954957	0.751188806	0.62759958	0.509253537	0.303000627	0.289884932	0.63364825	0.597481372	0.642591115	0.60759711	0.331804904	0.037979941	0.412954783	1.550903544	1.251310791	0.995875707	0.943181858	0.751070262	0.644117857	0.361870379	1.225689515	0.56127848	0.341336599	0.673944913	0.076025483	-0.435367896	1.120972031	1.445229434	1.423540609	1.588694679	1.50760774	1.45971087	1.394981561	1.517998273	0.892822577
At5g60960 0.554959107	1.085646506	1.349271843	1.280151525	0.899469988	1.495805658	1.226462509	1.462787281	1.176137543	1.15729628	0.957817052	0.492985716	0.52902078	0.516094295	0.760167385	0.834313759	0.98892587	0.984946766	0.794476608	0.676198238	0.541669127	0.772037999	0.831583874	0.826972189	0.471725423	0.324704766	0.321539181	0.623732859	1.509601692	1.312297645	1.170522038	1.072883205	0.680554846	0.921634155	0.651840612	1.164800635	0.892276987	0.779300545	0.547496006	0.615714458	0.300774164	1.172926922	1.436702222	1.33807718	1.402441407	1.409252467	1.417331706	1.383260749	1.421221785	1.074044241
At5g60990 0.685302127	0.908121868	1.164162536	1.244248624	0.941401337	1.354630296	1.276272153	1.281232508	1.103327539	1.270583813	1.052205648	0.744256824	0.692789398	0.682585066	0.779358387	0.877029423	1.020760152	1.053734406	0.83042129	0.739517169	0.670079744	0.882350686	0.923950516	0.920656197	0.925918219	0.74884561	0.659497202	0.698389172	1.261148253	1.121132546	1.030427141	0.937385428	0.761374147	0.797667226	0.427692936	1.134582886	0.870932128	0.947449073	0.598933792	0.483758756	0.375190606	1.133927157	1.176542632	1.20306677	1.248289764	1.311173019	1.311361714	1.230790532	1.244280394	0.837599359
At5g57280 0.099566691	0.760046607	0.89401868	0.911586345	0.440074101	1.123739716	0.999991686	1.083901039	0.847746472	0.911300763	0.577529118	0.328328654	0.213394051	0.27381354	0.370077585	0.416100524	0.629898271	0.676939529	0.544223384	0.254509444	0.159703066	0.46035186	0.555718736	0.605116481	0.582289209	0.190164711	0.239588727	0.49170858	1.069738341	0.823763149	0.768089542	0.638329652	0.571909987	0.453135876	0.103029847	0.904391828	0.543594156	0.423761084	0.524616317	0.228293916	-0.048438169	0.85217611	0.983049598	0.969276048	1.021229053	0.974928909	1.03410029	1.000284213	1.001079503	0.573179976
At5g55190 1.385126088	1.682843845	1.855338463	1.819397846	1.520215557	1.954293764	1.586216006	1.936479122	1.819250525	1.641489869	1.548239091	1.450050346	1.433028351	1.442278734	1.455849424	1.538114917	1.639704057	1.541822401	1.595236081	1.438285674	1.398686911	1.550453346	1.552305497	1.579075612	1.383861076	1.458280021	1.497246252	1.549365549	1.896592734	1.748374692	1.649172319	1.626703142	1.545062852	1.547128152	1.429706715	1.763869644	1.559649373	1.540564887	1.486294274	1.318326211	1.286653082	1.791620663	1.854227942	1.846864239	1.926425397	1.877481978	1.845516288	1.869700708	1.851161938	1.661304127
At5g54900 0.977671457	1.273933839	1.513090147	1.456736833	1.210504574	1.606632411	1.364963908	1.636171485	1.415119901	1.348768774	1.207740044	0.988318377	0.972930623	1.034790195	1.046347205	1.134183712	1.261509577	1.151281014	1.213555848	0.990294229	0.919074356	1.100216106	1.123780588	1.108497002	0.945160396	0.865802494	0.97612961	1.167369973	1.599709928	1.439324521	1.305499289	1.34706901	1.094405735	1.307748075	1.01824515	1.450705815	1.055487448	1.22314857	0.993279146	0.985487617	0.880522226	1.387653676	1.60123766	1.528022999	1.604552232	1.645159252	1.644997528	1.585729483	1.619212287	1.275375084
At5g51120 0.584097777	0.803979558	1.048606956	1.028794572	0.769256009	1.107888441	0.850151223	1.122798429	0.995600415	0.845824531	0.737319813	0.590423116	0.594038529	0.608371168	0.692159411	0.670800333	0.776368594	0.782276479	0.689396511	0.641270348	0.616634552	0.697703069	0.765418196	0.750617106	0.716812522	0.68697732	0.664164471	0.766583704	1.153506801	1.083900679	0.911691317	0.78571164	0.571357732	0.812516195	0.56909972	0.909344201	0.637615523	0.777690587	0.598190798	0.576753723	0.58904779	0.850726158	1.189248188	1.106387053	1.228670392	1.188936303	1.190219971	1.14305115	1.117305092	0.836558035
At5g50810 0.867663652	1.492138494	1.76414021	1.711160454	1.324100567	1.86777789	1.127359853	1.856087149	1.683131966	1.512001593	1.318341883	0.857870007	0.975382773	0.979801211	1.122662096	1.249983603	1.396325264	1.335032872	1.145838445	0.936331976	0.847296057	1.17881741	1.176566295	1.212756107	0.61345223	0.631055758	0.833745269	1.142178824	1.928224464	1.740127059	1.553118914	1.497769275	1.025660696	1.340645441	0.977414554	1.747674886	1.210132167	1.150454895	0.713959305	0.666016656	0.488645627	1.567121079	1.832547898	1.725776224	1.814605995	1.750345134	1.775428971	1.744987815	1.767976486	1.536212863
At5g49510 0.747928183	1.062716516	1.245398996	1.275392071	0.999180895	1.382230554	0.916445651	1.413970947	1.155261869	1.151198945	0.976662455	0.825490629	0.818102031	0.877199103	0.859611021	0.888637002	1.014889404	0.998638627	0.872718716	0.745081117	0.836589842	0.92844796	0.996262706	0.948463824	0.876931163	0.784852262	0.808249293	0.933995599	1.396849648	1.266604593	1.130453479	1.086520798	0.859024305	1.066461177	0.685511488	1.289245832	0.977154802	1.03788323	0.671664377	0.824755031	0.577084636	1.233512327	1.454630254	1.365232981	1.435327838	1.406132995	1.388964905	1.372375196	1.37413463	1.105123624
At5g48240 -0.380063017	0.147178692	0.421993407	0.44013265	-0.162034757	0.593289907	0.249222095	0.616865551	0.382377676	0.253863038	0.033555211	-0.202467646	-0.275441079	-0.266636817	-0.10868596	-0.060443211	0.041637169	0.067132393	0.02004844	-0.29344009	-0.273009201	-0.016090837	-0.020095438	0.04911069	-0.075512868	-0.370339537	-0.35411207	-0.138205164	0.529017112	0.349383795	0.175912078	0.026599039	-0.073497643	-0.05858508	-0.359881087	0.274207986	-0.027556558	-0.095263948	-0.150829513	-0.337858195	-0.629495219	0.245944318	0.452160402	0.395140759	0.450993648	0.463499209	0.488731618	0.427852275	0.510772849	0.033348632
At5g47455 -0.173612099	0.153998796	0.413671675	0.529420773	0.103554973	0.738476246	0.035333066	0.713146196	0.344314237	0.443432266	0.402125068	-0.230631612	-0.227794299	-0.194247738	0.015559456	0.12399755	0.371407125	0.022824812	0.112583858	-0.158130708	-0.239554713	0.071931135	0.026258349	0.029009289	-0.159053139	-0.546169157	-0.367048424	0.046447069	0.777482701	0.492395154	0.352900756	0.330051675	0.083818218	0.239382987	-0.083004465	0.609286101	-0.01332914	0.019380915	-0.221482337	-0.45223675	-0.717217666	0.42561725	0.665985667	0.610911059	0.762806205	0.706123181	0.577522909	0.67367698	0.672828969	0.330703185
At5g47210 1.580047642	2.01073198	2.19117283	2.282886931	1.994848572	2.387074851	2.212547308	2.355200013	2.12500907	2.22058777	2.060373028	1.665305703	1.659732057	1.737993023	1.83698338	1.958253189	2.084214548	2.042248395	1.866736918	1.746366922	1.63634041	1.917123376	1.915590316	1.966521916	1.777128791	1.60834561	1.424514897	1.70450879	2.353001332	2.205830156	2.100124875	2.078356851	1.668942207	1.858657185	1.448970367	2.169819022	1.861520166	1.991282407	1.405347544	1.375018648	1.260086622	2.175674444	2.261840431	2.322296912	2.337030512	2.356902086	2.326024659	2.309074916	2.320751688	1.954672958
At5g45620 0.990926218	1.144134606	1.438283263	1.449877288	1.144769044	1.574637962	1.198265021	1.586338892	1.483470149	1.261148337	1.206875547	0.973318708	1.012452477	1.068880634	1.078526279	1.195654555	1.210767371	1.161585403	1.106514398	1.00644254	1.018770362	1.142355829	1.172433299	1.140151698	1.17837487	1.097524224	1.059526363	1.114879519	1.496365432	1.381331135	1.184403123	1.251777908	1.019645296	1.250709911	1.016404467	1.442401764	1.058863951	1.182558795	1.066782211	0.974782133	0.864737885	1.370519371	1.564584587	1.479209953	1.616604209	1.56436807	1.548824335	1.55528607	1.424425659	1.250938724
At5g44710 0.460509836	0.986860422	1.412647702	1.207424991	0.715217832	1.355998256	0.768118572	1.329241646	1.383193738	0.837558259	0.736014989	0.633062924	0.687496409	0.589593616	0.673322314	0.751161218	0.884172585	0.823069658	0.765115276	0.612021685	0.588984119	0.687267002	0.731108008	0.713494391	0.466628201	0.435279354	0.538761399	0.729058051	1.264202738	1.104159856	0.881448757	0.921589254	0.776856917	0.847173101	0.792387833	1.115374961	0.676510255	0.628336602	0.632801664	0.647386581	0.335054934	1.012160545	1.213836831	1.130051882	1.334775396	1.247094508	1.278131243	1.161396518	1.276994679	0.876023964
At5g40770 1.212580792	1.573759323	1.838312679	1.863780186	1.530748861	2.00703632	1.579128313	1.931375732	1.739167732	1.706562907	1.491163686	1.050032681	1.145163298	1.157802183	1.269882794	1.399301447	1.563225981	1.468892907	1.281292779	1.102971074	1.045721714	1.345304158	1.3603551	1.392670754	1.06823052	0.9451636	0.976171613	1.19483287	1.942031268	1.822233477	1.547799688	1.581333954	1.391697915	1.463352394	1.00494921	1.763789227	1.412320881	1.43131257	1.259377608	1.112873398	0.916543588	1.705027193	1.891766879	1.830192586	1.877320219	1.90395682	1.845506331	1.835378484	1.885560378	1.515784542
At5g39600 0.506733696	0.985303312	1.290311573	1.17787908	0.833497003	1.318946879	0.739892445	1.332217936	1.32268906	0.950702844	0.838678249	0.591766945	0.63590478	0.66836707	0.728373398	0.895500099	1.027061084	0.955226686	0.869759725	0.704113337	0.606465831	0.871996336	0.851576796	0.80430832	0.708787778	0.606338489	0.775565032	0.749579416	1.249445662	1.135132046	1.019435295	1.023023942	0.78873907	1.020073782	0.673186487	1.217533831	0.809579306	0.813954829	0.467646016	0.463638105	0.260965047	1.121028521	1.180264515	1.18201214	1.225787226	1.198090928	1.217725996	1.210910155	1.232616947	0.929151256
At5g38890 0.307924735	0.496309341	0.839104333	0.839799513	0.468057772	1.032192539	0.623857475	1.007544909	0.729316509	0.834756522	0.676217007	0.494102157	0.386356627	0.380732127	0.410304631	0.4326553	0.643322914	0.544432026	0.470562824	0.249738126	0.324271415	0.436037372	0.503244191	0.529941138	0.650564354	0.341721556	0.090524564	0.229582643	1.02877819	0.822480611	0.643833857	0.64582502	0.636620011	0.392544436	0.072533998	0.803706177	0.459103555	0.311774777	0.523897059	0.163634992	-0.029408287	0.726822853	1.021410282	0.909152865	0.939416988	0.936452989	0.987631828	0.863135414	1.004637423	0.627115146
At5g38720 0.030369604	0.594399699	0.788417798	0.678962876	0.157509347	0.938042636	0.631379558	0.95560945	0.700968062	0.65390125	0.367247532	0.174724505	0.282988544	0.232049321	0.323571153	0.315226582	0.410970379	0.439711377	0.389304987	0.144673708	0.167268257	0.346706563	0.436932295	0.435763664	0.376521881	0.174955031	0.10101888	0.31995609	0.948262033	0.747278328	0.635892818	0.534156052	0.315307823	0.375722814	0.012836416	0.798303576	0.387244009	0.295770232	0.197731099	0.114327805	-0.361202251	0.716477687	0.95412589	0.888701544	0.938949111	0.963235779	0.992839764	0.841479347	0.948253133	0.558258661
At5g23290 0.570051147	0.908990784	1.222663213	1.094885813	0.826104428	1.228098275	0.724480754	1.230986035	1.202683002	0.931128084	0.806812073	0.647540551	0.665429877	0.638599246	0.774362422	0.810002054	0.966152892	0.828480052	0.935650946	0.69136079	0.649725731	0.823543913	0.819532604	0.867129468	0.507298999	0.505420481	0.805205889	0.721808825	1.145217439	0.987036404	0.83196274	0.845433209	0.486791926	0.762928639	0.69576904	0.966699805	0.593897073	0.841749034	0.368566868	0.281619246	0.282252145	0.983890618	1.139789674	1.084016777	1.118717015	1.133546247	1.180150905	1.052311689	1.126814665	0.71608952
At5g22650 0.995163092	1.621717931	1.821721631	1.748613059	1.258214654	2.003783095	1.557939687	1.996714458	1.684082294	1.606654428	1.387510789	1.120344409	1.034993989	1.044618358	1.139103624	1.296067264	1.475575807	1.377053035	1.214566314	1.031092839	0.960073776	1.242048437	1.326420099	1.34106161	1.111393542	0.894833974	0.915667932	1.044261935	1.975816398	1.76991878	1.572882008	1.598056484	1.203707571	1.305949389	1.093267827	1.806703213	1.393883583	1.267634686	0.992502098	0.820044452	0.683525803	1.828280762	1.963574818	1.849047484	1.96503505	1.959702108	1.898859041	1.905943558	1.922129037	1.557746956
At5g14520 0.755306233	1.463623797	1.848337671	1.715377884	1.139871715	1.919535458	1.603016208	1.906651853	1.810276249	1.555677369	1.284403423	0.928238067	1.014282052	1.054833069	1.087282956	1.203231834	1.43245768	1.348611987	1.166305686	0.901828081	0.887259958	1.24898974	1.240985198	1.279744176	1.211743662	0.826975904	0.974013579	1.144838765	1.905691963	1.636592333	1.545017691	1.503692736	1.058148992	1.207826682	0.751354967	1.749731271	1.392069878	1.275961207	0.791990659	0.638167667	0.498490123	1.726592273	1.85683935	1.819082002	1.867999915	1.84494418	1.806843608	1.807391747	1.837914254	1.433626101
At5g12220 -0.393949153	-0.050359083	0.154695787	0.258183369	-0.219434866	0.467521749	0.105984171	0.508377776	0.012398885	0.101859926	-0.109885977	-0.309364454	-0.370743321	-0.500911027	-0.301462716	-0.251218649	-0.098670207	-0.100349694	-0.265911854	-0.422250292	-0.448704807	-0.219120575	-0.165828395	-0.148408568	-0.134199176	-0.414379284	-0.358688811	-0.230895449	0.38174654	0.138196453	0.039497227	0.016581968	-0.181364928	-0.189103825	-0.595891052	0.266164298	-0.102943378	-0.155614605	-0.18207634	-0.445982591	-0.553385879	0.264092526	0.390267094	0.380343327	0.441371003	0.42412246	0.384426582	0.354002372	0.306253321	-0.100695558
At5g11630 0.460388773	0.772673966	1.19384103	1.121894651	0.715667828	1.251577567	0.602473986	1.226862502	1.10823994	0.950597067	0.817626117	0.452610101	0.506562948	0.527572212	0.571835322	0.732462431	0.922164906	0.817623715	0.596180436	0.531581728	0.492711151	0.696504909	0.743369072	0.795797968	0.441026852	0.362081023	0.370444867	0.631243864	1.262078896	1.007757633	0.847637713	0.860752762	0.652164292	0.667448135	0.246666723	0.974110616	0.646576088	0.658251359	0.48081494	0.1785535	-0.12937612	0.9307776	1.14550113	1.182925715	1.263277416	1.234304718	1.186843892	1.225335205	1.267896381	0.815799927
At5g11200 1.614865618	1.994431079	2.161204553	2.2298348	1.946769249	2.324369119	2.027390862	2.376105478	2.101964284	2.106429755	1.914787897	1.634453434	1.590384549	1.674810313	1.68624845	1.765651617	1.941517429	1.980267739	1.706405964	1.598611157	1.54971657	1.832298717	1.827237156	1.870317992	1.881059557	1.695135991	1.597756865	1.680459016	2.307231897	2.215653072	2.107514944	2.088715515	1.678352781	1.915325629	1.575836373	2.245595432	1.955120201	1.879206566	1.5671343	1.559084552	1.365546777	2.137453101	2.275185274	2.27004038	2.308166319	2.314624462	2.231990859	2.258431748	2.286788995	2.01208846
At5g11240 -0.095421607	0.44469264	0.782991925	0.691240046	0.060927061	0.961345083	0.625349219	0.894773533	0.636036502	0.590487713	0.362706738	-0.005331451	0.01517972	0.054610508	0.093628862	0.234329968	0.436368829	0.312011315	0.157741616	-0.073364629	-0.12867478	0.242740296	0.250696605	0.248244981	0.285811071	-0.064983923	-0.14594227	0.009389599	0.813912726	0.531239808	0.418069393	0.289757506	0.118750318	0.109489089	-0.350846646	0.645304775	0.174644828	0.06929999	0.001608309	-0.285684949	-0.670143733	0.588149594	0.752871767	0.683829138	0.772437522	0.769358356	0.806852329	0.726813695	0.713931397	0.261148402
At5g09840 -0.783797611	-0.44876799	-0.070874148	-0.231526554	-0.773672805	0.071565272	-0.165583839	0.367436365	-0.217174318	-0.267663143	-0.496777578	-1.031237144	-0.818958693	-0.685628266	-0.669054928	-0.604276105	-0.43318459	-0.525235956	-0.670413059	-0.833187415	-0.71630469	-0.803795173	-0.524058041	-0.402666877	-0.765998403	-0.873614264	-1.021627748	-0.778830718	0.052716313	-0.153430526	-0.347179749	-0.430834799	-0.544743458	-0.54276998	-1.001690876	-0.066005766	-0.781395194	-0.798260876	-0.959696889	-1.004322176	-1.184412125	-0.178221655	0.045528411	0.019294597	0.248248098	0.028597809	-0.075434905	0.083321253	0.105595046	-0.51483375
At5g08620 0.331172391	0.951379711	1.171111367	1.090141751	0.70256017	1.295074446	0.912435638	1.219718936	1.044663495	1.003075489	0.727409091	0.431546283	0.418737681	0.417219734	0.569998348	0.66412971	0.867712564	0.73790902	0.670775911	0.325156532	0.323621219	0.679490638	0.637942848	0.679317746	0.606122747	0.403555883	0.474258989	0.466770864	1.25859026	0.959816795	0.861173575	0.806331119	0.411575408	0.538461137	0.120991543	1.030814017	0.580631266	0.592685951	0.221059636	-0.009616401	-0.314503824	0.96752125	1.162970517	1.129528315	1.148597571	1.186349532	1.122537041	1.11609368	1.172956615	0.744346635
At5g06550 -0.481798168	0.232385814	0.589194697	0.519113694	-0.145254528	0.785034176	0.449372008	0.744115289	0.546614456	0.429861363	0.102399709	-0.158861198	-0.17957243	-0.25345049	-0.143939076	-0.027435708	0.08435524	0.0429699	-0.092727547	-0.4527085	-0.370969943	-0.033676208	0.025245547	0.061456193	0.015620391	-0.355084852	-0.493937918	-0.158821496	0.621516629	0.502148488	0.256396383	0.182411413	-0.058105828	-0.070751491	-0.421463118	0.361131466	-0.064986625	-0.057370146	-0.244741476	-0.53436888	-0.464024264	0.42545465	0.586919027	0.586993142	0.610096375	0.610091064	0.546501817	0.603920411	0.591077214	0.138010668
At5g06590 -0.597427238	-0.302790965	-0.119828919	-0.088639244	-0.457197462	0.094458912	-0.502384405	0.174626501	-0.138598482	-0.308306172	-0.439993999	-0.571914032	-0.553626805	-0.549949501	-0.511958748	-0.49190574	-0.292187858	-0.389560011	-0.310668108	-0.487227146	-0.540433828	-0.410323955	-0.345003192	-0.432123357	-0.722778415	-0.894973875	-0.652512703	-0.40528207	0.244498829	-0.036776544	-0.254456254	-0.355230028	-0.658656923	-0.449139647	-0.659550115	-0.162303532	-0.687859494	-0.411473655	-0.92213363	-0.763159187	-0.789700299	-0.254977354	0.279752267	0.166119591	0.243509335	0.277038919	0.155730894	0.050691158	0.249189305	-0.428943889
At5g05780 1.243723421	1.446643897	1.717319637	1.673836033	1.464441832	1.73890884	1.460960296	1.70726106	1.618368774	1.523069841	1.426421035	1.025678135	1.115536349	1.213481108	1.318696155	1.37202564	1.431121617	1.412670479	1.351838458	1.281251702	1.15587044	1.350021869	1.378738292	1.352315822	1.181041841	1.097816044	1.255233397	1.396108759	1.747684599	1.646678204	1.49036675	1.474258314	1.26018318	1.546194218	1.358172768	1.612935399	1.310119151	1.451400187	1.286161145	1.256930267	1.10481931	1.558598857	1.655980533	1.687156572	1.761011456	1.700030259	1.576436404	1.738249807	1.692285886	1.417067353
At5g05470 0.242268892	0.372660957	0.57541891	0.603350149	0.27844323	0.785859064	0.526926514	0.746679777	0.533992813	0.541415268	0.348619393	0.2161857	0.195813477	0.189479988	0.296224251	0.283899324	0.236173935	0.274773403	0.236661667	0.157622374	0.164693955	0.16984714	0.37142744	0.345267394	0.216711276	0.217487175	-0.03357034	0.156015217	0.681804941	0.507905178	0.377342675	0.351421036	0.173192778	0.279940017	0.258608245	0.441003359	0.133450291	0.20546586	0.090984158	-0.031256622	-0.272763638	0.406276771	0.569340898	0.638279908	0.699522568	0.67275358	0.71388822	0.637579297	0.647736714	0.256734247
At5g05000 0.498807703	1.009497086	1.184330912	1.116854757	0.848921909	1.236766575	0.878699897	1.286852672	1.180342925	1.011735517	0.886282786	0.534709278	0.542807615	0.580472987	0.753739341	0.853414759	0.975540547	0.879577125	0.967825533	0.763522823	0.613413963	0.789273928	0.860480666	0.797754657	0.198945492	0.561955981	0.595517979	0.679203954	1.162832218	1.071464324	0.970301968	0.944352318	0.582009595	0.853424864	0.521807924	1.076356034	0.660648449	0.964223465	0.112770952	0.344196678	0.266878944	1.018008889	1.169141465	1.180058285	1.17025251	1.184213445	1.256104536	1.198257637	1.24614737	0.802953314
At5g04600 0.86994892	1.383327597	1.808886711	1.645933283	1.298942079	1.79233615	1.395043603	1.7700793	1.838427852	1.493438975	1.294564511	0.994933902	0.978226847	0.979421638	1.09977027	1.223024337	1.420265656	1.338011998	1.282421188	1.063382172	1.016615817	1.269187201	1.264473451	1.227793478	0.97305668	0.924628171	1.148998916	1.112581428	1.70943826	1.539954005	1.383742098	1.378025523	1.169895737	1.249741675	0.864390488	1.669038092	1.274787463	1.227344424	0.950862472	0.967597914	0.739822582	1.697088354	1.764553716	1.731965549	1.795430269	1.787321788	1.74177234	1.709770078	1.752048999	1.330087421
At5g02740 0.511192066	0.564436858	0.857989667	0.976406571	0.732572967	1.063225955	0.692263812	1.03955412	0.809460519	0.786076032	0.699416331	0.423941382	0.4650189	0.448677878	0.573538847	0.614965424	0.699476744	0.718773441	0.73426042	0.705451201	0.554035512	0.585895822	0.647930417	0.608093913	0.394036108	0.410303112	0.348976845	0.424584409	0.94103888	0.842313611	0.621747633	0.786192266	0.732493395	0.809481275	0.573595784	0.89628897	0.457101385	0.59244212	0.582105754	0.514523409	0.219161065	0.84789318	0.929256271	1.000299457	1.08564056	1.071531919	1.027739045	0.999425275	1.023937651	0.731116179
At5g02050 0.461283629	0.982121822	1.50934088	1.218562167	0.654543967	1.52930057	0.980061675	1.588826756	1.34098462	0.993227737	0.810918382	0.360734092	0.394491161	0.526719014	0.572605934	0.687778902	0.928005909	0.771697173	0.675192041	0.441549201	0.333209581	0.721466899	0.743729906	0.754984923	0.399674481	0.297233866	0.142095641	0.423075484	1.53565134	1.304134812	1.119060896	1.080383027	0.853589093	0.969908887	0.607870012	1.315113356	0.715063356	0.452625503	0.71060211	0.528597023	0.251478779	1.073313277	1.471548467	1.416557139	1.475620856	1.531095036	1.54882242	1.386679566	1.489952106	0.974498505
At3g62940 0.940552115	1.092094916	1.295539582	1.26393692	1.165043477	1.382758462	1.145806423	1.367890816	1.220597877	1.263084357	1.176635557	0.969450334	0.965430189	0.952108704	0.97055726	1.063353765	1.115437317	1.119584962	1.098504488	0.999496048	0.971258948	1.045368762	1.073843958	1.132502118	0.902125931	0.886904661	0.895470682	0.848787511	1.408731446	1.246460301	1.132043962	1.124221378	1.004623925	1.041915829	0.809984251	1.217466709	0.92088107	1.046106269	0.88520358	0.879599409	0.818040882	1.203874241	1.314311597	1.34255795	1.41474012	1.367231599	1.435048671	1.393110555	1.352264135	1.037566276
At3g61620 0.171695391	0.570118591	0.829477806	0.76085243	0.432462388	0.887719173	0.502629757	0.925436153	0.765131554	0.673290931	0.45107719	0.235367861	0.192153744	0.160493829	0.280804373	0.402674665	0.61866807	0.562557464	0.455652416	0.271095421	0.226631764	0.328331321	0.425797503	0.388484041	0.327274138	0.127668569	0.170700882	0.336951121	0.888541577	0.667569843	0.61295902	0.462651566	0.269786848	0.367854301	0.030723896	0.755880862	0.440478735	0.473414157	0.149123041	0.435280403	0.135635522	0.698460002	0.864197116	0.778180206	0.807879181	0.85483016	0.866529409	0.809075807	0.888319155	0.464269183
At3g57860 -1.216489937	-0.329062349	-0.114710691	0.162876681	-0.88436292	0.257138633	-0.475020224	0.416581616	-0.112418336	-0.542329216	-0.642094475	-1.003770184	-1.003943269	-0.87314288	-0.704687225	-0.646950885	-0.444414231	-0.362274645	-0.494879105	-0.684422433	-1.055116716	-0.53198367	-0.563344482	-0.610374511	-1.069510281	-1.168803353	-0.840981607	-0.803650453	0.098998394	0.089835943	-0.307656045	-0.504979761	-1.082216967	-0.987953232	-1.186704786	-0.212376019	-0.839019715	-0.537575517	-1.338895577	-1.146078507	-1.266374739	-0.403526871	0.427285561	0.220112889	0.293482726	0.28565009	0.222136045	0.100538453	0.177192934	-0.531574329
At3g57000 0.586137965	0.939817197	1.229881621	1.28172028	0.85034968	1.447915202	1.034446793	1.413636705	1.159573921	1.183501728	0.908441609	0.608770917	0.590586439	0.656605933	0.725733512	0.814448422	0.977465675	0.865355989	0.750341357	0.620934409	0.558984208	0.753171492	0.79968307	0.786229545	0.7542032	0.511515645	0.54379361	0.689395615	1.368866173	1.170590444	1.04588098	1.018345334	0.763087802	0.749251575	0.288160293	1.212739642	0.850109188	0.808439203	0.517431081	0.55446859	0.308901197	1.157620898	1.329988265	1.271078604	1.334046175	1.315268599	1.34077799	1.290029287	1.253268329	0.948171702
At3g57150 0.443133258	1.564641129	1.705413838	1.64304767	0.869608953	1.901206855	1.66521422	1.845983283	1.654550217	1.465079925	1.067194361	0.609988919	0.652450414	0.670043841	0.879152577	1.016581911	1.28368589	1.350361298	1.171254708	0.718722324	0.589630771	1.228302106	1.213968222	1.349001445	0.97645053	0.580113254	0.706437577	1.008668866	1.90026888	1.64351866	1.455041284	1.374674019	0.848268048	0.965885418	0.680850515	1.614154648	1.037813479	0.951072354	0.568593202	0.133174543	0.106304502	1.588851394	1.962137967	1.88370453	1.954055308	1.97951986	1.974391573	1.819133453	1.970216072	1.339115292
At3g56070 0.565057879	1.380529384	1.687156836	1.637795562	1.007027568	1.862602873	1.337187806	1.848084304	1.653912119	1.439158772	1.144732118	0.671302685	0.710968855	0.693942789	0.932954226	1.06332706	1.370547774	1.195235546	1.154329052	0.729167725	0.660908834	1.1486824	1.161051673	1.142768507	0.848313921	0.396977652	0.603150172	0.840342979	1.832325723	1.609931282	1.449433972	1.419802027	1.002823673	1.293372317	0.802382832	1.557282228	1.193214895	1.055993621	0.620335267	0.492783361	0.216129974	1.555329243	1.756680102	1.713810484	1.756246498	1.819209467	1.802006775	1.696589206	1.77023581	1.396984707
At3g55605 -0.058186952	0.482994184	0.822123993	0.743463717	0.057997228	0.965852438	0.397483584	1.04936377	0.710688764	0.455706263	0.247418619	0.019970076	0.053536055	0.027133301	0.096797817	0.197460811	0.376531042	0.317600143	0.226295026	-0.0149205	-0.051056877	0.253781943	0.325943013	0.357168516	0.198951921	-0.015504054	0.002072315	0.318351657	1.06368301	0.903482895	0.656352278	0.576398304	0.107280078	0.403608088	-0.150358463	0.860411259	0.27535907	0.068713759	0.030895366	-0.158807594	-0.300247998	0.698348616	1.007497442	0.93172017	0.867195281	1.079268798	1.04323176	0.947157745	1.025417929	0.554514583
At3g55510 -0.293207891	0.52731712	0.88238108	0.760266706	0.118454305	0.966100244	0.776123422	0.953923875	0.681160971	0.722965526	0.355723152	-0.045201704	-0.106985488	-0.152802352	0.10833936	0.238563698	0.447487377	0.324240074	0.179121316	-0.099738565	-0.191821239	0.266911698	0.37013052	0.4199322	0.35787305	0.035611331	-0.118634502	0.155686958	0.904605265	0.601515569	0.549812468	0.402172169	0.126805856	0.287602412	-0.352072701	0.692010278	0.214609861	0.176315086	-0.220642402	-0.496012134	-0.977055992	0.653754338	0.844350304	0.869995191	0.896295608	0.988692024	0.968208304	0.854680479	0.943532123	0.291388083
At3g49180 0.034884001	0.267746986	0.628071125	0.644688216	0.268652385	0.739288403	0.455663731	0.765116731	0.566163811	0.502045623	0.324071833	0.074224596	0.047821476	0.030561535	0.103831945	0.204569958	0.395310707	0.280968796	0.30035015	0.101990001	0.056989193	0.184713063	0.224997821	0.173144821	0.120009931	-0.04719488	0.063091759	0.047492574	0.602498641	0.448961124	0.28428612	0.260172822	0.130539896	0.222129475	-0.322927677	0.483063259	0.150992433	0.193275572	-0.005333333	-0.02585514	-0.241406621	0.405461457	0.670226806	0.574207981	0.577666459	0.590833958	0.601802185	0.540013713	0.620272761	0.22489282
At3g46560 1.262241525	1.650810413	1.935283643	1.782195658	1.597979658	1.873014242	1.452004498	1.857714846	1.880020473	1.777821518	1.615717396	1.253070116	1.283643533	1.325772842	1.403872494	1.553397327	1.718210646	1.6294887	1.537843457	1.379220286	1.26824019	1.481977575	1.539948402	1.516008559	1.229837569	1.126794254	1.074486983	1.288391057	1.8050293	1.625981122	1.556252319	1.62392766	1.53372654	1.488501768	1.322090204	1.823292356	1.529999403	1.494893178	1.422910501	1.252215085	0.988992216	1.78512232	1.811958306	1.762026493	1.733227753	1.780131603	1.817639805	1.760008227	1.80602212	1.625175968
At3g44750 0.452698346	1.469889769	1.886965323	1.823441444	1.095606541	2.061710008	1.472444606	1.969731566	1.779572938	1.612970209	1.234506245	0.522471151	0.547831213	0.631999644	0.866525488	1.058986533	1.407211856	1.199478441	1.084593676	0.652149142	0.496466527	1.091956114	1.099027302	1.119763441	0.528374152	0.17791897	0.187254087	0.616373795	1.945545306	1.624069239	1.318248483	1.351428599	0.893000512	0.877339146	0.68932674	1.648904213	0.97023566	0.879945782	0.466241784	0.005711594	-0.351919816	1.588720142	1.856938632	1.765217069	1.889033615	1.855600892	1.917554069	1.782605309	1.918084451	1.312880921
At4g39300 0.585076339	0.737939444	1.244261934	1.149272913	0.787350533	1.270329909	0.638472631	1.165639265	1.202129349	0.96564679	0.808690369	0.590246429	0.644338779	0.542295406	0.661522837	0.753255964	0.951824753	0.761423584	0.73623243	0.616731137	0.467372235	0.715797656	0.775767265	0.706044469	0.593355469	0.487906035	0.548675668	0.645956675	1.126963605	0.878428021	0.725492391	0.835656094	0.654246564	0.76115221	0.462527042	1.038948238	0.646593824	0.641844335	0.413795584	0.25451144	-0.031205067	0.991888941	1.059676847	1.054600586	1.133480949	1.101925221	1.072618912	1.068804152	1.099467211	0.821088686
At4g35850 0.63395574	1.070520097	1.567015753	1.462460883	0.949238329	1.613850123	1.110616675	1.552649699	1.452681972	1.173613271	0.976208925	0.595208814	0.572424941	0.606908831	0.718181853	0.856743494	1.088658168	0.991584306	0.892565327	0.605663465	0.53257745	0.8517481	0.865104773	0.824269818	0.657163481	0.437548796	0.317688516	0.693251337	1.440950022	1.330181067	1.119307104	1.148421723	0.905131513	1.028545213	0.805659993	1.356721605	0.933477036	0.958374663	0.686604893	0.57455883	0.187131983	1.345474541	1.417753265	1.409415774	1.407493203	1.440356295	1.461657516	1.443501672	1.458464855	1.069410318
At4g34360 -0.566190546	-0.340453272	0.128872431	0.043719527	-0.430213868	0.148303154	-0.331508176	0.140516718	-0.06646108	-0.095441391	-0.220719199	-0.667057644	-0.564751216	-0.454856361	-0.702327904	-0.446868863	-0.214929829	-0.350820848	-0.533261105	-0.744835113	-0.633903148	-0.503791192	-0.490648184	-0.448214186	-0.768289653	-0.622866721	-0.829962867	-0.517203549	0.13045709	-0.036544474	-0.289968046	-0.304371177	-0.318588869	-0.273279417	-0.833177908	0.10312187	-0.403920314	-0.322710669	-0.62073879	-0.739939055	-0.938466155	0.094200183	0.195114806	0.103739385	0.190411305	0.183295661	0.158309276	0.034219831	0.151909813	-0.323997892
At4g33250 1.348080081	1.581573347	1.747487797	1.793173378	1.595910887	1.838194241	1.490837744	1.826025028	1.842733767	1.653061958	1.558515816	1.385211991	1.39244389	1.392406126	1.431818494	1.501907708	1.60363969	1.559906245	1.604325051	1.414338857	1.341344951	1.519924228	1.552627299	1.535942691	1.353620958	1.3241598	1.518731478	1.543691313	1.786684754	1.660285717	1.505085714	1.547723041	1.313805645	1.4387628	1.259310751	1.730175382	1.378056183	1.577190926	1.091905931	1.065189632	0.984021533	1.758125524	1.802514666	1.764208029	1.792893015	1.813765886	1.792146665	1.760946924	1.764465138	1.584737057
At4g32720 0.36670404	0.876302545	1.344904022	1.25698725	0.660615028	1.470162776	1.12695563	1.441400851	1.366359274	1.050414515	0.837451802	0.589104547	0.551510992	0.538054057	0.579203977	0.75727951	0.879173732	0.911502315	0.796795406	0.517782384	0.554810363	0.75694339	0.800766337	0.853625261	0.83474018	0.567117687	0.466299151	0.538941522	1.298946459	1.124604593	0.970798392	0.93302412	0.610666513	0.61048292	0.521702984	1.173616319	0.748060525	0.691355695	0.572236021	0.384628017	0.37396921	1.159584729	1.331542873	1.290930379	1.396122726	1.2954571	1.398239398	1.298619606	1.386112324	0.877053658
At4g32610 0.561942823	0.809561557	0.945854487	0.998158555	0.609962921	1.214457042	0.783798034	1.258671096	0.87267953	0.791743517	0.690051598	0.577860777	0.589530014	0.582002523	0.602569146	0.638228393	0.759268435	0.698667084	0.783214528	0.572538908	0.537859721	0.698573236	0.757582751	0.69000201	0.641318817	0.446059923	0.43347387	0.766551727	1.348282725	1.137120366	0.926770259	0.880910672	0.645782975	0.932546174	0.418665386	1.109309393	0.609942793	0.670071664	0.433014821	0.173563747	-0.058939751	1.038626088	1.288138653	1.239531238	1.338678163	1.37168534	1.333059078	1.263542696	1.320918731	0.868066798
At4g31120 0.491148542	0.817897671	1.179991375	1.188646486	0.738731234	1.294316813	1.061664323	1.307956077	1.085239968	1.057185754	0.787768213	0.475762346	0.455053479	0.431119997	0.525057608	0.632132598	0.910820062	0.781892934	0.694167182	0.485167516	0.459228459	0.676257882	0.666309698	0.733140939	0.742044275	0.549877428	0.294962237	0.46327828	1.364809233	1.107862632	0.964962206	0.889831668	0.606147617	0.842424507	0.177794956	1.129440978	0.575625817	0.651526917	0.170740466	0.356040885	0.128881668	1.017908649	1.250926891	1.211141902	1.307078836	1.31514823	1.334815043	1.232322774	1.340805192	0.83371402
At4g29830 0.241085249	0.588043344	0.701399916	0.709855046	0.479289134	0.872626434	0.489408172	0.934673089	0.682139788	0.61851734	0.437282852	0.265977213	0.239339579	0.33890137	0.44701084	0.459321101	0.595308902	0.469337183	0.513239274	0.377244175	0.351398582	0.418102131	0.477357255	0.450397501	0.412913685	0.258486913	0.369773144	0.532011952	0.85976694	0.703207371	0.574978765	0.508951911	0.373201759	0.534124223	0.163655337	0.604907813	0.36818025	0.504963034	0.327948955	0.250604447	0.033431457	0.548695063	0.846274696	0.814388008	0.846324838	0.878437483	0.850475753	0.819922444	0.821787465	0.417161047
At4g30220 1.251932632	1.600132427	1.865706694	1.967956969	1.523933897	2.074146747	1.436382297	2.074072348	1.789033115	1.7031812	1.598643813	1.257577841	1.291959344	1.270047576	1.38998731	1.506350938	1.750651849	1.647762624	1.443355655	1.330560092	1.309537923	1.487763673	1.526270815	1.529294549	0.920384306	1.055646092	1.155169523	1.246720706	2.051287892	1.839725907	1.695465424	1.708903711	1.364084692	1.586775248	1.057587038	1.926032013	1.512072539	1.517007636	1.020148991	1.064731975	0.923520466	1.779058386	2.072835678	1.954507629	2.017602028	2.004310907	1.993483003	1.957896404	1.988841849	1.728184581
At4g29510 0.570835848	0.859719664	1.186410884	1.275403664	0.827704921	1.483969719	1.036076225	1.41805423	1.116828773	1.210829218	1.061566972	0.629703182	0.629712626	0.61063344	0.701378451	0.885415534	1.048221574	0.845997934	0.847002543	0.67260615	0.582423107	0.788768084	0.839391746	0.831490303	0.782324055	0.556525953	0.474926617	0.680125501	1.325777161	1.054310807	0.872029671	0.885641248	0.762435453	0.723404033	0.324893761	1.170025991	0.776971867	0.775751889	0.653559517	0.629075823	0.442801693	1.109474998	1.277512805	1.260527016	1.305141072	1.322225923	1.336339744	1.337800392	1.256668162	0.754434535
At4g28450 0.216502341	0.791883488	1.068389806	1.033399652	0.407438376	1.256885406	0.918723197	1.198137331	0.863392985	0.884923429	0.613378615	0.302773784	0.265889533	0.275607422	0.355338335	0.424766097	0.660169056	0.576314212	0.395935071	0.185222085	0.182911178	0.424041313	0.489104928	0.527662119	0.552712935	0.301357528	0.186671141	0.362286423	1.168915235	0.899985402	0.756348814	0.668211796	0.516918382	0.390218573	0.01725842	0.904675907	0.483820409	0.402339454	0.446457951	-0.037457986	-0.270527112	0.788632794	1.101439082	1.068362461	1.146083958	1.137301726	1.156480204	1.094940555	1.178353429	0.604159005
At4g27490 -0.475154952	-0.027257541	0.205802091	0.149594523	-0.210252693	0.370496065	-0.141088828	0.503862356	0.185764683	-0.016811051	-0.219989421	-0.398296055	-0.300287111	-0.308304306	-0.253201386	-0.211653713	-0.100166289	-0.203263955	-0.25000878	-0.288536295	-0.293560211	-0.238592499	-0.226998593	-0.241580268	-0.498266308	-0.704230541	-0.454409033	-0.276837755	0.513665237	0.260435577	0.195868422	0.15382672	-0.290195667	-0.137052314	-0.500246975	0.362799086	-0.106852757	-0.218194937	-0.432326184	-0.435617589	-0.510650134	0.244368189	0.594954604	0.333112181	0.384645428	0.431237495	0.442336615	0.419059151	0.447797178	0.004755959
At4g26870 0.829752849	1.186625746	1.28516891	1.451641842	1.044175915	1.526956183	1.157610473	1.617769861	1.286104072	1.221034027	1.106978406	0.901002191	0.957290553	0.917824037	0.935406161	1.041299593	1.149780599	1.208536658	0.928632842	0.895182496	0.92450857	1.035998831	1.132786681	1.153628799	0.856299206	1.079325572	0.953549074	0.937391284	1.595563058	1.454236316	1.356497412	1.273905617	0.889514895	1.135236968	0.812327643	1.444577122	1.089927243	1.064905241	0.622025915	0.593171552	0.41136606	1.459942526	1.619677742	1.589205554	1.625627378	1.590237484	1.548708967	1.600869972	1.547985668	1.298637939
At4g25730 0.339052719	0.980258173	1.282826639	1.132394432	0.616105606	1.409857889	1.148269065	1.366393536	1.165629639	1.067620785	0.787743611	0.506927269	0.510293254	0.457278964	0.525211167	0.602225619	0.781359817	0.784369165	0.681079366	0.428473862	0.434069011	0.672232633	0.655300762	0.790029424	0.717232538	0.518910465	0.444837364	0.531990897	1.301039912	0.995801259	0.908696112	0.82696527	0.65973396	0.541062505	0.14336458	1.108739577	0.653038543	0.490695001	0.539802039	0.191259225	-0.112865055	0.990135373	1.311353926	1.170889382	1.262800887	1.27603463	1.302209756	1.216592267	1.282470584	0.807473995
At4g25630 0.408318397	1.606560778	2.097721753	1.895604236	1.027238829	2.198394157	1.680073209	2.032446084	1.971435459	1.722521424	1.251439392	0.548104826	0.551705929	0.680703634	0.896487506	1.088505516	1.406131937	1.223139611	1.050518913	0.609101175	0.504383351	1.232556986	1.24040189	1.279450135	0.57970487	0.30303444	0.378945403	0.826896846	2.046947004	1.711706862	1.40801043	1.454464799	0.870679528	0.887941886	0.778656295	1.646733531	1.009253654	0.93935643	0.4877489	0.109557722	-0.089581204	1.596464143	1.93612041	1.897726005	2.014545828	2.027098192	1.983872022	1.922888984	2.003420263	1.31080704
At4g20980 0.994769837	1.162642438	1.284239463	1.439463107	1.219871213	1.566576496	1.529674641	1.517419526	1.237092115	1.436803492	1.302701	0.962246167	0.957287227	0.984793292	1.091977438	1.129407051	1.249161298	1.264332316	1.153008185	1.057077997	0.990037338	1.193244148	1.166157685	1.215879461	1.131541557	0.972546879	0.901630102	0.986112566	1.51726002	1.418972588	1.31958041	1.222557603	1.05510736	1.163390183	0.839306466	1.341923246	1.055157517	1.227243511	0.861145225	0.844745927	0.651205839	1.357752735	1.504618655	1.490819367	1.538567323	1.55081514	1.529079436	1.518589585	1.52350569	1.264311783
At4g18040 1.337343215	1.539341142	1.640758519	1.76515878	1.550252092	1.866394615	1.607442337	1.819012965	1.60082451	1.716826549	1.598059445	1.348530941	1.35377545	1.440825925	1.501575056	1.5406791	1.585991584	1.574115124	1.575459202	1.453454936	1.368785321	1.472854935	1.543654389	1.536548346	1.285088342	1.228855171	1.229046301	1.323405524	1.742969467	1.647902557	1.470432944	1.568586126	1.349536246	1.386908119	1.422118287	1.64967488	1.362921908	1.485928517	1.277818918	1.169160694	1.135582222	1.639798964	1.735100204	1.742583373	1.772255674	1.77367229	1.814477112	1.716858037	1.727928715	1.572086436
At4g13850 1.711654825	2.154736375	2.265076634	2.280296274	1.83676347	2.420456448	1.876054469	2.424011397	2.194672888	2.087367776	2.011997237	1.774436169	1.753325254	1.765377401	1.831634014	1.940307728	1.959586364	1.896654098	1.861119976	1.702307801	1.617858526	1.900169957	1.88240077	1.896441349	1.823449096	1.652788285	1.367363123	1.661708888	2.412498895	2.203579274	2.089042174	2.126278089	1.919680561	1.984577574	1.677041415	2.283473823	1.926969755	1.807691563	1.731796691	1.474930154	1.254009126	2.243325782	2.365164574	2.299753671	2.431665857	2.421141307	2.454833587	2.369260022	2.381239745	2.073769623
At4g11420 0.858051344	1.309870744	1.505791504	1.49141043	1.286600164	1.619698236	1.454056905	1.573213703	1.533624223	1.447098776	1.254669071	0.867413131	0.9109134	0.960615459	1.064862835	1.141990222	1.289021293	1.336322238	1.149691717	0.978866957	0.905013831	1.155816252	1.169749728	1.198327238	1.0821023	0.951046645	1.015170236	1.029082686	1.589732901	1.420848061	1.281003308	1.336779223	1.123999408	1.2682584	1.088478548	1.45862905	1.127818739	1.229659182	0.998361083	0.946519842	0.823955594	1.403150529	1.473591201	1.523291152	1.582944041	1.592838681	1.614290833	1.559426765	1.624304466	1.183767254
At4g11060 -0.077292484	0.102881998	0.419948769	0.346715328	-0.116388379	0.543060468	0.087463454	0.603221687	0.419984007	0.162128041	0.047802268	-0.203692835	-0.11471181	-0.115922713	-0.025256914	0.014566253	0.151294848	-0.044609152	0.038084397	-0.176152995	-0.240996678	-0.071317072	-0.025884648	-0.067844226	-0.281219872	-0.383690166	-0.311457031	-0.183616055	0.563139407	0.390353739	0.205940025	0.212714468	-0.052532021	0.102811309	-0.188281021	0.436932697	-0.051637075	-0.044223247	-0.253385837	-0.27857724	-0.660442674	0.347600986	0.636054292	0.491104341	0.64411625	0.63298872	0.517596858	0.491592558	0.607157328	0.218626506
At4g10480 1.419607655	1.816280262	2.155838982	2.17841666	1.918260474	2.289789432	2.017765538	2.191281872	2.129964735	2.12150051	1.925225851	1.323606266	1.335849864	1.452049653	1.654293675	1.776889967	1.949776318	1.889244588	1.756191401	1.596886929	1.403171217	1.745705599	1.789658419	1.789779996	1.19409975	1.149878593	1.137557518	1.300863472	2.182340496	2.008644566	1.825934875	1.883350507	1.56057564	1.640049413	1.56386631	1.999444209	1.56876066	1.813213162	1.284011346	1.088330469	0.983084599	2.042293421	2.061710049	2.135862675	2.153299096	2.157624872	2.17441389	2.138992803	2.183671215	1.772652095
At4g10760 0.258961547	0.493388096	0.735176022	0.669500864	0.486640002	0.834441797	0.789008172	0.872501839	0.682878106	0.644889594	0.511957833	0.206667165	0.222189963	0.266158435	0.369641051	0.417284442	0.56094201	0.574944636	0.383578496	0.359683193	0.261229986	0.434548792	0.488052996	0.509108343	0.602006639	0.424050682	0.319911592	0.411226125	0.854492247	0.722921383	0.649164577	0.585014801	0.46525297	0.583996232	0.134642042	0.736856846	0.456730449	0.509496963	0.447015893	0.226984926	0.129685954	0.721971713	0.921985584	0.862494137	0.943716603	0.943372011	0.913056271	0.825400954	0.862733955	0.576983423
At4g10320 1.159560223	1.363366712	1.525812133	1.509457694	1.349565404	1.579110263	1.612639731	1.541453139	1.394474449	1.418442905	1.276331939	1.088785902	1.052038404	1.087522484	1.177215687	1.201337224	1.339283511	1.342695446	1.25188412	1.176187151	1.070184619	1.278453707	1.24037583	1.283386825	1.273220508	1.110026915	1.10581929	1.189091359	1.628415247	1.467916614	1.378721646	1.391939469	1.247091308	1.341547723	1.195175886	1.514139928	1.222145565	1.320023846	1.254406567	1.203924627	1.069096512	1.457841166	1.554168384	1.572624739	1.625970558	1.619881457	1.626756871	1.597911677	1.6317965	1.268329999
At4g05400 0.095755512	0.635605904	0.949317849	0.948581222	0.426523941	1.128554553	0.771570352	1.132943764	0.829043362	0.684105219	0.467669509	0.14368261	0.096612092	0.075441545	0.305436228	0.404026767	0.58522136	0.505861024	0.485406265	0.236559267	0.051156891	0.348041574	0.488149863	0.512033559	0.243496275	0.098273384	0.056903391	0.388519714	1.061215459	0.89221121	0.663344962	0.604417799	0.218285775	0.58859548	0.352331498	0.868362853	0.365624352	0.397226083	-0.106720801	-0.038855829	-0.203178849	0.807317867	1.014873071	1.043224076	1.087073225	1.075611344	1.078668264	0.992886565	1.01138918	0.588427284
At4g05410 -0.354228324	0.409974277	0.775054143	0.674026543	-0.04628146	0.949957071	0.641502191	0.885724849	0.64155253	0.56094113	0.17170046	-0.206828465	-0.21615503	-0.344457003	-0.172212353	0.0573736	0.245664163	0.228275583	0.050263812	-0.414290709	-0.360924097	0.045652244	0.14838052	0.284047272	0.225547344	-0.29660625	-0.460264218	-0.089519965	0.935755205	0.62646686	0.448981137	0.373568327	0.131116292	0.097140753	-0.227659566	0.592348562	0.10634348	0.023257916	-0.0355079	-0.319638655	-0.853594884	0.539353642	0.8066087	0.780476466	0.890287261	0.921431202	0.884247088	0.789118898	0.854983833	0.309388688
At4g02930 0.992847467	1.491471847	1.888676062	1.82610625	1.331294351	1.978122039	1.63794168	1.929936511	1.818650992	1.6360442	1.411122437	0.936291804	1.02433481	1.075912591	1.185119711	1.357883568	1.565163681	1.459659657	1.276103468	1.091521118	0.992815562	1.283920929	1.333947202	1.327799358	1.03532525	0.802361231	0.718836004	0.998638618	1.889084054	1.768308709	1.586680066	1.627372836	1.534090351	1.467931027	1.184907676	1.812477172	1.386308064	1.366458948	1.313327158	1.085543602	0.713912659	1.750975079	1.82783328	1.839526179	1.926453806	1.919454319	1.930151557	1.885594723	1.891401779	1.490018195
At4g02400 -0.040418655	0.573095002	0.823216471	0.762471456	0.289864983	0.946781318	0.822848081	0.975325509	0.691847214	0.745914907	0.440471098	0.137136665	0.130907207	0.060221277	0.262800262	0.35482725	0.472524715	0.538580739	0.457667189	0.20764976	0.214498912	0.350420792	0.366610047	0.47866688	0.452583831	0.201157547	0.030342301	0.280440367	0.977635993	0.817017971	0.654399798	0.519341712	0.325955636	0.424555664	0.050523464	0.716516894	0.220789433	0.188795886	0.138156644	-0.046056272	-0.204071608	0.679168926	0.85910792	0.891304767	0.934136281	0.866040057	0.956219242	0.918422459	0.937048188	0.435369854
At4g01560 0.508265337	0.891372342	1.192575177	1.101082391	0.741201039	1.310080122	1.099745882	1.301955345	1.092323342	1.130907034	0.919908223	0.596195961	0.565501298	0.551408801	0.651882558	0.708776186	0.847330667	0.928337358	0.78334737	0.616304247	0.504407296	0.754674782	0.826868729	0.862540172	0.717402788	0.492116263	0.4424172	0.601855832	1.161809293	0.965210001	0.845078295	0.867385975	0.735475613	0.752461323	0.402622464	1.064117066	0.670710654	0.668316273	0.513108216	0.356762112	0.053919012	1.046692835	1.163439198	1.203012324	1.239495203	1.23771615	1.254009949	1.187020298	1.197492069	0.771269571
At4g00600 -0.180763691	0.206288222	0.514732063	0.697339062	0.268327774	0.888405984	0.483079976	0.689803478	0.423670598	0.648288665	0.413946217	-0.107437468	-0.134087374	-0.049385304	0.053293193	0.130900299	0.430930528	0.33719819	0.184664312	-0.110267712	-0.103946995	0.109971593	0.13171227	0.116411384	-0.068801833	-0.292356794	-0.49695239	-0.238854113	0.636351695	0.421056216	0.27752969	0.225129844	0.237667141	0.004504134	-0.398915221	0.501105474	-0.031758656	-0.033492016	0.022786654	-0.487416179	-0.944427403	0.450637123	0.668312686	0.573646544	0.573330991	0.675759096	0.804879301	0.608134333	0.55615043	0.171520345
At1g13730 0.3500434	0.712752879	1.243788941	1.160621914	0.75317011	1.310655884	1.156533653	1.211895761	1.152864484	1.067633144	0.785377418	0.266060592	0.193802462	0.260529277	0.452756772	0.543706172	0.691154526	0.806100412	0.440841869	0.314764596	0.245539084	0.550358617	0.685943904	0.666590107	0.191129973	0.260739455	0.155169557	0.365073117	1.260448112	1.020246117	0.86737013	0.777325676	0.482199506	0.820253531	0.092259612	0.888412888	0.414376671	0.706095946	-0.045561167	-0.061622041	-0.549457525	0.919728558	1.267393069	1.180848278	1.313847197	1.222162649	1.249315982	1.242469767	1.253456208	0.78367125
At1g18080 1.962122834	2.417194546	2.577734786	2.682635589	2.471317753	2.7613955	2.49347409	2.665001276	2.54872996	2.541722135	2.418292301	1.928934217	1.901374332	2.026366369	2.175058133	2.308871863	2.437415406	2.369279037	2.235708192	2.050073719	1.895584435	2.291768169	2.346830675	2.292976983	1.928899495	1.704733366	1.894864831	2.127544418	2.635163756	2.542520552	2.406237266	2.504197644	2.168272886	2.355078144	2.1058884	2.582924696	2.283744665	2.418140775	1.78295762	1.688168133	1.587627432	2.610047548	2.655266539	2.690939261	2.704580117	2.695216882	2.665364054	2.700648461	2.644394448	2.425313892
At1g50920 0.784483503	1.316905784	1.507377743	1.482265779	1.132256469	1.648026358	1.492334891	1.625439497	1.44544864	1.42360087	1.143572693	0.978283552	0.883782281	0.867555203	0.965233126	1.074032127	1.249502858	1.237405119	1.214747611	0.865771332	0.825619997	1.15299886	1.146247142	1.196056255	1.213459264	0.856644194	0.835468541	0.9706839	1.568180152	1.423345803	1.307002138	1.227018052	1.012478536	1.044057991	0.720344145	1.429418161	1.038983336	1.019453541	0.722323544	0.62857105	0.430109482	1.440895712	1.679969263	1.525036662	1.52710965	1.560928771	1.541786301	1.508500435	1.562711779	1.291236313
At1g33410 0.347376266	0.838885102	0.925045183	0.969673054	0.62884327	1.085120771	0.955453365	1.217569049	0.816823815	0.826740904	0.654141511	0.440340057	0.502634962	0.546517543	0.582030134	0.612177974	0.797259504	0.672057947	0.633784911	0.497903957	0.470994618	0.62999889	0.673729379	0.701870606	0.75035034	0.51329371	0.358484591	0.628285023	1.196712898	1.007279142	0.921393505	0.858031843	0.64038866	0.738871653	0.188665443	1.097634694	0.648765393	0.623175038	0.416791232	0.373737834	0.114126525	0.92204693	1.147066676	1.145520625	1.201004463	1.237465629	1.199539079	1.161980713	1.179242559	0.739005166
At1g75200 -0.041754892	0.192077648	0.493549921	0.480258764	0.147997636	0.693670514	0.437680565	0.603298446	0.429493806	0.450055289	0.215842219	0.001283455	0.039256416	-0.049239613	0.058833828	0.161948454	0.267255946	0.246926703	0.171119118	-0.007582211	-0.050711775	0.152386102	0.209470169	0.186074441	0.217402199	0.136777376	-0.216615407	0.016227765	0.64548538	0.517517457	0.286348719	0.195753357	0.19363635	0.023938574	-0.526580867	0.327782886	0.007635269	0.085675379	0.179254907	-0.365523659	-0.752129666	0.293219238	0.571109797	0.450574738	0.599877769	0.623156577	0.586182393	0.531643472	0.557801224	0.125207728
At3g20000 1.034716007	1.472048178	1.806972584	1.750596967	1.408058415	1.839679196	1.607777124	1.781297857	1.783933928	1.582185971	1.37154762	1.048156448	1.090825247	1.146856139	1.235220481	1.36318974	1.45822425	1.361975705	1.293327365	1.139823204	1.038179768	1.300350418	1.343886889	1.350823491	0.984986926	0.875249586	0.891066168	1.157716834	1.787439671	1.623324875	1.566312167	1.534251	1.321310035	1.498756474	1.101454867	1.625228243	1.291987823	1.382227208	1.069051936	0.918089542	0.757250548	1.675848955	1.763652858	1.727892345	1.808334504	1.770895311	1.773384094	1.785393286	1.773552183	1.486942566
At3g11964 0.129831673	0.955723774	1.244164702	1.084376323	0.549645576	1.359296652	1.107807891	1.295799162	1.120901858	1.078988292	0.742944345	0.4145245	0.391860184	0.389219921	0.426463634	0.608640539	0.808162155	0.839545029	0.547425335	0.274405757	0.310344787	0.622380973	0.655728145	0.801987783	0.679881676	0.5052074	0.440291337	0.504242144	1.267149183	1.000112297	0.877585386	0.86980913	0.56660566	0.759697559	0.391837822	1.141792086	0.603122619	0.594631598	0.335872554	0.229209163	0.049849938	0.976780802	1.223402246	1.262479875	1.287851158	1.278977951	1.326983253	1.27255422	1.317428648	0.736488874
At3g18600 0.302217683	1.083084603	1.521631825	1.390259264	0.684569235	1.613672533	1.284626108	1.524517964	1.408214213	1.303858099	0.960503431	0.488550071	0.514278855	0.552447481	0.640628557	0.854756777	1.016115566	0.887691296	0.792780735	0.485791221	0.40892071	0.824751715	0.854717571	0.888632052	0.632065218	0.32175955	0.210785756	0.445487037	1.453329044	1.142008732	0.925382095	0.999424973	0.730015768	0.618502194	0.289999447	1.268597305	0.70237204	0.703268848	0.393828387	-0.171568513	-0.402105369	1.242895931	1.378172984	1.362943401	1.448731631	1.441599543	1.504717431	1.431361105	1.453562584	0.851729215
At3g26410 -0.251599938	0.389634002	0.752087877	0.690848004	0.053883535	0.832395913	0.484179143	0.857600672	0.739425581	0.556143114	0.193797667	-0.02137501	0.030131995	-0.014595578	0.093634719	0.162188586	0.348604808	0.260956177	0.200930159	-0.133967192	0.014939845	0.225595788	0.145176724	0.272073246	0.252222186	-0.027174012	-0.034280494	0.187623042	0.838990766	0.639545515	0.445513566	0.300523364	0.028242889	0.160448606	-0.480204824	0.610581213	0.094190505	0.114185041	-0.178544429	-0.381175348	-0.74848226	0.504661167	0.785565165	0.757891756	0.857377442	0.804980693	0.870673975	0.801238384	0.818687829	0.27240231
At3g23990 1.098277012	1.633663103	2.025201402	1.920344025	1.479655617	2.084797715	1.885098335	2.073795422	2.018796844	1.707723776	1.49006089	0.93727113	1.075073334	1.222132927	1.340876042	1.445883675	1.646816801	1.55558644	1.411575946	1.19824329	1.058097389	1.401611534	1.435315128	1.387121608	1.036024747	0.815571314	0.697121103	0.980515369	1.983980278	1.862935421	1.702859698	1.704972818	1.532947913	1.930732638	1.28975439	1.97633561	1.416901953	1.269572881	1.120825441	1.250134712	0.873363234	1.78603494	1.963484252	1.895143415	1.920843071	1.951471143	1.973386808	1.960076202	1.96985434	1.632291498
At3g22480 0.614493013	0.847788296	1.108915191	0.949767287	0.739472114	1.09702342	0.700666542	1.154516988	1.167182573	0.823497505	0.753421629	0.71081607	0.636199031	0.68153851	0.701679394	0.685028085	0.791717156	0.725318505	0.734943488	0.643806793	0.601773992	0.681653398	0.736044751	0.743011326	0.735395211	0.626061477	0.692273455	0.763934203	1.157899511	0.955063764	0.882320556	0.857676966	0.747677893	0.85698924	0.575248056	1.051707483	0.742485157	0.778987167	0.741295823	0.558966027	0.484095101	0.982045047	1.098259603	1.058508957	1.151744564	1.118822214	1.128392699	1.097948876	1.137816622	0.793583424
At3g14120 0.088287425	0.581824639	0.678464236	0.719981669	0.419852829	0.893765884	0.672309092	0.951337626	0.562752796	0.580562491	0.357391147	0.006467353	0.095985799	0.163811515	0.177982548	0.306490546	0.467024637	0.458921312	0.311694845	0.1504654	0.062332252	0.270633554	0.259996844	0.338309624	0.170387412	0.024768713	-0.202791166	0.219128035	0.909567755	0.691127166	0.597912837	0.527380206	0.147478076	0.528613371	-0.055591393	0.789019053	0.297218621	0.444584233	-0.211243407	0.075529181	-0.227523461	0.666668215	0.789201734	0.85377687	0.855410867	0.827394029	0.831792799	0.864897476	0.795781202	0.436224089
At3g20050 0.9340802	1.531596882	1.786765159	1.643544134	1.212082214	1.829520122	1.517921085	1.835417005	1.673683496	1.451069854	1.293937817	0.935013354	1.030050176	1.081333522	1.185848956	1.276793938	1.384642984	1.272079228	1.286455284	0.992176827	0.917540921	1.232773627	1.288347882	1.300047204	1.219683025	1.005246344	1.093353926	1.328008441	1.810819251	1.618324414	1.486236527	1.469818874	1.03508141	1.30561963	1.246291318	1.628913376	1.248818274	1.444767753	0.821821341	0.719830499	0.692511419	1.592992697	1.844554023	1.755865349	1.859999792	1.8123886	1.808115089	1.780790854	1.78109756	1.449183501
At3g27280 0.248444983	0.910497538	1.156852922	1.147023594	0.512225792	1.416265297	0.645008888	1.342175851	1.05622837	0.909210735	0.600915946	0.008810293	0.226498279	0.208228988	0.404531509	0.481999731	0.769362422	0.584964896	0.380999344	0.147490883	0.102758972	0.503524073	0.451621322	0.497108211	-0.105164662	-0.17535407	0.026773249	0.404943395	1.383466855	1.226264083	0.847042572	0.836456897	0.480005531	0.630669269	-0.172367306	1.100053855	0.558526217	0.510110917	0.33143759	-0.23026783	-0.632212626	0.926749405	1.452889903	1.180335634	1.335345995	1.291509943	1.24844965	1.209667597	1.270783954	0.934170958
At3g13150 -0.834222623	-0.432809472	-0.154947638	-0.056494789	-0.885314679	0.159442115	-0.136464788	0.147955163	-0.298862693	-0.192520239	-0.414416721	-0.922056032	-0.863307524	-0.858048462	-0.865947056	-0.8483667	-0.411286323	-0.47300207	-0.693718411	-1.195849153	-0.874779959	-0.531688505	-0.605839797	-0.566188129	-0.569009263	-1.04518046	-0.834756253	-0.708770317	0.178629955	0.004639839	-0.288150705	-0.321655206	-0.626922626	-0.517346586	-1.153986756	-0.100996778	-0.689420525	-0.662448901	-0.858391555	-1.159511241	-1.234277079	-0.285563289	0.162573094	0.019183932	0.111185998	0.138639235	0.102740205	0.10109132	0.084568298	-0.343407565
At3g13160 0.170592192	0.743782987	1.119252968	0.989094097	0.484945812	1.159976921	0.81269222	1.159600876	0.984314273	0.769413425	0.615142934	0.192225429	0.203106725	0.247247472	0.345731336	0.445390501	0.759288756	0.657433698	0.553176191	0.259313297	0.231774787	0.532327979	0.475071674	0.486530823	0.298954217	0.038132632	0.002704802	0.3787943	1.100531511	0.868268402	0.712749151	0.675713038	0.38522963	0.597687963	0.095941439	0.882645325	0.456158494	0.369095939	0.213962476	0.355216449	0.110366208	0.873133079	1.096827903	1.013006537	1.053770058	1.07757085	1.109730455	1.057716941	1.084251629	0.697522018
At3g13860 0.597964048	1.066935683	1.312521829	1.228742786	0.894112024	1.398794702	1.235061049	1.318436255	1.183325193	1.114086999	0.915008089	0.557070362	0.619485073	0.650447103	0.72821083	0.799862125	0.956321752	0.93788089	0.804336232	0.62608087	0.518793238	0.775980527	0.788634022	0.859367512	0.810040853	0.564458553	0.426083073	0.740537866	1.342429531	1.184361979	1.015669744	0.972652723	0.817674276	0.98124156	0.503140979	1.159705307	0.734211504	0.817164014	0.615236398	0.447966322	0.286785784	1.087567939	1.318296622	1.255781356	1.338582695	1.323554345	1.34684419	1.264812846	1.325749477	0.973659778
At3g13230 0.54678925	1.099487918	1.415662878	1.335408467	0.837903441	1.509463141	1.245928156	1.479253603	1.31089494	1.374623254	1.082123815	0.746861799	0.697686253	0.657404747	0.786959647	0.919684568	1.073995943	1.07607743	0.873999031	0.674429011	0.712315373	0.887247311	0.958336741	1.052073694	0.725350109	0.607300639	0.744585639	0.757669971	1.476851901	1.180106269	1.092878701	1.081155434	0.905675008	0.897024048	0.648710926	1.265272259	0.910841846	0.974068193	0.702710829	0.351220741	0.19005929	1.315571111	1.360720498	1.383831666	1.405751674	1.412330979	1.500584908	1.424003062	1.464278692	1.006157795
At3g18510 0.020562203	0.466206711	0.81772301	0.656143097	0.191562297	0.821943484	0.178055252	0.85094867	0.678023597	0.399649826	0.333669152	0.142652049	0.169159158	0.08829238	0.218981983	0.266284464	0.540732833	0.308144715	0.419769763	0.160764976	0.119283959	0.222380934	0.262189726	0.28241298	-0.011748738	-0.199604951	-0.059489078	0.185341969	0.815930806	0.523911604	0.261557763	0.227512038	0.207843446	0.186703056	0.137512071	0.485547024	0.077869397	0.097618239	0.089650426	0.075576655	-0.041791129	0.513032551	0.749461734	0.605892903	0.797313987	0.784783938	0.80893652	0.629980027	0.766387404	0.337074658
At3g19440 -0.664482174	-0.175443725	0.069055416	0.02572883	-0.551895617	0.203239938	-0.297870769	0.198875509	-0.052808044	-0.041758184	-0.342775153	-0.715783958	-0.583004797	-0.64853393	-0.652220188	-0.454460643	-0.281406929	-0.298183803	-0.425284999	-0.705041003	-0.757826114	-0.520660276	-0.528182436	-0.464727366	-0.561645491	-0.640740056	-0.800974316	-0.458707312	0.169238352	-0.093263014	-0.210082381	-0.299319394	-0.330818966	-0.436175352	-0.887766074	0.102929629	-0.39282578	-0.574518191	-0.457019153	-0.863274322	-0.839488739	-0.086503179	0.132481949	0.048545958	0.053080339	0.161240424	0.051653322	0.055965239	0.101866303	-0.424315524
At3g23620 0.265542234	0.846253487	1.19403265	1.127261403	0.56806582	1.372381234	0.974534017	1.347593787	1.084375699	1.003702815	0.709845901	0.559960045	0.395750982	0.472389457	0.561832005	0.673620882	0.822219652	0.771679158	0.687330102	0.526345987	0.438348785	0.709292293	0.748778245	0.761063752	0.707968126	0.433351363	0.342247251	0.473262104	1.264370165	0.975249576	0.80075739	0.862977061	0.524375366	0.592399497	0.223412058	1.129771405	0.736548077	0.581146716	0.351984923	0.224208087	-0.032066154	1.081493673	1.235152023	1.235665119	1.219679446	1.276319883	1.314374491	1.211085025	1.21317753	0.752094656
At3g18190 0.975127966	1.461884441	1.86074857	1.767600298	1.351393904	1.974246723	1.609627047	1.908394471	1.812123075	1.585095644	1.345961838	0.978542898	0.977854121	1.069293254	1.146376732	1.333231691	1.465923491	1.457740873	1.238037052	1.023289372	0.952469429	1.337980228	1.38443097	1.379621809	1.183299054	1.005291953	1.20959216	1.3368021	1.902692449	1.754310255	1.56399387	1.581510686	1.114924505	1.468586634	1.216181527	1.753933157	1.315851393	1.489960998	0.952956109	0.789843117	0.671874397	1.780139305	1.847466285	1.888988723	1.887897694	1.933935268	1.866124333	1.870982322	1.860612769	1.535461151
At3g21540 -0.635475559	-0.071238414	0.289213323	0.16632872	-0.26863749	0.415809563	0.230908638	0.38559311	0.132587729	0.135436791	-0.195032668	-0.55884868	-0.566814848	-0.611076037	-0.361415875	-0.29047987	-0.209373391	-0.213905003	-0.334528516	-0.612130385	-0.61745901	-0.338135456	-0.160471199	-0.164722152	-0.130238141	-0.540797855	-0.498098751	-0.408981095	0.438131257	0.088215366	-0.098170949	-0.181044362	-0.426229136	-0.427570399	-0.851770545	0.180140965	-0.34438795	-0.329467175	-0.516193532	-0.808642686	-0.998693687	0.114416295	0.305060783	0.333214686	0.426120752	0.455590284	0.426612585	0.344186775	0.368414188	-0.309662266
At3g22310 1.079006561	1.379324505	1.569850653	1.604222079	1.087409434	1.837211612	1.604217376	1.867288718	1.482045544	1.476675281	1.324548675	1.103475004	1.082835852	1.050287387	1.056845432	1.112281254	1.26655207	1.256193362	1.069684914	1.01533848	1.008935667	1.197502066	1.198057882	1.271642083	1.242870394	1.06171825	0.781008708	1.032277935	1.941659429	1.71341066	1.573167847	1.472527485	1.335730129	1.288762349	0.911561494	1.702378535	1.309472849	1.074704717	1.262138131	1.051093229	0.775904182	1.629844292	1.901948841	1.8051241	1.921097638	1.870828391	1.815406265	1.82727026	1.856112722	1.536526293
At3g02650 0.223795856	0.699879424	0.969645	0.917679036	0.468539739	1.08989708	0.735429223	1.089741323	0.923462556	0.747337473	0.531706953	0.219123362	0.289783092	0.232787757	0.384430438	0.403446734	0.613011895	0.540566295	0.425060385	0.361631986	0.334911327	0.474148271	0.496530234	0.555479291	0.283918955	0.099899195	0.039670799	0.313560939	1.081690203	0.922139782	0.72113734	0.708519348	0.522729743	0.662501429	0.373508526	0.843678948	0.387708776	0.414799621	0.41962885	0.246888648	0.022257786	0.801392988	1.02478289	1.020060819	1.067056888	1.099899844	1.076535008	1.063721562	1.017661793	0.643115836
At3g02530 0.808799622	1.291642188	1.541280748	1.510838489	1.055255793	1.69871663	1.34009718	1.647590188	1.506720376	1.30060147	1.083811812	0.859975205	0.898179844	0.910833206	1.003222151	1.050052783	1.188045711	1.13706352	1.122550379	0.926836292	0.781527508	1.070144284	1.119144269	1.097929898	1.165002638	0.903625074	0.965084411	1.146030345	1.693284098	1.495469644	1.28634081	1.272585653	0.875619737	1.195856841	0.902680813	1.509422524	0.977503144	1.176850649	0.667521874	0.453290354	0.540104136	1.446573239	1.696523231	1.621726945	1.726848996	1.687382942	1.677390233	1.601626219	1.654816641	1.303534761
At3g06530 -0.467045694	0.515228994	0.803743458	0.719438835	0.141718333	0.961861947	0.898116947	0.895519598	0.716464587	0.751408965	0.418123695	-0.185019653	-0.17640586	-0.269933549	0.015195891	0.096399555	0.433509255	0.43095258	0.110727204	-0.236606988	-0.294323439	0.261305106	0.269069045	0.361158458	0.282532498	-0.103692697	-0.273895674	-0.161660858	0.859204072	0.58687473	0.443736832	0.429146893	0.169601816	0.200697591	-0.273131125	0.755593487	0.065784779	0.128709859	-0.145452054	-0.496879122	-0.66845339	0.574503598	0.828827232	0.816938671	0.821971603	0.896828613	0.946715706	0.851720781	0.82983276	0.287852438
At3g06610 0.849871015	1.073610247	1.376581651	1.32567928	1.140301204	1.413021576	1.008885512	1.411652919	1.371071949	1.255055004	1.10312758	0.820622284	0.832364518	0.827549246	0.91471966	1.003758417	1.134516213	1.105120111	0.962550338	0.883882699	0.879036829	1.006435326	1.055159161	1.072093303	0.665074321	0.736873008	0.823723674	0.862036367	1.423431585	1.261982823	1.139106429	1.187038976	1.102197772	1.082524991	0.800076977	1.293412306	0.985524074	1.111707346	0.912385869	0.891390954	0.762700045	1.252089416	1.454937517	1.350953666	1.409537162	1.442363553	1.395136023	1.381278742	1.39216438	1.207235585
At3g07050 0.238286469	0.975179371	1.199859197	1.130957059	0.527007729	1.381415907	1.235788437	1.252892132	1.201511164	1.075393899	0.697354239	0.435123023	0.464763279	0.463242714	0.595298772	0.657093043	0.765344206	0.836697253	0.82896926	0.516945994	0.520912255	0.824274501	0.822912072	0.876180029	0.557684672	0.361652476	0.37035375	0.592211031	1.39706125	1.139156421	0.992312197	0.925257057	0.640527326	0.639387339	0.348576824	1.170383607	0.646625675	0.675038273	0.42954964	0.135515381	-0.146074074	1.132309682	1.331368294	1.343382541	1.395481882	1.405692285	1.433318364	1.348923795	1.392111522	0.767827274
At3g02760 0.889144573	1.29561728	1.503085671	1.450502471	1.174631126	1.575265702	1.534390522	1.542852293	1.450474573	1.388249261	1.194921815	0.865775918	0.828839281	0.914742025	1.002823648	1.077578405	1.202930454	1.20942368	1.140266645	1.018102596	0.935870368	1.10230428	1.126473326	1.178430252	0.919540789	0.812873919	0.94834482	1.080721185	1.521190264	1.441794545	1.314319468	1.262565979	0.904752031	1.160543768	1.000257695	1.427297324	0.975262287	1.115032902	0.594867657	0.700502913	0.544210933	1.341831054	1.54011155	1.436240246	1.425218626	1.524875547	1.534244199	1.485815246	1.520234582	1.234269668
At3g09720 -0.605293314	-0.114128657	0.267159736	0.195881246	-0.342396807	0.397334376	0.237383217	0.355227594	0.120064074	0.055354954	-0.216911717	-0.484328244	-0.597141803	-0.507726589	-0.461882362	-0.406465061	-0.098742334	-0.119346323	-0.366386377	-0.575327087	-0.502855671	-0.41253451	-0.33039558	-0.237681541	-0.19772962	-0.585501713	-0.656279537	-0.42080941	0.331951296	0.106292628	-0.066599892	-0.222194719	-0.411069865	-0.311605409	-0.855805122	0.172186249	-0.342999545	-0.566144361	-0.565373107	-0.719336195	-1.017899951	0.056323801	0.2854268	0.260970395	0.371688634	0.332396677	0.381169611	0.302300365	0.356156977	-0.21084567
At3g11830 0.760744654	1.47531217	1.677548903	1.527634845	1.107397974	1.686939872	1.401635465	1.684775462	1.74003004	1.310972474	1.088469419	0.901184169	0.931423687	0.920340716	1.010401023	1.112116708	1.243356225	1.191499978	1.228151023	0.937905926	0.862078665	1.171120948	1.192030979	1.203450445	1.097593619	0.914178752	1.163734824	1.233115077	1.664919133	1.497227287	1.413058922	1.412265938	0.914458827	1.283648637	1.001764232	1.597410263	1.041811345	1.225714213	0.613677445	0.54038608	0.405481085	1.553812312	1.620203434	1.64023894	1.717500476	1.696507987	1.670390103	1.643454691	1.668490792	1.342582046
At3g03960 0.724961094	1.326327223	1.6539404	1.499077854	1.089189575	1.70987682	1.413772618	1.764594737	1.61448984	1.323638186	1.120712618	0.774394112	0.821427232	0.914122783	0.975104704	1.106392536	1.228599241	1.172050968	1.129179257	0.879388957	0.776941781	1.097749404	1.159493091	1.175223276	0.896920092	0.797274237	0.824325189	1.109405007	1.731012156	1.569242217	1.426896316	1.387629209	0.924948146	1.300122457	1.006757305	1.589084164	1.047067017	1.163003578	0.617494584	0.483699139	0.36844504	1.535341375	1.70017062	1.69813812	2.155345382	1.76879777	1.761654158	1.709897339	1.723694521	1.318463947
At3g03060 -0.644399981	0.059514506	0.545127932	0.276892884	-0.509539863	0.713708521	0.286256378	0.657686822	0.366274042	0.133386797	-0.274084591	-0.636367798	-0.56051816	-0.475493448	-0.422397662	-0.393023996	-0.153952309	-0.259658725	-0.328856358	-0.632427988	-0.554446481	-0.404904732	-0.373414861	-0.266654336	-0.597527955	-0.746188565	-0.853452722	-0.644290651	0.690714309	0.410935349	0.112491889	0.027101149	-0.029118335	-0.301525652	-0.476707282	0.291361969	-0.304170155	-0.496170998	-0.042317427	-0.745321099	-0.976912837	0.133451585	0.636223576	0.459792329	0.623168698	0.580842118	0.680835668	0.540555337	0.678468217	-0.021639197
At3g10530 0.085522842	0.620142815	0.944719446	0.829810723	0.348568756	1.118985191	0.892229232	1.03581273	0.76607334	0.947389052	0.692886197	0.251947566	0.244039466	0.28610398	0.326853777	0.402535347	0.611316206	0.596161526	0.311553731	0.18102515	0.075293937	0.333275098	0.475857721	0.590039365	0.395470947	0.273878841	-0.064278595	0.152237504	0.989688272	0.738028223	0.542612766	0.522562819	0.509537219	0.255332957	0.041258363	0.76354547	0.324694692	0.245261339	0.363769927	0.112264572	-0.108958946	0.766214822	0.92638518	0.804911705	0.894849054	0.972245053	1.037052634	0.94482341	1.015374068	0.479228538
At3g11710 1.403449567	1.65893714	1.846465768	1.911427732	1.682053154	2.011226115	1.822047496	1.919657988	1.693600324	1.805965173	1.649449917	1.345758651	1.367065393	1.405851584	1.44497008	1.588249932	1.718889022	1.699947327	1.572966774	1.467589492	1.394256703	1.542228192	1.540234728	1.589735932	1.355486187	1.317881075	1.167767169	1.366088854	1.92966688	1.815814667	1.715093715	1.695282206	1.477806874	1.563642725	1.330991858	1.852623454	1.502178507	1.602453171	1.359989963	1.320294766	1.1277895	1.826299771	1.867105618	1.878371616	1.891551091	1.906410578	1.980747436	1.959077212	1.958035365	1.679224477
At3g02220 0.706458391	0.995338333	1.247020595	1.305598506	1.020647175	1.4354545	1.029823004	1.457761589	1.246923274	1.207238793	1.061654205	0.854904326	0.814063405	0.815363118	0.876310536	0.979394148	1.107765299	1.051939021	0.877029295	0.789997838	0.786335394	0.914409634	0.984600289	0.976716938	0.983734499	0.819678063	0.817324286	0.788450847	1.440826644	1.249685263	1.09211749	1.10418719	0.830299714	0.898130844	0.749212285	1.252711345	0.94268107	1.014959358	0.677703116	0.539695491	0.434245353	1.20874548	1.464963131	1.355279064	1.405538692	1.411560188	1.385182473	1.320858489	1.371328885	1.086991605
At3g02200 1.069008842	1.324644201	1.55463698	1.608104226	1.391318039	1.666526712	1.416343431	1.684236604	1.586767412	1.483007876	1.296014207	1.170390708	1.155192852	1.169075024	1.232419042	1.292262736	1.378088254	1.421749131	1.276922368	1.146148813	1.068765603	1.327195455	1.30294945	1.297736456	1.201584008	1.116466659	1.285171006	1.270012106	1.616605442	1.472767992	1.360543231	1.345012164	1.191175734	1.294778143	0.987945241	1.571516703	1.263123191	1.370682179	0.994020489	0.86911832	0.728971734	1.530365225	1.610489057	1.561245233	1.636295098	1.605846064	1.54943778	1.578199862	1.562953973	1.299614373
At3g07590 0.086130184	0.727643003	1.084179331	1.035547671	0.297249313	1.169922783	0.437941242	1.221899484	0.958839352	0.52891064	0.354241966	0.219052895	0.253346822	0.139992106	0.358058451	0.397355461	0.68978255	0.606286169	0.440308634	0.306180803	0.23838988	0.517107413	0.546979243	0.578364778	0.502479929	0.28019035	0.26905101	0.442240507	1.266009654	1.037848944	0.870873052	0.797273764	0.435222403	0.67279948	0.143632675	1.066208505	0.663973274	0.349932319	0.223664908	0.106535867	-0.334157808	0.927605319	1.083108635	1.140364126	1.164439851	1.232406778	1.177859545	1.060005723	1.1448875	0.768798164
At3g07750 -0.125273936	0.431512215	0.673577364	0.585748535	-0.004777878	0.751946505	0.386160994	0.845294955	0.517455603	0.470769056	0.228415513	0.027149569	-0.122149544	-0.088561597	0.004661878	0.087693027	0.34794935	0.128438523	0.188902268	-0.050399765	-0.112871036	0.100424623	0.089175183	0.053612947	0.245121849	-0.160067967	-0.13555161	-0.021983476	0.819798171	0.717075605	0.544933474	0.40277225	0.341631659	0.281024558	-0.354097475	0.749101813	0.226271436	0.062613314	0.143769719	-0.471933875	-0.674814388	0.707467218	0.819319671	0.795653774	0.863176571	0.865022687	0.807195805	0.786973064	0.869816807	0.417155332
At3g11400 1.092280576	1.448894499	1.79992842	1.7279577	1.440317259	1.823399021	1.477842381	1.816960904	1.776032932	1.570931948	1.410433142	1.138497629	1.164341839	1.184657139	1.27373696	1.350919444	1.472988783	1.422698724	1.367765815	1.237759982	1.162200967	1.3192971	1.371016076	1.384468213	1.26822388	1.062370243	1.25172957	1.335315312	1.813330277	1.681662262	1.540816114	1.552835518	1.233522256	1.449603278	1.258981895	1.680308206	1.387379819	1.483963784	1.094247137	1.076539388	1.030199142	1.667618655	1.725628764	1.74461672	1.840591405	1.802509573	1.80453345	1.761544904	1.788304339	1.426040846
At3g07770 0.859870784	1.299100077	1.538605384	1.486952346	1.067842596	1.693688946	1.516738894	1.724889681	1.431724105	1.346637516	1.115932515	0.755579543	0.835336209	0.808057694	0.874646434	0.972927456	1.181640298	1.201296597	0.954346564	0.757579898	0.720785986	1.012261776	1.021471503	1.091775323	1.039306775	0.757409104	0.731644978	0.800495049	1.719892996	1.589714489	1.401924983	1.351282958	1.174921928	1.323526997	0.833236937	1.588267987	1.113428044	0.960918274	1.062826736	0.802962444	0.697996158	1.436368348	1.692080373	1.662305901	1.714713621	1.731486304	1.74395567	1.699061134	1.73559915	1.361992101
At3g01160 -0.051995685	0.592295657	0.772200075	0.725781332	0.27276124	0.930229748	0.716453656	0.931989788	0.741335459	0.692771971	0.386438849	0.172937552	0.18925992	-0.013267689	0.232310663	0.358787925	0.488704105	0.513422501	0.420005935	0.223022143	0.11144178	0.35268153	0.414798275	0.524552446	0.422300684	0.264289942	0.220916833	0.304074497	0.883964894	0.622816454	0.499003604	0.444962779	0.21906283	0.341494497	-0.03048954	0.708625514	0.32227772	0.26084996	0.18138907	0.006614627	-0.218671839	0.658639444	0.781226197	0.848618009	0.841935158	0.869756269	0.927181053	0.802443098	0.89678922	0.380008661
At3g05060 0.513887992	1.264493907	1.54123786	1.449204687	0.874654999	1.697854727	1.449265783	1.623862646	1.479339614	1.257130107	0.965099354	0.609197968	0.577239231	0.616293637	0.757277947	0.960962586	1.117792503	1.080155188	1.034977531	0.630021009	0.606252244	1.031519469	1.038330314	1.08961767	0.742375837	0.569747507	0.512327883	0.730080246	1.679446726	1.472711896	1.286784875	1.232426225	0.735677054	0.928608629	0.580641609	1.510852446	0.91749466	0.859557285	0.47144106	0.226409033	0.118452043	1.494000577	1.628482092	1.635288291	2.033300886	1.683612929	1.721489904	1.628061687	1.637904803	1.116756565
At3g03920 0.689793504	1.410479408	1.831544111	1.736603758	1.204385715	1.951429744	1.254120817	1.855157443	1.676549268	1.499365348	1.184687618	0.710908595	0.713656651	0.752259741	0.897816824	1.019150364	1.281394608	1.103775119	0.96450597	0.728660035	0.650895289	1.138871129	1.050883639	1.114912284	0.885912065	0.689520939	0.710054878	0.907167527	1.936185685	1.602262997	1.413916809	1.332307247	1.001070634	1.10060048	0.604406954	1.635336921	1.118770285	1.088839818	0.742094733	0.434032488	0.173800988	1.602226568	1.866432352	1.832638669	2.265370954	1.908751009	1.87563157	1.841424284	1.863622511	1.246563016
At1g20580 1.095205115	1.419567274	1.625098541	1.70889368	1.351052579	1.798406126	1.309665366	1.884894583	1.494744745	1.465047166	1.323871303	0.959128492	1.07711733	1.016215033	1.23519983	1.277205287	1.411469703	1.37897042	1.362792546	1.208904257	1.106492881	1.280962708	1.314451704	1.306186884	0.989381914	1.062167861	1.077880471	1.176850229	1.894103256	1.715640887	1.538022146	1.479216395	1.100589823	1.349128344	0.987636489	1.648093528	1.202950482	1.263881021	0.993206655	0.866505384	0.804486734	1.603036522	1.888411869	1.843963368	1.910314829	1.825646391	1.800793475	1.748256865	1.896100472	1.456554677
At1g71260 0.76834117	1.066923967	1.167751865	1.497511868	1.014961116	1.597332772	1.205921869	1.621657752	1.147506652	1.316697111	1.132891145	0.837881843	0.756577231	0.736637097	0.830284662	0.975619208	1.224760703	1.10216275	0.938751027	0.735010559	0.663680299	0.964038398	0.988328206	0.917930229	0.783893891	0.524318392	0.508440142	0.801661461	1.57594767	1.379804402	1.1552905	1.180565403	1.036725677	0.949509388	0.350001527	1.494062666	1.003618719	1.122663095	0.669496954	0.38047194	0.219018874	1.482202048	1.626595322	1.565517065	1.637670871	1.592260187	1.524270537	1.586562618	1.59584479	1.18669842
At1g52930 0.128207112	0.964874973	1.359672288	1.345339671	0.669394391	1.534050876	1.156806568	1.464250442	1.345405238	1.166810474	0.821844676	0.317791571	0.384655984	0.331222365	0.579700806	0.702253626	0.954194639	0.806124118	0.755801612	0.404291543	0.322534969	0.799548744	0.750626886	0.795804143	0.511806656	0.17185816	0.242386304	0.561183144	1.458352941	1.11005596	0.90073226	0.84035886	0.469965298	0.395523187	0.016632147	1.105566972	0.557085222	0.626550569	0.112058925	-0.304285905	-0.744709845	1.03865719	1.453214651	1.330781725	1.449501297	1.417253387	1.401184114	1.328405076	1.386013182	0.886338859
At1g63780 0.345282335	0.719663054	1.115219751	0.956902539	0.473727225	1.170390826	0.761532261	1.145486664	1.040713312	0.761614445	0.583280776	0.412111619	0.453542936	0.356123314	0.446508356	0.547293878	0.648993635	0.586926396	0.604060693	0.409537233	0.353214479	0.547917164	0.540441882	0.549089592	0.506242072	0.207628313	0.229000054	0.331046783	1.058434179	0.872309822	0.725897409	0.761105841	0.599759801	0.470404262	0.219571014	0.992377142	0.607742115	0.476348641	0.454315343	0.128354673	-0.167537772	0.910910558	0.973436476	0.979428885	1.034572001	1.019080845	1.019454058	0.963332973	1.023109796	0.6442736
At1g73940 0.357536203	0.876338607	1.249796241	1.064386935	0.690525016	1.298341199	0.724147944	1.322895766	1.215669751	0.796376972	0.614233154	0.29961799	0.330515241	0.33830087	0.564932039	0.650237948	0.81798006	0.707291651	0.697812812	0.468137295	0.314643451	0.64536138	0.673453393	0.644874895	0.294146639	0.053162008	0.250677013	0.508694046	1.248503991	1.080695025	0.880725349	0.85347008	0.365733407	0.796200089	0.56059694	1.029291851	0.465206474	0.559006739	-0.043579459	0.070307628	-0.134438747	0.938266083	1.180834682	1.143839511	1.22213583	1.205410029	1.219444249	1.160913656	1.194932509	0.851188415
At2g43650 -0.125918421	0.313353547	0.721888024	0.89561416	0.376910004	1.013248952	0.677437295	0.915463828	0.628936331	0.689051722	0.422182884	-0.017988921	0.016421358	-0.054512145	0.027919339	0.206274134	0.374207217	0.389627592	0.108322813	-0.052231402	-0.137098822	0.163037034	0.176033013	0.217457385	0.342005974	-0.051803307	-0.087501789	0.088859004	0.919362605	0.660783652	0.46944295	0.288617466	0.185348393	0.028528073	-0.357700497	0.521683763	0.129942371	0.059697725	-0.079059118	-0.235166808	-0.603766536	0.42790255	0.86099992	0.74068157	0.783450873	0.769994488	0.824403168	0.730397733	0.769416641	0.282321819
At1g55890 0.915838722	1.306149137	1.593283906	1.55544829	1.198264909	1.729352597	1.379613362	1.731033543	1.505986992	1.394749162	1.184246805	0.909716017	0.858229106	0.906419193	1.021777313	1.120083147	1.26250331	1.220440808	1.163779097	0.957370237	0.917716936	1.14244028	1.197869912	1.179868219	0.988769547	0.83186138	0.816194521	0.992923395	1.709922315	1.562435506	1.417298085	1.3961664	1.053348141	1.302007255	1.072681849	1.547069813	1.095818524	1.165138628	0.739930396	0.70582391	0.498737286	1.526660255	1.645803922	1.64569469	1.667626608	1.698415642	1.633452215	1.663166491	1.672395916	1.342233141
At1g55900 0.472324648	0.846048372	1.135905572	1.008262368	0.639364349	1.228639651	0.957643215	1.204732349	0.924233007	0.933531998	0.802619375	0.543552247	0.546094359	0.566909707	0.615717051	0.705728126	0.810610058	0.686611699	0.652380196	0.518050389	0.503299846	0.634206754	0.65131	0.701133105	0.537539436	0.379747641	0.312963386	0.58246323	1.264574876	1.154412303	0.994234618	0.987485127	0.859644019	0.967030145	0.636994587	1.162718229	0.73026388	0.72137814	0.694770601	0.489539599	0.275605356	1.053509415	1.238635269	1.142692218	1.273264429	1.301077055	1.24836877	1.212824409	1.277641621	0.943650797
At1g14980 1.40944137	2.000805654	2.295835783	2.187998496	1.749868938	2.341527658	1.764321957	2.377740212	2.228160542	1.910523457	1.823320302	1.454363606	1.488597247	1.55805957	1.670797118	1.800469582	1.984076429	1.878306448	1.787513433	1.582157066	1.413560571	1.750416193	1.785100197	1.814784232	1.305302843	1.148348304	1.146400376	1.50552735	2.365418838	2.131276222	1.947048257	2.024363725	1.733117669	1.972734688	1.485034545	2.241314484	1.752086672	1.618542117	1.427853484	1.454164121	1.195197047	2.104018409	2.329813234	2.271818953	2.411219015	2.324579615	2.331160786	2.285009543	2.366025757	2.066355502
At1g14620 0.226841317	1.063484006	1.267598152	1.120978526	0.5323895	1.345352621	0.693684299	1.375839322	1.264176727	0.745600299	0.500765776	0.189950418	0.259621984	0.342823849	0.461921234	0.554051205	0.775785546	0.669650116	0.581341559	0.268056757	0.245971707	0.580760014	0.589197857	0.511947192	0.269307037	-0.043912788	0.066933604	0.470634419	1.176514275	0.896664459	0.774628932	0.780748001	0.465491386	0.62785747	0.263811398	1.0790624	0.625914249	0.449918476	0.176311656	0.287159669	-0.208165722	1.033230502	1.272585577	1.125807455	1.203757374	1.241371108	1.188734527	1.153296085	1.182596499	0.838802849
At1g29250 1.385638654	1.863777852	2.235076821	2.195183269	1.803989027	2.316479773	1.832882036	2.273060168	2.130477835	1.983782002	1.807618122	1.384031178	1.374100795	1.384197834	1.550168094	1.673604037	1.894793984	1.77837464	1.606097301	1.44969894	1.331482797	1.701560262	1.706322231	1.697639745	1.183750191	1.040023259	1.273497795	1.531027829	2.313403724	2.051570039	1.936649435	1.888537739	1.525051078	1.581702263	1.443333636	2.092258094	1.64157143	1.604403143	1.149286346	1.015581046	0.8206744	2.016557419	2.255445011	2.172600047	2.265178621	2.24266798	2.264341998	2.174601926	2.263431704	1.946406587
At1g53645 0.408918045	0.966142823	1.213782567	1.137060261	0.67347739	1.297199327	0.93495805	1.253801301	1.051177513	0.94749255	0.715161513	0.353173599	0.437165725	0.488341474	0.537416813	0.619737659	0.800773972	0.759877484	0.740316403	0.482938499	0.418524765	0.658069776	0.660592718	0.721420124	0.46786973	0.229491424	0.187830584	0.528231254	1.294265445	1.14320001	0.927610972	0.964955142	0.771959145	0.874758528	0.70097183	1.124299158	0.647121781	0.599037465	0.594826861	0.324393016	0.204063108	1.078769564	1.221328807	1.175618289	1.28511733	1.293331183	1.279300162	1.256489905	1.204958863	0.901759353
At1g26460 0.553446303	0.783106392	1.005901706	1.060756229	0.757160658	1.17709215	0.907208198	1.124097767	0.854900231	0.922447839	0.77876376	0.432064472	0.45359915	0.472735298	0.604503668	0.726851503	0.837445967	0.789345775	0.732315118	0.617634045	0.46311489	0.634593688	0.713915552	0.661663329	0.482455081	0.356860773	0.354204083	0.538687406	1.086776304	0.92860776	0.819862679	0.771284356	0.588893276	0.849917537	0.432123452	0.974002598	0.491946018	0.676679224	0.380323493	0.335940044	0.148458769	0.89793314	1.039290035	1.031767202	1.046909237	1.081746985	1.088699096	1.102181664	1.045504217	0.742157197
At1g19580 0.57794763	0.716761412	0.737632009	0.833493366	0.675599743	0.926519766	0.71746589	0.965743945	0.686069246	0.704429901	0.626286609	0.492649269	0.560272336	0.539352267	0.637791848	0.640198731	0.700371557	0.616964582	0.698625716	0.681805826	0.656343417	0.592563101	0.613673279	0.61008115	0.413058719	0.385994334	0.387732308	0.580115971	0.982161471	0.935976933	0.845853127	0.753576064	0.667410707	0.792440441	0.711962371	0.854089829	0.49464713	0.599366485	0.55455234	0.459333086	0.351762375	0.799142787	0.994411743	0.951740181	0.953896267	0.986889657	1.036426598	0.959875256	0.947338918	0.763802881
At1g48610 -0.201850979	0.08989557	0.329727075	0.731846095	0.322064729	0.735671116	0.506210359	0.82096301	0.232697172	0.453304157	0.254106947	-0.309693663	-0.268641399	-0.237719893	0.010171322	0.097891409	0.260926917	0.317186205	-0.172208208	-0.217914696	-0.206561409	0.075846245	0.167854298	0.123405555	-0.514777336	-0.289464645	-0.25127517	-0.041745555	0.965247909	0.824471431	0.562831759	0.310575933	-0.249184807	0.088365379	-0.424632505	0.641031037	-0.096643569	0.122888103	-0.576362915	-0.427344678	-0.940309488	0.542635588	0.876106734	0.914174145	1.060680615	0.990927805	0.858767369	0.922197298	0.832760454	0.253417495
At1g52980 0.887480394	1.347870798	1.545365899	1.520979792	1.244782582	1.652796309	1.487525478	1.643479164	1.525115876	1.388854948	1.207439918	1.015832124	0.978813067	1.024379636	1.097705741	1.157209066	1.314589239	1.364571941	1.160951778	0.980475115	0.91429328	1.201741177	1.238272477	1.25861791	1.19591214	1.00902322	1.057174706	1.129229522	1.651635955	1.483651018	1.416980063	1.355259224	1.050632727	1.213533224	0.927996952	1.528973332	1.230984347	1.279435851	0.830230687	0.763903384	0.518897647	1.554141273	1.643592284	1.561860859	1.564090701	1.54427212	1.539612934	1.55515905	1.579248853	1.332478701
At1g44835 0.292007659	0.553538989	0.868317765	0.845346417	0.594586438	0.925842569	0.654952426	0.89400877	0.771721538	0.732485014	0.623571691	0.250991612	0.303863744	0.319934295	0.463337754	0.547184289	0.644855746	0.636840729	0.545889203	0.39425731	0.275460543	0.49545122	0.526677136	0.519578121	0.151071869	0.0801193	0.31361287	0.50204932	0.830861821	0.686603679	0.564742706	0.584354944	0.344239962	0.673379746	0.391904129	0.753761894	0.355792543	0.647755554	0.141624318	0.205253262	0.054605762	0.656267388	0.846531836	0.758517839	0.771666218	0.759748307	0.791473951	0.792067252	0.848255976	0.574872784
At1g01940 0.146772618	0.762304749	0.89233987	0.788952898	0.218326301	0.974491169	0.353997238	0.999272116	0.868802205	0.409641831	0.309214876	0.375949051	0.362394592	0.369280924	0.355472051	0.42483701	0.4770719	0.319105378	0.552031736	0.371535693	0.273495652	0.440387947	0.481631313	0.442543644	0.414911068	0.254315414	0.375638961	0.430990804	0.993367665	0.799020014	0.486585568	0.517458393	0.350059857	0.410454176	0.037964458	0.725010399	0.278695517	0.356043684	0.211882759	0.175684922	-0.129036285	0.564851893	1.019433123	0.903131558	0.990083517	1.013132648	0.984992312	0.827193921	0.931361569	0.468564661
At1g76300 0.602417516	0.96174431	1.02582984	1.201383447	0.831953181	1.315000449	0.852965469	1.39573579	0.979219589	1.033084279	0.87543042	0.721125483	0.686439323	0.663819825	0.742968346	0.854837851	0.990011817	0.883500236	0.795832264	0.779032509	0.689095165	0.819579716	0.85472656	0.897177647	0.64656672	0.635437122	0.44027337	0.627229393	1.309460079	1.135207394	0.9914367	1.019819159	0.805367067	0.80619759	0.433825388	1.208915133	0.812615394	0.787212945	0.65037787	0.393929033	0.19452373	1.165917647	1.282059053	1.285075425	1.360861684	1.303126683	1.298015821	1.255575789	1.297505791	0.923905242
At1g56110 0.586783078	1.634178943	1.867003283	1.826307253	1.100535512	2.075952959	1.703007836	2.034348376	1.708908848	1.559113637	1.223772988	0.722000688	0.75024302	0.818293977	0.987044024	1.104671743	1.422849872	1.3630997	1.158017052	0.763960824	0.707173004	1.277666282	1.252415885	1.366034596	1.09241682	0.787668963	0.705736868	1.04612369	2.100099617	1.788528176	1.607703312	1.591576349	1.017344942	1.149111506	0.790647123	1.84049354	1.223843708	1.075150161	0.755318906	0.287821616	-0.041237718	1.716534283	2.020115792	1.989084726	2.032542216	2.078458734	2.04544258	1.982298388	2.025774447	1.526146891
At1g02870 0.360589855	0.895326864	1.32636265	1.281797631	0.729368336	1.459936775	0.863359542	1.358034342	1.315886831	1.027003032	0.781247539	0.545068716	0.587810378	0.540258111	0.610895807	0.755647757	0.960137784	0.772163693	0.750831185	0.442751075	0.407812889	0.740071278	0.760734384	0.747990733	0.601395518	0.352181988	0.52797625	0.734419381	1.268491333	0.99644005	0.782060286	0.800424629	0.640142192	0.589566893	0.020301154	1.109011321	0.709112169	0.719610649	0.396298464	0.178012143	0.024069333	1.080772503	1.224135313	1.213857563	1.287007312	1.255208734	1.267872264	1.179379763	1.232572551	0.726768614
At1g64185 -0.087689036	0.186737052	0.271526127	0.416414186	0.063657544	0.512492658	0.005479099	0.457852889	0.234494422	0.300631069	0.252065172	-0.089921627	-0.028857526	-0.011043045	0.098085794	0.14098176	0.330341035	0.22417107	0.054694473	-0.067756413	-0.069006545	0.040496237	0.035365744	0.036974726	-0.120904337	-0.168390585	-0.284082125	-0.093172911	0.505109006	0.275360721	0.19851602	0.193093129	-0.041035847	0.162190628	-0.164155658	0.453633072	0.091268745	0.034092108	-0.187890459	-0.182372673	-0.467308166	0.303605298	0.420924885	0.303052853	0.369928761	0.493033992	0.483790391	0.356551561	0.387850235	0.11457833
At1g49410 1.011392875	1.517898088	1.784561035	1.655944848	1.323155893	1.77790718	1.118521154	1.697376316	1.715918239	1.477160112	1.343319104	1.005887298	1.046785698	0.965923678	1.198739772	1.289214155	1.448072985	1.351362169	1.306791555	1.138997845	1.0212158	1.27737512	1.258430691	1.249759271	0.780637307	0.747533127	0.864062684	1.057187476	1.639628822	1.483206666	1.267667297	1.439166281	1.134496765	1.366485958	1.152810142	1.583057213	1.139266138	1.203853085	0.933626297	0.799765857	0.627401777	1.537649988	1.587057238	1.577212575	1.630702867	1.656569507	1.634547833	1.591823498	1.68734261	1.388583614
At1g75980 0.322484902	0.393549614	0.675196923	0.601165731	0.360147173	0.723864853	0.431824548	0.7328037	0.566075197	0.520207712	0.429801337	0.219593616	0.253440315	0.27067814	0.272511037	0.257485221	0.358844502	0.425157025	0.291440259	0.249690237	0.191653201	0.37228874	0.410073705	0.39726733	0.442497456	0.297485409	0.225896737	0.282014126	0.731394325	0.571062219	0.438542124	0.36474042	0.287221857	0.408898145	-0.044442413	0.60431701	0.272219861	0.308136823	0.253320745	0.287510511	0.039807332	0.578969418	0.799329281	0.703396189	0.771884218	0.718803949	0.82613148	0.671337798	0.661516025	0.42479355
At1g13030 -0.438438888	0.034176628	0.262143516	0.36408411	-0.117802238	0.615197873	0.225084836	0.712048629	0.104128223	0.234356049	-0.064254026	-0.541037148	-0.384291464	-0.387772855	-0.279958722	-0.183419767	0.031303426	0.111531682	0.001955459	-0.51836392	-0.339743431	-0.135925383	-0.039762766	-0.064561765	-0.366805961	-0.597574049	-0.463107468	-0.196480666	0.606983176	0.407563977	0.305242259	0.187433183	-0.142435726	0.016388618	-0.427794713	0.491970316	-0.036452593	-0.082262056	-0.322058859	-0.67493881	-0.918284014	0.36433179	0.666876966	0.596336423	0.684760576	0.678094098	0.660313096	0.611054916	0.56457723	0.287681843
At1g10840 1.142907302	1.325061371	1.548521447	1.542310126	1.405787013	1.611549431	1.403166884	1.598122437	1.551554292	1.505967468	1.318339489	1.211147836	1.152429291	1.16958777	1.247784659	1.322891509	1.394031353	1.305751951	1.237996896	1.139501533	1.082054839	1.289088863	1.291662356	1.291039956	1.265904312	1.132665235	1.205049946	1.205521672	1.556749228	1.394416645	1.34246817	1.346302847	1.146488654	1.243901404	1.032103307	1.49356963	1.228832369	1.372136891	1.017395787	0.984443355	0.903042014	1.50505241	1.552655085	1.523001804	1.584582625	1.555978146	1.550423612	1.501942487	1.491619219	1.313728303
At1g65700 0.534199871	0.953664475	1.081424116	1.134397394	0.733998484	1.241861455	0.757636644	1.266580792	0.972804183	0.913147519	0.822781792	0.68883457	0.642863883	0.657377383	0.751723219	0.745626838	0.994420542	0.832815087	0.858669627	0.669923856	0.639508864	0.778014635	0.787829284	0.764157973	0.576725532	0.438379634	0.532137506	0.771531991	1.341534293	1.175061848	0.989466318	0.867724064	0.687260089	0.837553185	0.542464767	1.170703468	0.772487012	0.661820783	0.505531621	0.6327061	0.508446753	1.073837442	1.266100487	1.203861302	1.344160228	1.269621481	1.283687234	1.216902548	1.221973381	0.918417601
At1g54380 0.036338535	0.413334089	0.496059209	0.556303974	0.198901647	0.751896427	0.560489077	0.846458355	0.550464225	0.503995633	0.236018168	0.192809796	0.063673369	0.119273424	0.144315246	0.237722166	0.319378293	0.303650453	0.242944166	-0.002629625	0.171333068	0.168388372	0.294389125	0.294676811	0.265971092	0.031185383	0.039910877	0.123040178	0.731738977	0.559547855	0.446355497	0.339787056	0.233490646	0.333225657	-0.042126432	0.621050629	0.196457055	0.215428839	0.148493264	0.057903016	-0.079585111	0.536629474	0.627052714	0.664186296	0.648510713	0.79311897	0.763695297	0.660090176	0.653392715	0.259045773
At1g23280 0.28805061	0.684243649	0.863840654	0.852878724	0.518538155	1.029032518	0.806933151	0.977686739	0.912345296	0.866192312	0.586208435	0.352606884	0.366573949	0.224878887	0.456312145	0.526486322	0.586876802	0.591943811	0.685306687	0.335607601	0.268001831	0.454102221	0.456425972	0.518516934	0.460251336	0.104518434	0.151541555	0.224466124	0.839543146	0.669241139	0.501197644	0.471261456	0.38919641	0.266426694	0.038460189	0.713647281	0.295288841	0.328988061	0.016090299	-0.201385303	-0.20710433	0.720195251	0.871341491	0.781512677	0.849374972	0.823625422	0.872473806	0.774253737	0.824935998	0.471086351
At2g17560 0.704905122	1.359834817	1.783164343	1.656020619	1.06359069	1.772024911	1.093737222	1.826388364	1.60464688	1.180913054	1.079615356	0.76039592	0.809032768	0.85442002	0.967720166	1.043733749	1.231690915	1.086200927	1.102633068	0.921854872	0.874830427	1.100559968	1.127854891	1.096160417	0.595498056	0.644505878	0.792619701	1.093364895	1.924379989	1.723945807	1.466619147	1.389832066	0.861427503	1.273217729	0.978762408	1.702653021	0.972110541	1.070134313	0.600246208	0.747093348	0.606418209	1.489392034	1.94516377	1.876277893	2.011090754	1.901501806	1.880728123	1.852507811	1.888269197	1.483713405
At1g30580 1.295754513	1.622038264	1.880458634	1.787110755	1.48604708	1.853408585	1.605971391	1.777358794	1.783242971	1.598292838	1.507833097	1.346714721	1.27814018	1.37412141	1.391579481	1.467952864	1.584453788	1.573480092	1.464216913	1.313397466	1.23423276	1.49360767	1.494839966	1.48789279	1.470934452	1.317351717	1.235830865	1.39934904	1.678167269	1.573519981	1.450545904	1.509775562	1.326122324	1.417342758	1.201686726	1.611212854	1.422289669	1.526703557	1.34875197	1.177408063	1.035985923	1.6213166	1.625023531	1.67688776	1.701766	1.709121818	1.706489271	1.714784101	1.709921705	1.407931019
At2g31410 0.476948834	0.948529496	1.29429283	1.277471115	0.925599647	1.440820994	1.059345429	1.392545281	1.213765388	1.158232703	0.914977539	0.505985535	0.540000436	0.559063621	0.786396133	0.81198702	1.026423074	0.936553723	0.769583265	0.642505306	0.507361397	0.813142918	0.878569313	0.86235289	0.561330865	0.494792244	0.461142411	0.63811945	1.415563349	1.144110732	0.956689637	0.89100033	0.583496433	0.596503222	0.334551547	1.060199726	0.700718323	0.761886495	0.425317085	0.206035189	0.001669478	1.082234595	1.296532594	1.308778353	1.405308119	1.434141861	1.403150017	1.25229575	1.398366349	0.798830874
At2g20490 0.703320894	1.41799619	1.882843246	1.706680673	1.145611311	1.893325818	1.10684241	1.869802063	1.818434743	1.416660119	1.195630603	0.861427076	0.853837349	0.856356649	0.965469458	1.125187462	1.38941446	1.280591854	1.061134617	0.770796597	0.764459635	1.16191723	1.16409833	1.175724565	0.729582919	0.522177988	0.818622096	0.902056577	1.800466858	1.463785486	1.274762924	1.344505876	0.900676661	1.031905406	0.571290323	1.63014884	1.087584773	1.025657934	0.529586763	0.399378921	0.141128157	1.516211231	1.774058469	1.688651327	1.853918083	1.760013628	1.694603716	1.715790645	1.780939699	1.296871883
At2g20530 1.419442207	1.665417318	1.844613809	1.834482455	1.555863247	1.970045813	1.743250975	1.938049071	1.767585161	1.770410583	1.671173411	1.248647302	1.359136467	1.407134498	1.489687194	1.583622555	1.676839852	1.562838528	1.551387342	1.412588151	1.354411975	1.518902741	1.510403269	1.521893186	1.251770605	1.19145623	1.19305541	1.334879515	1.903926507	2.100145796	1.697175473	1.623678154	1.552682265	1.559640138	1.043570658	1.727935476	1.455678495	1.524997712	1.399295077	1.198091628	0.975001985	1.697609684	1.932675414	1.800763985	1.890221504	1.898185111	1.865256905	1.831331943	1.864649353	1.692057027
At2g17250 0.051758732	0.563440853	0.892356908	0.815840541	0.286827826	1.056665179	0.845977168	0.991018584	0.775471553	0.687103006	0.392358662	0.14582536	0.040975383	0.114150469	0.192289671	0.293284605	0.447959633	0.50996877	0.382155874	0.114143645	0.052601238	0.323080458	0.412815263	0.434179467	0.295152008	0.052644027	-0.011095853	0.202372968	0.884459033	0.600238484	0.429451882	0.43266522	0.231297098	0.262936713	-0.025307504	0.653717318	0.261257681	0.219113263	0.111264176	-0.101304411	-0.35073283	0.671699491	0.903115293	0.836798449	0.929696745	0.946624319	0.965256637	0.857045913	0.941636083	0.339616226
At2g31725 -0.767131796	-0.302065797	0.123610382	0.140745466	-0.388970428	0.256920494	-0.323387922	0.284542163	0.073763343	-0.147481154	-0.427061078	-0.784051215	-0.809687179	-0.707579152	-0.505382927	-0.528927135	-0.189046111	-0.330227449	-0.518243957	-0.648931371	-0.556467586	-0.494772044	-0.518760019	-0.533062963	-0.971912891	-0.983107453	-0.929369227	-0.580621239	0.33885241	0.068093579	-0.039282814	-0.170559733	-0.485397057	-0.109161753	-0.716031167	0.237843895	-0.502688271	-0.635859193	-0.81493204	-0.78347472	-0.969972171	0.105694553	0.218798403	0.244412332	0.326384535	0.328197043	0.359020531	0.156569461	0.313520049	-0.146306141
At2g40430 0.921841052	1.350711729	1.549382743	1.472494226	1.221233315	1.597953089	1.575612953	1.620400802	1.473355389	1.457015788	1.306471005	1.074945781	0.980847784	0.987679532	1.029920607	1.216949105	1.293977126	1.343393053	1.209279077	1.004015717	0.979526292	1.151053378	1.192564218	1.267261795	1.221560732	1.020589483	0.898942509	0.989143278	1.684262649	1.417555394	1.354413597	1.231599529	1.057946349	1.065941649	0.943836638	1.390332953	1.107635159	1.143340665	0.958437765	0.815061649	0.711717121	1.38385255	1.606788986	1.581846607	1.613307374	1.646401022	1.674650087	1.575087874	1.655980222	1.193718168
At2g40360 0.649114414	1.383664404	1.688767778	1.572498113	1.001466837	1.735573086	1.438861104	1.764058049	1.603793578	1.397018184	1.106957539	0.880895687	0.808421752	0.823912369	0.880932224	1.097731778	1.300667244	1.255980533	1.128998261	0.769627213	0.759057137	1.09208512	1.092405007	1.189491045	1.100530234	0.806194014	0.849760563	0.970916981	1.760212826	1.457637432	1.32808713	1.283417192	0.949437844	1.049216759	0.696198323	1.560715843	1.070306803	1.04098972	0.755141031	0.478000108	0.21687608	1.493699704	1.658295884	1.610134919	1.666281496	1.701338126	1.69357151	1.662236888	1.699698015	1.235652517
At2g36070 0.485496329	0.67947181	0.881447537	0.889981937	0.610191296	1.040967649	0.913903302	1.010062277	0.79259552	0.91862042	0.698538598	0.537174872	0.551340267	0.522646314	0.549681439	0.628195254	0.676253174	0.672948462	0.68410418	0.496464031	0.505996506	0.59353575	0.706494456	0.678525314	0.611303405	0.512610027	0.371185544	0.456643689	0.940063078	0.804816074	0.736332036	0.745031274	0.763045428	0.699669315	0.460287886	0.877455183	0.578057115	0.624941028	0.671562228	0.503028686	0.430854937	0.782708558	0.954733223	0.897084266	0.881242506	0.87963966	0.987802011	0.969597069	0.95370865	0.67475137
At1g54690 0.824742736	1.554961169	1.869485248	1.701200787	1.189893164	1.909713523	1.291243043	2.033282074	1.807391567	1.517164195	1.333233571	0.846779714	0.996066788	1.031162313	1.170473109	1.297876689	1.415287053	1.371500981	1.28658174	1.142152615	1.031900288	1.248216238	1.327842851	1.375814837	0.806001102	0.80066218	0.902371862	1.137507766	2.015522288	1.79773949	1.573073367	1.456515607	0.767113752	1.044696803	0.79777243	1.627532278	1.16427885	1.111474828	0.425577147	0.666358185	0.527387222	1.532916216	1.900468048	1.890508655	1.953817903	1.926480614	1.93793135	1.916436954	1.86417126	1.405139904
At1g61870 0.777557601	1.312935267	1.510776758	1.52065465	0.999632056	1.719629362	1.415449947	1.77976784	1.394602554	1.329264935	1.115764085	0.720627195	0.72848594	0.721319705	0.907748477	1.010387582	1.20693034	1.250344185	1.067687123	0.944426107	0.860790918	1.066271619	1.138055179	1.14560846	0.96062893	0.667391467	0.714512831	0.987849958	1.703835952	1.479483012	1.384785695	1.264091324	0.867179159	1.08502085	0.650610198	1.50328115	1.056027632	0.887164408	0.635037119	0.449133329	0.219040651	1.466681482	1.689329691	1.605383316	1.653534255	1.703614255	1.596984093	1.611429593	1.68108135	1.316019315
At1g78770 -0.662152812	0.044246456	0.339600287	0.44444417	-0.210305001	0.624242357	0.064202694	0.716368695	0.19586028	-0.148326011	-0.294116485	-0.801745468	-0.650557992	-0.529594364	-0.488899683	-0.389103564	-0.07014155	-0.196760013	-0.211335546	-0.493763004	-0.667077875	-0.356605398	-0.394144704	-0.426651619	-0.762246165	-1.003970471	-1.041921826	-0.352651469	0.743069301	0.475801488	0.219898626	0.009220018	-0.783517634	-0.30493908	-0.607755199	0.367766667	-0.389272496	-0.357590884	-1.136399367	-0.839027607	-1.208337649	0.16650443	0.756061391	0.694667701	0.766406993	0.763120596	0.720978189	0.649423914	0.647903621	0.04388348
At1g04190 0.5019476	0.947606012	1.178807477	0.987550404	0.68293533	1.201682266	0.919129142	1.25915143	1.122719353	0.804202478	0.71410632	0.580599594	0.563685356	0.56547246	0.650854458	0.700920966	0.75137965	0.694214711	0.7572087	0.550693949	0.570527411	0.706856425	0.764793593	0.769087446	0.635137256	0.501175418	0.597339545	0.737043229	1.21303989	0.981953216	0.848150727	0.781721404	0.606108724	0.752638134	0.576418334	0.913674151	0.605102942	0.790657681	0.505129163	0.420037865	0.677493106	0.873162496	1.337190887	1.159316896	1.204449503	1.218300058	1.250512806	1.175696191	1.24816133	0.854042969
At1g70350 -0.104412259	0.10197296	0.512736164	0.509572297	0.153629684	0.559897164	0.003487979	0.574414664	0.471698333	0.367097109	0.266784611	-0.049848508	-0.046083632	0.008513882	0.176167509	0.238202943	0.353915233	0.135446656	0.203574516	0.053642119	0.082724491	0.125822029	0.130422857	0.039486626	-0.379005657	-0.506772337	-0.324760025	-0.083438249	0.552133682	0.407248148	0.200879478	0.198047841	0.027518152	0.122689593	-0.189968218	0.427065186	-0.06304562	0.081678297	-0.190810249	-0.289746191	-0.728123682	0.273792899	0.515693492	0.51065707	0.580525047	0.591790812	0.571690607	0.495598513	0.576644801	0.066297918
At1g27390 0.464628075	0.760636883	0.989730944	1.025354049	0.629168886	1.165695758	0.80379291	1.172673432	0.907694628	0.918903566	0.816873514	0.574863933	0.56624923	0.597913193	0.648622694	0.755836262	0.684769683	0.735756954	0.623852528	0.57376722	0.510649728	0.657852657	0.728594509	0.740458174	0.632199382	0.464140372	0.439509937	0.542174613	1.108076727	0.984272247	0.861104462	0.889745088	0.696306197	0.802068998	0.687473855	1.043723044	0.700282281	0.667291764	0.641764184	0.566474292	0.375534451	1.073113407	1.128139202	1.088907286	1.183993996	1.19730314	1.140043316	1.104880242	1.107827887	0.852533001
At1g09760 0.41056872	0.778578336	0.947836743	1.050610847	0.662112289	1.180698625	0.806953433	1.185555431	0.934328536	0.791936307	0.653771972	0.343575224	0.402277052	0.433342633	0.488345806	0.550702833	0.753437575	0.722453205	0.561256701	0.484797637	0.413812288	0.610301711	0.674300586	0.594712282	0.442485367	0.373118904	0.453651089	0.583381022	1.161307044	0.999657538	0.869767622	0.803623346	0.564821926	0.785988805	0.291145848	0.977178808	0.653764677	0.701435842	0.380041303	0.321909667	0.141074824	0.94396797	1.217663996	1.168662496	1.177943336	1.115036396	1.09886845	1.167594833	1.155137732	0.82419334
At1g08580 0.678722088	1.219706084	1.40227354	1.335720666	0.992791595	1.562608259	1.09481981	1.595209549	1.21167327	1.310558491	1.078835265	0.764760472	0.725629072	0.753412049	0.851770989	0.998820376	1.175826095	1.082319723	1.003947498	0.748073987	0.681475256	0.971002445	0.967217439	1.045845972	0.700303074	0.588052504	0.661904109	0.872290808	1.654609008	1.464326032	1.352120823	1.280667678	0.970943049	1.104383623	0.823563934	1.397093529	1.027604207	0.9846706	0.828086295	0.670489674	0.626573166	1.319334534	1.580055948	1.539601203	1.554042712	1.568370344	1.57131903	1.541512462	1.568732327	1.232776388
At1g24310 -0.502986957	0.01152246	-0.012408291	0.193710416	-0.114275584	0.391619557	0.066637817	0.405026189	-0.045671007	0.125030767	-0.125981453	-0.493007795	-0.422758815	-0.45071124	-0.2481485	-0.155291559	-0.021471131	-0.135552777	-0.1450325	-0.386734126	-0.413739764	-0.196729009	-0.129456025	-0.168847197	-0.29668572	-0.440476514	-0.575029781	-0.296396282	0.375269744	0.26435559	0.012728672	-0.097081244	-0.452118582	-0.242712571	-0.585340853	0.171274695	-0.332713518	-0.183535218	-0.529785177	-0.645383164	-0.701578226	0.101115633	0.357223575	0.364561519	0.408507595	0.371977473	0.304371112	0.341195286	0.395074337	-0.16205939
At1g60770 0.315257782	0.656073233	1.12448274	0.991889094	0.633952038	1.161686563	0.836556235	1.166320569	1.083463066	0.821594729	0.682543232	0.121082483	0.318016064	0.304399068	0.499673936	0.630793788	0.770476677	0.704697311	0.540393499	0.410299333	0.326229422	0.464536715	0.597706196	0.597179142	0.240889418	0.215974977	0.208547775	0.320924009	1.080707448	1.017470244	0.810561499	0.796583609	0.414155059	0.741907222	0.383360253	0.977755184	0.500110937	0.592479236	0.073017412	0.073806959	-0.137156058	0.938718985	1.029666527	0.984741174	1.020445871	1.097379709	1.159577728	1.039516466	1.064030385	0.636501183
At1g24510 1.296106578	1.79363836	2.120699321	2.021746927	1.589971416	2.169774602	1.875688874	2.147955746	2.005256465	1.78312463	1.614775638	1.295480905	1.249099822	1.393354148	1.455181559	1.539893249	1.70934147	1.657652738	1.486174245	1.318334037	1.238097891	1.604636404	1.628946647	1.635996307	1.464843551	1.424150113	1.477004672	1.668047586	2.18625207	2.016508068	1.903299194	1.907164012	1.452403845	1.759094146	1.451222734	2.062409881	1.648836069	1.770710876	1.252571483	1.134521554	1.105852079	2.017058024	2.150118011	2.14123305	2.191839046	2.170952708	2.122400656	2.153843488	2.156666449	1.829599778
At2g18220 -0.189466275	0.484271597	0.672921799	0.592142838	0.086649334	0.815605505	0.750685865	0.737198969	0.53465661	0.598229527	0.24690356	-0.166367452	-0.08497883	-0.083714049	0.079326758	0.160770725	0.378172561	0.429992829	0.182798842	0.044119141	0.014267657	0.266431284	0.23631208	0.339578596	0.028677348	-0.041128867	-0.213340557	0.008509354	0.90940958	0.671693126	0.605565664	0.366131608	0.143849123	0.347630382	-0.215675141	0.645568788	0.124843407	0.133903448	-0.030790133	-0.156789589	-0.607493152	0.591066992	0.806034264	0.776397339	0.805819101	0.819061881	0.892917892	0.727013943	0.880330142	0.352218155
At2g18330 0.25634902	0.609860692	0.956577169	0.947378796	0.428449285	1.151419782	0.887412141	1.186537841	0.78668609	0.777877635	0.54622179	0.136636352	0.220639528	0.319084521	0.317811281	0.461049977	0.646080078	0.564226563	0.447738261	0.273429307	0.257375512	0.392846056	0.45694485	0.497331686	0.161827861	0.199861282	-0.10844976	0.158353525	1.127506266	1.045937213	0.773564951	0.699454144	0.583493984	0.492396896	0.03418358	0.900112198	0.425102156	0.402911272	0.443790933	0.118109544	-0.298499907	0.828909879	1.103669043	1.046846565	1.170602666	1.164326946	1.119523703	1.108612671	1.127293298	0.642628552
At2g16780 -0.368366503	0.435579784	0.696069669	0.870347323	0.112483651	1.035836702	0.373691625	1.13489945	0.652784398	0.29031711	0.126979974	-0.430199592	-0.300850502	-0.129380594	0.043042259	0.154137979	0.381487322	0.329052152	0.302368085	-0.05176508	-0.231115586	0.195796534	0.191325221	0.179975133	-0.481188364	-0.660292756	-0.394980621	-0.036283883	1.105760198	0.861393141	0.575822981	0.466043972	-0.319903649	-0.006098557	-0.235402003	0.806194142	0.088910058	0.059649609	-0.682553762	-0.540369218	-0.882746593	0.686442481	1.064801995	1.04263944	1.082206344	1.191256592	1.100722189	0.986038527	1.013538681	0.46479018
At2g25355 -0.581247532	-0.07156861	0.218705307	0.118370758	-0.473178214	0.369629079	-0.049921215	0.433652869	0.197887741	-0.110124914	-0.279323839	-0.530444307	-0.438148342	-0.410161657	-0.328830351	-0.344549625	-0.150827191	-0.338710826	-0.151729836	-0.509995649	-0.576172808	-0.334626803	-0.246907914	-0.242012292	-0.296585723	-0.606359543	-0.629040113	-0.245171107	0.499015575	0.234112376	0.068309759	-0.08802831	-0.205427643	-0.158592547	-0.674937567	0.303770047	-0.222152249	-0.316415655	-0.435721275	-0.769465982	-0.981231436	0.109801342	0.502640664	0.361275558	0.441321939	0.361897948	0.38098134	0.280493319	0.368187825	0.004221035
At2g15000 0.295838705	0.961269606	1.253138055	1.211875775	0.668490778	1.376262079	0.668454431	1.245111472	1.178724563	0.989106932	0.668319673	0.268289494	0.388316934	0.356568916	0.544996262	0.681882712	0.921624956	0.726098236	0.580256085	0.199162226	0.231155393	0.587486049	0.598822639	0.585162788	0.312767104	0.15151379	0.155040541	0.38445648	1.175561597	0.936539117	0.811150369	0.902801583	0.563812512	0.808133824	0.441125313	1.089080862	0.589482972	0.521149133	0.271697412	0.208439655	-0.124714145	0.993343325	1.054518638	1.065781834	1.163087278	1.178654821	1.170205674	1.11568426	1.172602444	0.813447532
At2g37510 -0.461924841	0.018351419	0.166743174	0.261433038	-0.253289959	0.433414803	-0.264408978	0.477147194	-0.032597266	0.005834771	-0.114847528	-0.608174854	-0.466498453	-0.465780884	-0.337919626	-0.135522704	0.115067447	-0.131928006	-0.213160912	-0.456893293	-0.488383475	-0.223064552	-0.265022965	-0.294785865	-0.899129691	-0.714439059	-0.625923196	-0.297746994	0.32007208	0.117902142	0.085658873	-0.018942822	-0.410579346	-0.030089466	-0.295748847	0.296099445	-0.373950873	-0.300324901	-0.527799475	-0.704629365	-0.793208723	0.130788934	0.280927924	0.276661273	0.287335636	0.407513384	0.418714769	0.298802605	0.343382495	-0.196350763
At2g40660 0.817227229	1.183819304	1.462468554	1.53945341	1.120745742	1.679427168	1.333056519	1.662068476	1.40707547	1.324590964	1.168624169	0.861337344	0.80713631	0.837218261	0.953708542	1.121551875	1.277755719	1.151673593	1.093708065	0.954272052	0.852570767	1.074071884	1.126977387	1.117643628	1.034208649	0.830717024	0.758729443	0.971851657	1.60518705	1.394787797	1.216968835	1.25420933	0.865492187	1.179325331	0.85869434	1.43458106	0.974291449	1.029141117	0.659364439	0.846580193	0.527893771	1.377412574	1.530265378	1.547334091	1.607938517	1.573033115	1.620821788	1.576659906	1.581993	1.19726829
At2g47640 0.898653273	1.263491356	1.51191563	1.48019744	1.050249115	1.522850231	1.001597746	1.59860895	1.458218528	1.231861851	1.168575973	0.913462395	0.996090852	0.989586151	1.078183432	1.077252735	1.229403387	1.16694488	1.13147168	1.022748129	1.039976472	1.16640872	1.139675417	1.201730571	1.002800611	0.912253894	0.893117053	0.970723062	1.651475559	1.453402782	1.266342556	1.177251562	0.919180266	0.934831621	0.51846182	1.444707721	1.016814501	1.029370024	0.949092256	0.609647529	0.684720364	1.339574147	1.593399965	1.534459593	1.6130243	1.59242327	1.645256855	1.547438498	1.656691417	1.090173402
At2g46230 1.167429205	1.313234773	1.592116823	1.602742986	1.316068424	1.682892891	1.325871643	1.709449828	1.539392368	1.458060457	1.337039633	1.138251757	1.18043607	1.134105137	1.18929334	1.26423417	1.387075333	1.370315152	1.25521897	1.152560154	1.127320029	1.253315196	1.269548639	1.243485167	1.195245175	1.221603256	1.111338835	1.138254855	1.675443931	1.490059548	1.380650371	1.374734032	1.294422488	1.195722816	0.915101107	1.599187342	1.27861798	1.289177035	1.294273381	1.084690472	0.892631601	1.539613735	1.642321903	1.630903026	1.7075625	1.655909973	1.654754811	1.646346954	1.596301522	1.311299313
At2g23930 1.545140399	2.060613523	2.2048614	2.148899214	1.80802186	2.290809296	1.778532272	2.325086298	2.129366521	2.003791462	1.864839526	1.566799358	1.563029366	1.580961302	1.746971929	1.805506151	1.977094476	1.937164336	1.845412385	1.663682545	1.615103514	1.874729635	1.815321118	1.860102864	1.407325706	1.352732631	1.511392391	1.676550476	2.30697303	2.115231311	1.977240258	1.999349653	1.664588571	1.79032941	1.452497973	2.227665765	1.803536101	1.77294274	1.536152619	1.369536467	1.225094534	2.107255489	2.266349732	2.232061144	2.28614461	2.278962302	2.250489504	2.253293725	2.267502311	1.977014214
At2g19670 -0.317261614	0.446335587	0.950071547	0.905529924	0.278797556	1.15959006	0.581127377	1.04292977	0.833465193	0.672153911	0.418897702	-0.426583315	-0.354364786	-0.271661972	0.054473246	0.279987075	0.500507365	0.300886002	0.288312699	-0.163439876	-0.290704259	0.153332342	0.164239163	0.15054901	-0.886013273	-1.106864346	-1.004230771	-0.240695522	0.912151448	0.56678109	0.277961379	0.253635505	-0.436620312	-0.085611249	-0.530215538	0.661423472	-0.120307063	-0.104008678	-1.036567733	-1.01969152	-1.006578076	0.596467116	0.809193207	0.849257803	0.873570059	1.021736392	1.024409654	0.83404004	0.840926752	0.220675926
At2g39990 1.140091652	1.387788148	1.72397464	1.709536534	1.406457879	1.81068695	1.493010405	1.74223143	1.758271826	1.578102507	1.463141459	1.20419686	1.21768926	1.178776352	1.302435487	1.386863388	1.483699811	1.431041963	1.3932596	1.267380575	1.19226851	1.363884816	1.358204815	1.33831606	1.228188004	1.222918891	1.286100195	1.232469228	1.712234601	1.574645207	1.455446169	1.477067793	1.211399826	1.385597215	1.19224753	1.670965239	1.280202583	1.364797877	0.99896188	0.949996025	0.907919266	1.641142758	1.686011709	1.638540707	1.725957066	1.693465278	1.673032032	1.660449479	1.612139523	1.444464968
At5g19510 1.980258464	2.403786374	2.649615652	2.618843243	2.397508444	2.655020219	2.36493182	2.570771278	2.628493814	2.501178628	2.368339714	1.936933516	2.042223143	2.102246293	2.189618834	2.331112159	2.4424714	2.376006457	2.232878949	2.090751385	2.033670161	2.320478746	2.312332441	2.291243577	1.896101625	1.972965738	2.12875867	2.190133571	2.518363095	2.41441646	2.322302332	2.384401027	2.035515359	2.286380782	1.993233163	2.454271442	2.265179283	2.373695528	1.599972058	1.6873687	1.552095127	2.489054287	2.524275203	2.532646442	2.54071903	2.528929724	2.477285788	2.52868025	2.513525176	2.311467111
At5g61020 0.875759964	1.529189808	1.681676897	1.568099071	1.126307928	1.801509331	1.505472529	1.864127451	1.608137224	1.566609198	1.306393335	1.055753795	1.061455606	1.104697038	1.112381625	1.25480365	1.353606927	1.40717101	1.203610221	0.941769845	0.877626248	1.238231688	1.30593936	1.411377265	1.16348898	0.931723226	1.035915782	1.146006449	1.891627237	1.725626659	1.595205157	1.490937963	1.08739411	1.239111188	0.952698316	1.668301108	1.310447362	1.318364697	0.825235201	0.570053125	0.603957309	1.594506349	1.823166403	1.712543619	1.741434424	1.790748682	1.819040973	1.811503958	1.805232127	1.457736033
At5g59690 1.74983171	2.343895293	2.526451933	2.670259394	2.250758023	2.759754137	2.120389006	2.870339877	2.392334892	2.310999233	2.221256501	1.501368778	1.803514732	1.970746446	2.141672911	2.307766262	2.433356142	2.264871104	2.12033616	2.073365818	1.914151932	2.178321882	2.198283325	2.241665222	1.206210804	1.382636589	1.515589258	1.86163164	2.968035484	2.845571382	2.713064519	2.600899012	1.490973367	1.929714384	1.892390856	2.73317766	2.158887999	2.05701797	0.989313257	1.29975049	1.415158497	2.517849934	2.943853806	2.910865457	2.948228344	2.916556791	2.89256022	2.924028323	2.873934245	2.650383805
At5g45590 0.245465073	0.461636966	0.837397105	0.818824943	0.508499672	0.935301646	0.527223839	0.842785855	0.702395642	0.678702578	0.505353711	0.108890827	0.080396096	0.149407343	0.40413763	0.456820307	0.558095052	0.517376037	0.367607133	0.313461789	0.132044413	0.376894487	0.423325067	0.313938737	-0.29715769	-0.154090229	-0.028716576	0.31270752	0.921745384	0.771692784	0.562827638	0.537380679	0.39195502	0.645294122	0.464203447	0.756321068	0.159395062	0.405901132	-0.023532502	-0.029458545	-0.333913534	0.666694605	0.925642944	0.822622017	0.864951184	0.872125506	0.90825907	0.854949195	0.903993686	0.54665708
At5g44560 0.011849674	1.011942806	1.027609166	1.292689927	0.430615207	1.340723496	0.654361503	1.469559875	0.858531419	0.640395865	0.315340672	-0.36421799	-0.104228946	-0.052544889	0.22252165	0.372800286	0.822118655	0.703064676	0.672497837	0.160746488	-0.246654124	0.505948204	0.549698866	0.458744336	-1.277941858	-1.034931009	0.00143447	0.45852277	1.500602703	1.396616558	1.156365322	0.940012706	-0.145197881	0.461667026	-0.252867758	1.314514636	0.446433647	0.727106523	-1.203322535	-0.901495201	-1.073755489	1.097539662	1.523129434	1.519634074	1.622636481	1.372910239	1.225618776	1.495795113	1.524861663	0.947044031
At5g23880 0.074803783	0.433031127	0.549487399	0.659609057	0.282509153	0.783556906	0.532302585	0.861596999	0.413778106	0.473727125	0.374079739	0.00121699	0.093422421	0.07142966	0.201165183	0.196624424	0.389723036	0.353799413	0.277758526	0.141734212	0.092477783	0.308803495	0.276177588	0.289958488	0.104908002	-0.008719692	0.032823393	0.326441046	0.913045327	0.773369674	0.61115542	0.523603174	0.197263762	0.565578017	0.153025896	0.76809314	0.260545808	0.352255746	-0.009804227	0.042331573	-0.272556252	0.64688459	0.909165673	0.848162602	0.965429485	0.93548328	0.892073955	0.862934083	0.871027363	0.502281691
At5g10390 0.451992515	0.935769539	1.117869822	1.421527192	0.925390431	1.579719703	0.7613441	1.663260875	0.970842837	1.118272057	1.024875984	0.161941461	0.60600502	0.694555454	0.889556111	0.968998229	1.101612481	1.078413232	0.939427346	0.789020984	0.708360095	0.963612643	1.008190439	0.995480817	-0.448421211	-0.139559413	0.15650992	0.474499751	1.679423777	1.360526886	1.138918006	1.128651694	0.171142318	0.512968917	0.436534957	1.400661652	0.647479663	0.712230057	-0.351160582	-0.235165206	-0.408161321	1.257358163	1.63149535	1.687197356	1.735813631	1.759707721	1.684937733	1.683170952	1.641156063	1.087167588
At3g57290 1.172462845	1.467441097	1.783417599	1.750484069	1.533880641	1.853130765	1.632793229	1.812574696	1.724862193	1.685808556	1.505098764	1.202107432	1.221911271	1.28176395	1.317944092	1.420360369	1.542130204	1.492229635	1.377613752	1.290022735	1.214250221	1.428994663	1.454967113	1.437663747	1.176039087	1.210322489	1.206594344	1.277936898	1.794390324	1.650973604	1.52974618	1.498351475	1.327216096	1.384125949	1.354220854	1.68508062	1.361815412	1.515076285	1.198640282	1.030528907	1.028458113	1.698490446	1.759594291	1.765586853	1.783408916	1.792242331	1.790832718	1.794229418	1.788042759	1.456713017
At3g54560 0.55282715	1.542031048	1.667118125	1.978080529	1.305100378	2.075725518	1.23693503	2.207326337	1.563061482	1.436018732	1.216930127	-0.038525597	0.582116175	0.750277344	1.09992899	1.245345562	1.533427595	1.323227596	1.191565624	1.057641064	0.786969123	1.24460158	1.249804821	1.247074902	-0.663423877	-0.401590648	0.31689553	0.808345004	2.316573552	2.115980885	1.849201988	1.574709951	0.503973381	0.848567403	0.691187119	1.890489091	1.050696873	1.077694643	-0.092308069	-0.438524721	-0.281516299	1.627329497	2.2053963	2.229229539	2.263276198	2.253050183	2.223677765	2.209664096	2.239599886	1.5722569
At3g51280 -0.827641626	0.683254962	0.68597035	1.013342182	-0.181681763	1.077616169	0.404644783	1.226318639	0.507196394	0.187852109	-0.239218202	-0.979157088	-0.674497665	-0.616237444	-0.403590637	-0.18539109	0.313021068	0.217842328	-0.014536838	-0.501943234	-0.597159413	0.157560792	0.098417537	0.056592955	-1.134163726	-1.023856688	-0.491501639	-0.096927511	1.242367925	0.95907529	0.653006624	0.401471702	-0.777379306	-0.626196836	-0.640902319	0.784779403	-0.175254868	0.095126602	-1.071200863	-0.976447519	-0.932612158	0.616763096	1.184859114	1.179916676	1.210338447	1.230144682	1.247772626	1.187239851	1.231417155	0.306826976
At3g45930 1.068136942	1.666188181	1.992683116	2.093091775	1.557590305	2.234971759	1.565834452	2.385539303	1.804786657	1.761339	1.64478414	0.728562312	1.101769699	1.216095854	1.56873542	1.594911596	1.861931174	1.713945214	1.563379759	1.560703049	1.377924668	1.617987733	1.605450563	1.567853696	0.392192606	0.499348191	0.831118624	1.181290482	2.481221397	2.248368653	2.038318426	1.804581462	0.71130702	0.9909732	1.088208368	1.963182742	1.356670025	1.307232768	0.236195652	0.639588442	0.655265329	1.775558426	2.39888008	2.352608498	2.421794931	2.401585177	2.356384058	2.282945807	2.286401891	1.92066738
At3g42660 -0.20214304	0.305981908	0.371885595	0.589464285	0.220807739	0.760509235	0.4087482	0.914612421	0.325551014	0.330167243	0.08356996	-0.64008536	-0.414596298	-0.197428433	0.007187712	0.113777443	0.35771884	0.209978368	0.247319423	-0.167686715	-0.241393022	0.120325663	0.063514003	0.051282603	-1.072406636	-0.82452266	-0.535870068	-0.107921601	0.950790589	0.618752247	0.424483177	0.294659408	-0.624878836	0.099933973	-0.445669446	0.561564739	-0.266003505	0.03262445	-1.137904235	-0.894128191	-1.052042294	0.34508642	0.853553596	0.895159157	0.87283976	0.907251244	0.905172775	0.911782939	0.91111879	0.206672704
At4g30330 0.734349818	1.157353193	1.219527764	1.314707661	0.975705653	1.41529922	0.893468578	1.507908558	1.157685547	1.082246798	1.015460889	0.597050146	0.721516035	0.728171354	0.943880252	0.944374145	1.134287008	1.037552147	1.048993578	0.796593413	0.704898568	0.959688698	0.917777035	0.860581022	0.186860172	0.219983636	0.527057232	1.011482585	1.58773841	1.321489947	1.121048014	0.991704965	0.575247511	0.814385176	0.35167895	1.265481531	0.722470789	0.877942011	0.095325707	0.073351853	0.039285824	1.124176584	1.430937173	1.355600806	1.381830471	1.450898452	1.434640249	1.30911404	1.368364145	0.982146853
At4g23800 -0.213802333	1.293684096	1.287939068	1.68763047	0.511031854	1.815571088	1.118582737	1.911972744	1.067597382	0.934213145	0.566941619	-0.577172794	-0.214891676	-0.056845342	0.289276679	0.622300014	1.060342483	0.972942742	0.563480804	0.150330679	-0.17483356	0.773582397	0.814215682	0.78068507	-0.97111407	-0.71641068	-0.03895773	0.437113146	1.88766802	1.754730424	1.485766151	1.271954027	-0.16387504	0.006141062	-0.522190072	1.646234007	0.701605355	0.637391555	-0.967232587	-1.119282911	-0.840795161	1.453667717	1.928445075	1.897692479	1.971247443	1.928265858	1.90477326	1.959218236	1.848460383	1.241518355
At1g17880 1.652429495	1.909272952	2.151146536	2.157630647	2.047361589	2.249881621	1.952745136	2.197618415	2.029779473	2.139095874	1.976468301	1.642765188	1.597681789	1.650424257	1.774133223	1.883870172	2.011264153	1.952680783	1.926879545	1.740556015	1.617842906	1.865292952	1.875491918	1.869927209	1.347339927	1.463184709	1.478396345	1.575522698	2.131125707	1.983489323	1.887565773	1.947607292	1.705558516	1.796905569	1.689550673	2.016392529	1.741254615	1.891012705	1.277550895	1.269297572	1.229936094	2.032170264	2.037372997	2.1148669	2.097791722	2.064794369	2.059645396	2.150834423	2.144000112	1.818828133
At1g18250 -0.560455167	1.870743672	1.472699722	1.822915822	0.508464334	2.056036263	1.169518185	2.261133354	1.218853382	0.933428649	0.483235994	-0.877826521	-0.11979268	0.213740535	0.519368577	0.815683568	1.281402327	1.163522405	1.043615308	0.263803713	-0.276070428	1.142997401	1.182843093	1.138307239	-1.212630173	-1.198292452	0.292055854	1.120335633	2.231057158	1.953135106	1.623406046	1.601030172	-0.301819455	0.380809774	-0.347846896	1.890873685	0.513586784	0.512966085	-1.35107529	-1.412341101	-1.397329735	1.601656074	2.339133736	2.314203699	2.417214408	2.341655113	2.242406156	2.252141101	2.28502405	1.528295415
At1g48630 1.444284104	2.114019022	2.50546835	2.422110201	2.107334544	2.538771161	2.339521319	2.465702111	2.469110727	2.41042109	2.112136219	1.325549299	1.410304698	1.495821725	1.818942254	1.98980393	2.185267478	2.11948084	1.997127496	1.745513237	1.470661978	1.96352147	2.005008583	1.967989981	1.132985997	1.014849114	1.331733672	1.634108746	2.470918696	2.239752362	2.112432305	2.118276191	1.590409062	1.812314949	1.666251519	2.29195256	1.775939417	1.942278756	1.068856558	0.914652766	0.724157863	2.298779535	2.397912357	2.389719802	2.425070411	2.424815933	2.446563723	2.453330468	2.447699568	2.033335439
At3g13674 -0.4419081	0.161655502	0.544781051	0.522389863	-0.001538784	0.619878461	-0.045789498	0.65678547	0.472576039	0.228589744	0.026904058	-0.138667791	-0.202260071	-0.24009168	0.090251717	0.126719854	0.317843867	0.057057024	0.136129857	0.162079412	-0.032112202	-0.001425956	-0.004377105	-0.118717972	-0.588335099	-0.757666401	-0.650630563	-0.166353912	0.627590452	0.399319985	0.165323724	0.090577346	-0.550041381	0.198349308	-0.270549487	0.454141346	-0.254170564	-0.173870327	-0.761169707	-0.458255451	-0.636391952	0.261176427	0.578285246	0.544594917	0.622351432	0.587833493	0.5777489	0.584894051	0.593628909	0.079522612
At3g23890 -0.494111013	1.030907565	1.028181006	1.27795588	0.143843932	1.461353826	0.884807872	1.618389865	0.850974889	0.489922743	0.121820141	-0.858439862	-0.421490492	-0.284057365	-0.072121511	0.185118861	0.683813909	0.551253811	0.244328041	-0.203096991	-0.419635508	0.334873351	0.368133255	0.407123868	-1.180463641	-0.881538402	-0.331447485	0.211099972	1.602697225	1.468225546	1.202782011	0.955912646	-0.4352164	-0.205418127	-0.410346912	1.338015986	0.297173441	0.35860513	-1.197098633	-1.337986497	-1.130072156	1.055114631	1.663303035	1.650832859	1.702576491	1.690604147	1.654677293	1.648965467	1.655473018	0.802077105
At3g23830 0.480285373	1.578395341	2.27304199	2.0112514	1.214388307	2.236316189	1.390052113	2.250953043	2.116220512	1.590088327	1.212712321	0.426444336	0.52709072	0.691812781	0.969577728	1.118975005	1.504672007	1.230748163	1.062108471	0.661861248	0.546871812	1.268882304	1.190026123	1.187397691	0.29953344	-0.025650178	0.497101922	0.924657556	2.224881789	1.987566719	1.810275466	1.65709295	0.935303388	1.429741052	1.012596089	1.954757243	1.314752583	1.051753264	0.171874907	0.241788876	0.138431323	1.815220974	2.180805478	2.06804313	2.223601255	2.169655311	2.118722692	2.115250311	2.192194728	1.646859107
At3g12870 -0.265907665	1.034288002	1.10119655	1.345270937	0.265512696	1.529949185	0.651706291	1.639633622	0.947798096	0.595520656	0.319259459	-0.529458162	-0.324903288	-0.019054647	0.012156645	0.317639417	0.70785188	0.624205784	0.29208803	-0.138676705	-0.471461497	0.451799545	0.55188973	0.501315568	-0.432854159	-0.41476071	-0.203617194	0.21230114	1.48120033	1.336371893	0.921163798	0.791923176	-0.393421318	-0.178919056	-0.305076714	1.181313725	0.172893435	0.324162192	-0.489203321	-0.508841178	-0.576020101	0.864482226	1.495453686	1.561412925	1.579817611	1.56167785	1.530383429	1.62725768	1.557887657	0.748576625
At3g27360 0.598854514	1.301245237	1.615096448	1.806474028	1.290324551	1.916496199	1.101060048	2.106798198	1.362404002	1.337627915	1.256551098	0.229246574	0.614351536	0.821717536	1.068852943	1.234395545	1.437906469	1.319892348	1.163824659	1.071998591	0.869161147	1.152023884	1.143907465	1.092237722	-0.128432569	-0.093393884	0.515656022	0.787271958	2.077352397	1.834022217	1.710393543	1.512571199	0.34242385	0.822262024	0.737183028	1.654022199	0.930471317	0.992128575	-0.113813606	0.186223315	-0.029341376	1.432864339	2.035521259	2.006114448	2.031658004	1.998579422	1.991768525	2.020374545	1.959084669	1.436031964
At3g07320 0.120199545	1.304886177	1.272265724	1.203056872	0.576176327	1.411653414	0.769551027	1.493269965	1.049530264	0.653947723	0.54981623	-0.479971272	-0.058799298	0.180413888	0.377244717	0.562403364	0.924412975	0.770389359	0.535642381	0.349774565	0.294909628	0.64155894	0.61106768	0.471141015	-1.346156428	-0.850101685	-0.200388228	0.75096127	1.455965062	1.272121536	1.209784752	1.119046679	0.084477146	0.68388642	0.458557284	1.348365373	0.529987027	0.707006916	-1.257056272	-1.074822737	-1.00684616	1.090951132	1.539762097	1.465248926	1.507642489	1.559130231	1.458998367	1.540345453	1.424289947	1.188339036
At3g11500 1.12503115	1.483824982	1.688433927	1.680038888	1.270015066	1.80689522	1.179850166	1.93974964	1.680109353	1.394135888	1.367405417	1.065533672	1.17992524	1.256622599	1.285583431	1.428077996	1.51489482	1.507712948	1.32706905	1.237364093	1.226550962	1.35822385	1.419879118	1.385353209	0.730896868	0.91589025	1.084409349	1.187189606	1.929761038	1.705356607	1.552204642	1.517523309	1.131728297	1.379458147	0.785627484	1.81481183	1.27532406	1.23821902	0.804966669	0.763836222	0.748176867	1.665634236	1.878463174	1.845354074	1.893480776	1.807477463	1.823780347	1.853046116	1.899921375	1.531197308
At1g72550 1.012667988	1.27809345	1.435213599	1.583184489	1.323636118	1.637993308	1.466034201	1.654300865	1.416086984	1.424020556	1.323421269	1.002655063	1.031554834	1.059162826	1.145043587	1.241176088	1.374883341	1.297576638	1.178767192	1.03753928	1.00177662	1.186179574	1.228606842	1.175133252	1.087236554	1.044236935	1.110762636	1.179464508	1.634263408	1.506702515	1.414188171	1.366278854	1.073735781	1.370567491	1.151443715	1.546914593	1.162336441	1.347936755	0.931500688	0.958916765	0.913192527	1.521110049	1.637751646	1.649400375	1.660641133	1.658041687	1.661590009	1.642880859	1.63289653	1.37708121
At1g76540 -0.192978576	0.925090073	0.943150352	1.091765079	0.211300855	1.218430571	0.666870613	1.479682559	0.91572838	0.545247238	0.325560676	-0.421723874	-0.060375458	0.078958611	0.165740133	0.37774837	0.674102193	0.559529743	0.662254469	0.110643287	-0.212808557	0.429264569	0.484389274	0.380759434	-0.776051455	-0.479198922	0.107350378	0.475422602	1.339540105	1.150220104	0.913408348	0.742242278	-0.352782293	-0.298370196	-0.023908424	1.085145648	0.187420261	0.607915965	-0.724791739	-0.678993345	-0.810559351	0.839922076	1.425653773	1.405658406	1.424003033	1.45950304	1.41996669	1.403933782	1.378066629	0.714047184
At1g28395 0.687547452	1.043283316	1.286523543	1.273831905	1.097785084	1.42263658	1.015573424	1.386565152	1.194559891	1.291929509	1.088087176	0.593779415	0.691906905	0.740580103	0.916106419	1.046793906	1.236038004	1.00069843	0.977669225	0.816305018	0.730473491	0.930486336	0.948388208	0.909323377	0.231426869	0.268896872	0.48460411	0.877831009	1.327460782	1.18443279	1.013246003	1.072320099	0.868754581	0.932312809	0.792406815	1.192821012	0.77401768	0.954646703	0.404425074	0.222402857	-0.009906203	1.179701299	1.272332225	1.264201395	1.310388669	1.285172009	1.27384916	1.289966604	1.309721838	1.00283375
At1g49760 0.908365623	1.450148408	1.706333855	1.798627051	1.43259088	1.886483205	1.831667833	1.744273537	1.758960704	1.732784836	1.439977556	0.938100563	1.041096511	1.06101533	1.26175144	1.363394681	1.570609236	1.610685477	1.435822742	1.121876249	0.988180849	1.394291491	1.442770755	1.390260965	1.020885298	0.699263899	1.073567566	1.221203978	1.71921214	1.474307196	1.438014506	1.388093783	1.01419915	1.405156801	0.861913527	1.594705763	1.226072921	1.417743219	0.399785028	0.612176004	0.212188372	1.645744013	1.665751615	1.66487063	1.644268889	1.691790718	1.682528759	1.67746702	1.719057925	1.369976925
At1g18370 -0.353228876	1.041203746	1.047906899	1.408654631	0.139429847	1.500735739	0.954566826	1.573641466	0.748746576	0.508536717	0.187565853	-0.670867388	-0.382579938	-0.419237395	-0.026085858	0.179401082	0.714937843	0.615578879	0.434014275	-0.154641518	-0.735550748	0.414093348	0.436647556	0.348065682	-0.775136821	-0.90368779	-0.493543576	0.202133482	1.580145108	1.289950507	1.042114406	0.70194541	-0.551067794	-0.232209792	-0.74038951	1.107375093	0.135553954	0.382562799	-0.998242224	-0.792520674	-0.859072519	0.863676547	1.479277252	1.450789719	1.441699772	1.522033702	1.518504202	1.516597701	1.53342495	0.629307286
At1g02730 0.012994343	1.525223797	1.181513768	1.550140088	0.548180145	1.687619932	1.195945959	1.701331582	0.817196538	0.910480045	0.498071124	-0.575856791	-0.069409914	0.120573164	0.330363914	0.54275357	0.979100391	0.956148842	0.756381547	0.135356281	-0.219760904	0.768777612	0.731668873	0.722268291	-1.268212204	-0.852795664	0.098003821	0.703696294	1.704134217	1.409841971	1.153207384	0.955139101	-0.371357946	0.139823499	0.253305591	1.200141589	0.324114442	0.744173008	-1.332830232	-1.203666189	-1.28731203	0.973429699	1.740166037	1.775652682	1.705121476	1.776539643	1.748636407	1.801786624	1.725341867	0.913814259
At2g15400 0.64147019	0.945536253	1.085131025	1.174007624	0.782860818	1.337043751	0.902429341	1.415697039	1.090620096	0.983900343	0.84835051	0.573638893	0.682566022	0.657218085	0.695967099	0.800818418	0.902089204	0.802975698	0.860704399	0.709802407	0.679546912	0.770322474	0.784443927	0.716731701	0.53028612	0.446094011	0.53784055	0.741235454	1.325908728	1.284184488	1.039485018	1.033486153	0.694828483	0.908268831	0.744204212	1.311967616	0.809461323	0.76101297	0.584679272	0.426847183	0.320367791	1.23365149	1.407362686	1.329064345	1.387197545	1.430257366	1.31373167	1.351844945	1.301242676	1.10738783
At2g31320 -0.230006079	0.350814636	0.480665345	0.534112533	0.20121305	0.63389212	0.497373744	0.836883553	0.455794452	0.275468999	0.200475871	-0.340066835	-0.132602308	-0.025955483	0.021645488	0.183934877	0.259448775	0.343380344	0.231380305	-0.112092766	-0.199073606	0.135232676	0.142302547	0.13617081	-0.499250533	-0.403215584	-0.071201061	0.302864166	0.798456956	0.640857606	0.58679633	0.424099381	-0.116331958	0.533200529	0.194481043	0.697235583	0.113029562	0.378629953	-0.512857889	-0.45857722	-0.727133811	0.558995368	0.858322296	0.819148281	0.833168662	0.866568726	0.856623958	0.799044398	0.828665428	0.348970945
At1g08560 0.129788827	1.491612613	1.423301798	1.864232327	0.707332991	1.915133606	1.239390084	1.98945735	1.28869325	1.063814023	0.714572768	-0.302716163	0.179595003	0.306601083	0.52118747	0.667334285	1.228162325	1.109979042	0.921107174	0.402124918	0.031168387	0.948728753	0.994353882	0.918108266	-1.01682587	-0.623145686	0.349125375	0.839618061	2.016558138	1.815014129	1.515261122	1.295663269	-0.088430196	0.198961527	-0.3023315	1.690947726	0.842569105	1.114047421	-0.790656443	-0.991353899	-0.958138113	1.527944144	2.023009815	2.069344436	2.108102282	2.115196942	2.056475803	2.059294583	2.000909146	1.286390552
At2g07340 0.493683156	0.820152427	1.081616405	1.015574788	0.74241953	1.083561075	0.596035757	1.058117227	1.011367478	0.890020695	0.81329541	0.377750142	0.493586157	0.50439613	0.711997008	0.716635416	0.8911655	0.786095439	0.69382385	0.533553818	0.494164875	0.658426245	0.690375576	0.638449915	0.060900522	0.228568459	0.502473533	0.533595277	0.946655656	0.803111231	0.687344967	0.711393908	0.377731792	0.672998092	0.265099971	0.88649468	0.508379172	0.737894352	0.020975055	0.005448374	-0.096560033	0.804375918	1.00032171	0.911239703	0.878442716	0.965409689	0.950862958	0.894717458	0.973954626	0.699429115
At2g01640 -0.085962546	0.34102734	0.627796209	0.466090711	0.123133879	0.597702204	0.209162523	0.648555124	0.541410806	0.36193665	0.166648029	-0.013083173	0.013877392	-0.041833109	0.092575616	0.156286295	0.289694972	0.192789536	0.195429997	0.047862581	0.036938138	0.170445799	0.252701562	0.237404929	0.088322333	-0.091413028	0.077038665	0.164286995	0.653741569	0.503250047	0.37352288	0.392660207	0.116168957	0.372148573	0.062075376	0.625442734	0.192898792	0.230311226	-0.07761015	0.020757408	-0.151911855	0.470199158	0.652530315	0.612565411	0.644122284	0.660002726	0.670715605	0.614851843	0.66310893	0.321983814
At2g18740 0.613409033	1.067132206	1.203588079	1.245340891	0.876464129	1.333941494	0.733538969	1.374249531	1.124513587	1.007264173	0.955999772	0.688265847	0.70999562	0.678568616	0.89558074	0.89117625	1.053564347	0.964239914	0.916607274	0.840750477	0.809192936	0.93229144	0.869331116	0.900209862	0.547133967	0.629049501	0.556954462	0.622520481	1.38395246	1.232466405	1.020854811	0.97671712	0.75440907	0.909118534	0.60389382	1.223416891	0.892186528	0.757524421	0.561726225	0.551486541	0.426705949	1.165362876	1.233595199	1.247547671	1.327157201	1.289712254	1.323865148	1.207238714	1.256998551	0.932297795
At2g46280 1.358836073	1.683858274	2.044710976	1.939135639	1.659364781	2.050166148	1.614585941	2.024438801	1.99379356	1.813532368	1.610204491	1.374895579	1.421550234	1.433009329	1.467260275	1.580014239	1.712422483	1.70290942	1.629192882	1.422157488	1.363893496	1.595304879	1.594959709	1.545019639	1.444855339	1.389884527	1.423003546	1.348744503	1.869204537	1.802064118	1.64212932	1.696171743	1.439130495	1.585052383	1.450497017	1.884779293	1.568291189	1.63724657	1.256389967	1.076377902	1.04777271	1.929825302	1.903122702	1.840457036	1.876078753	1.899553801	1.816845464	1.859076412	1.858959329	1.665518654
At2g47110 1.966074606	2.373607916	2.593028485	2.560300244	2.297570383	2.625519208	2.328611628	2.573003519	2.594717788	2.388885109	2.314308326	2.100921042	1.969263629	1.997823585	2.129258871	2.22324451	2.376295164	2.35097884	2.244751588	2.058821163	1.958897357	2.279778808	2.262146429	2.322850381	2.103009446	1.942483422	2.070620054	2.233682262	2.619924213	2.520743996	2.396380691	2.428764315	2.09095328	2.367904509	2.059112875	2.514681204	2.291801754	2.275295248	1.936344517	1.702713501	1.613952051	2.508512907	2.611036937	2.631860617	2.671971245	2.645073123	2.597241931	2.573765987	2.612948889	2.403994298
At2g41680 1.741387935	0.998391966	0.382424236	1.70634521	2.071566888	1.420780399	2.082284512	1.055434985	0.307957967	2.007048259	1.891686824	1.432025993	1.538598892	1.640058243	1.74535241	1.795122261	1.783753003	1.776407338	1.583664913	1.79532576	1.678223488	1.656445981	1.629516202	1.59795202	1.120886801	1.491325384	1.023419999	1.049398216	1.042970499	1.259784519	1.386753833	1.168981033	1.451515936	1.067326051	0.429253846	0.911336428	0.993619092	1.638597425	1.150929705	0.77239878	0.652503933	1.084683351	1.021148716	1.182696451	0.909495792	0.981177176	1.09611845	1.122616163	1.060449787	1.123553734
At2g47450 1.742852961	1.058177883	-0.561666482	1.632709225	1.956414999	1.426682413	1.802105549	1.186485025	-0.254208163	1.970402429	1.850436978	1.657759984	1.633394645	1.664494018	1.708150779	1.706758212	1.662074272	1.850931654	1.645307201	1.740707938	1.728871085	1.661801879	1.828870699	1.822718196	1.154991487	1.75175376	1.614973643	1.34638234	1.042271121	1.208782997	1.322234152	1.218893987	1.434630454	0.877802366	0.079568928	0.895642984	1.052314066	1.693322991	0.855393521	0.872546179	0.78631368	1.214762186	1.085193149	1.221541608	1.072833545	1.09793039	1.104321167	1.134785616	1.141465226	1.129930417
At2g47590 1.236860783	0.759885335	0.131458073	1.438868709	1.611032097	1.297806168	1.712079271	1.103364234	0.035447125	1.542474951	1.460337225	0.882855016	1.006562134	1.230324351	1.395620366	1.454827008	1.499667793	1.530634235	1.25564571	1.399317274	1.222208339	1.291463849	1.287583917	1.195598371	0.403053765	0.931375132	0.299574468	0.721395538	1.01402088	1.17525304	1.17850729	1.068472031	1.17238722	0.963752231	0.366806412	1.055151	0.773275807	1.356057124	0.58774772	0.313843542	0.367555783	1.234280953	1.05084361	1.174821464	1.092499802	1.096278026	1.066571904	1.15442572	1.07552521	0.983810915
At2g33180 0.99005999	0.191841335	-0.756346539	1.145635616	1.427367354	0.814533702	1.253410966	0.471072204	-0.841707176	1.534552515	1.474498268	0.752972934	0.800662915	0.939599209	1.183979454	1.251376855	1.376031882	1.386737359	0.988956578	1.139916401	0.954257222	1.007165991	1.097262254	1.01500727	-0.013735371	0.448383346	0.025375374	0.224319282	0.377577835	0.552816983	0.691459949	0.562642632	0.743214084	0.249063073	-0.399841642	0.318036314	0.253796056	1.107828585	0.218279117	-0.43380449	-0.462063439	0.553189897	0.340686675	0.590571853	0.143768713	0.300539255	0.408949285	0.437576403	0.495705908	0.486644601
At1g67660 0.894437608	0.196939024	-0.00782929	1.019091543	1.167444583	0.91095615	1.144424784	0.75812894	-0.200252978	1.171975436	1.256819113	0.658433861	0.692400123	0.79962729	0.967649299	1.075380295	1.197617189	1.099869699	0.949674106	1.010497798	0.904543857	0.92481228	0.924945782	0.867819202	0.509994695	0.646390835	0.251865652	0.422668814	0.636375125	0.613563932	0.655132151	0.505695137	0.736194526	0.388201176	-0.065572978	0.55150337	0.464963615	0.979852748	0.390724949	0.390247989	0.197712128	0.750553506	0.673212286	0.694718153	0.645213867	0.72495783	0.75544994	0.756046513	0.689493092	0.59994412
At1g67740 2.717626255	1.722634226	-0.558745635	2.303829175	2.7838169	1.919233063	2.472723484	1.652639374	-1.103742801	2.73239467	2.730678948	2.431930368	2.51972035	2.622070989	2.617932234	2.667763117	2.594237828	2.587393253	2.513129927	2.663864451	2.628266853	2.549108353	2.646825552	2.570977076	1.708824138	2.508243645	2.32727986	2.163931714	1.589686585	1.955131234	2.098992917	2.083476193	2.438593257	1.908884389	1.153367262	1.742414229	1.940332256	2.556502314	1.774762163	1.761261632	1.546264651	2.06989834	1.679093944	1.913894472	1.560450168	1.704869044	1.686645366	1.870771873	1.747706137	2.003341346
At1g67700 1.860428925	1.064091098	0.02484973	1.704933417	2.029594698	1.382654511	1.878159613	1.062543866	0.083962823	2.009879331	2.015842121	1.662458956	1.7296297	1.887699056	1.906804876	1.951311013	1.927023013	1.872545481	1.704603169	1.892090376	1.826593657	1.818849759	1.869431047	1.773748015	0.985908912	1.727038864	1.366815498	1.346624512	1.001657306	1.312649326	1.43932159	1.334516344	1.665959979	1.152013791	0.398818687	1.074605717	1.167573659	1.883103868	1.013998402	0.873593297	0.687606696	1.297900461	0.910097822	1.144892043	0.846926962	0.904466244	0.965541753	1.109359478	1.066228389	1.23884846
At4g17740 0.832612741	0.243099788	-0.188713289	0.923575063	1.194198853	0.620917673	1.226873611	0.589214932	-0.21290953	1.223766514	1.104135766	0.634104578	0.786296278	0.879726711	1.01859617	1.131861434	1.183235265	1.177545342	0.834542122	0.997933033	0.961505084	0.825719196	0.925575255	0.859570293	0.224030593	0.786236156	0.438548215	0.389549182	0.650546983	0.627599236	0.71592361	0.569370751	0.665158729	0.483613163	0.406947558	0.598104794	0.409078419	0.978008269	0.286115544	0.270105823	0.154018922	0.594680391	0.455977097	0.7039285	0.479385912	0.568303021	0.63366275	0.615709679	0.645846875	0.428106108
At4g14890 1.924226349	0.959353966	-0.133509125	1.803243077	2.172684459	1.496996656	1.889676729	1.179384851	-0.06244862	2.11158565	2.1200564	1.612343309	1.755704985	1.886420624	1.959503509	2.073504805	2.041448302	2.055936539	1.723692362	1.9879525	1.913761763	1.853945208	1.934455259	1.875129506	0.810865539	1.669907412	1.256591958	1.127666471	1.191420806	1.403350557	1.48234497	1.416286993	1.524484247	1.14005131	0.376995841	1.194636637	1.166723243	1.862681338	0.88528016	0.543470413	0.693416886	1.459041181	1.174757824	1.309922519	1.123342604	1.123465806	1.240004358	1.308493158	1.318540463	1.365833955
At4g17600 2.053714395	1.24569115	-0.582615734	2.105923307	2.335891872	1.77289236	2.189386146	1.481881295	-0.783046249	2.293968636	2.261839819	1.745581737	1.872674299	1.998134969	2.090074868	2.182706253	2.235173643	2.267781731	1.984063128	2.118640881	2.00797589	2.048649697	2.045432717	2.022342684	0.935037896	1.731210604	1.26824737	1.454204346	1.512433267	1.726722441	1.817649283	1.612351994	1.738425895	1.470440455	0.806670537	1.432939396	1.429870494	2.031032219	0.947896487	1.117828997	0.97489006	1.619463969	1.502904133	1.624961415	1.218883265	1.353190391	1.568083904	1.604327485	1.538970357	1.647085255
At4g15510 0.726350139	0.010439448	-0.745130547	0.765188082	1.161737725	0.489260143	0.953615349	0.1817753	-0.875782908	1.136104719	1.041550838	0.302722468	0.380047269	0.665753504	0.876036338	0.912973901	0.924772099	0.874238097	0.810486468	0.950847002	0.70934514	0.661593886	0.770816353	0.633360748	-0.579992653	0.284353959	-0.131636701	0.078622109	-0.017823399	0.118210084	0.211282824	-0.046046388	0.199174002	-0.028677809	-0.628028677	-0.295650534	-0.270452501	0.653110318	-0.759655689	-0.768175149	-0.749844663	-0.062483015	-0.152662994	0.098168002	-0.137965319	0.020932425	0.090961958	0.00816735	0.038897977	-0.290434778
At4g16410 1.467664753	0.779616705	-1.33152631	1.298100412	1.63398824	1.047011471	1.389767335	0.810232376	-1.467266511	1.632902904	1.605796932	1.417270714	1.418381124	1.425694325	1.454887592	1.53108254	1.522694505	1.533159246	1.333581809	1.44127517	1.362014934	1.38646761	1.436514136	1.44106205	0.794149303	1.434823886	1.115382681	1.100417758	0.767139704	0.894965514	1.090998903	1.033013014	1.294050342	0.840926602	-0.041007094	0.737316506	0.907964487	1.484964137	0.740131523	0.433199266	0.420504708	1.011005677	0.505153902	0.80101328	0.566433445	0.642806544	0.683663196	0.82043329	0.752510718	0.941464918
At4g14870 1.343235201	0.509272492	-0.071908797	1.288206085	1.588983448	0.949594905	1.346779045	0.651008649	-0.046302074	1.58853315	1.568700994	1.108724912	1.178971758	1.218730002	1.357479001	1.448736962	1.51612306	1.428326781	1.327347722	1.444392485	1.367961286	1.343448609	1.329399155	1.316686024	0.504575745	1.118990219	0.86305719	0.683683377	0.676423985	0.879800379	0.982429081	0.854461339	1.12820442	0.808600012	0.089844413	0.70895074	0.761414137	1.467381922	0.601132694	0.710761271	0.634115373	0.940195613	0.572544856	0.796281768	0.569594888	0.560930335	0.647303106	0.666040281	0.812051959	0.74203392
At4g16390 1.082132777	0.672106469	0.232585923	1.578535573	1.593732821	1.460912639	1.756636054	1.157371606	0.174301403	1.791447942	1.615892169	0.975401123	0.900539018	1.01903364	1.231048736	1.399533563	1.549099087	1.525250624	1.182896995	1.22602687	1.060763566	1.236912502	1.279149053	1.281190471	0.808334562	1.063453809	0.519882943	0.458042393	1.088957174	1.070782942	1.040441805	0.987641898	0.996288377	0.852016448	0.384758482	0.986033001	0.798298787	1.309955287	0.56996283	0.474987767	0.291649134	1.149370995	0.946210384	1.166734616	0.912772008	1.006626879	1.144934102	1.175394657	1.141603126	0.83438819
At1g51110 1.379036084	0.210879532	-1.292964491	0.938637478	1.482788699	0.564825722	1.383748658	0.314934429	-1.224949249	1.436637074	1.373769881	0.922987764	0.973114284	1.150211664	1.179303718	1.225939327	1.191432037	1.32063301	0.911055218	1.23448891	1.108373551	1.064088078	1.178312844	1.013397074	-0.246053502	0.852947419	0.515561141	0.530166203	0.219305628	0.51820599	0.766199804	0.682688371	1.326182201	0.516313411	-0.09111328	0.408319198	0.601818359	1.382968489	0.91502412	0.470394386	0.138372986	0.581664802	0.369244819	0.614061618	0.351219022	0.351512083	0.454589072	0.54059967	0.376732455	0.603213936
At1g51100 0.673406248	-0.329058552	-0.859650965	0.782232498	1.121723763	0.434896315	0.861628999	0.018441927	-0.820012877	1.16714234	1.037069098	0.218482624	0.340947912	0.421669482	0.656792483	0.693595895	0.889371051	0.89438141	0.615175505	0.636320451	0.4762256	0.521618882	0.678341253	0.561992619	-0.304227432	0.016491375	-0.140715387	-0.219040359	-0.14681064	0.0874914	0.124893993	0.034083444	0.357978189	-0.011562626	-0.678802789	-0.235868735	-0.054668808	0.556490962	-0.317210991	-0.248318669	-0.434606959	0.121688059	-0.102247318	-0.009904582	-0.333744935	-0.19857636	-0.061318223	0.00272692	-0.068230708	0.05156704
At1g32200 1.132559737	0.472037579	-0.097024221	1.236042551	1.510995565	0.932268757	1.330468539	0.628364415	-0.20582627	1.415167784	1.27745059	0.790493581	0.831062621	1.01349671	1.09226003	1.200187794	1.244401276	1.210042831	0.922003058	1.084546274	1.092007537	1.04591155	1.040831799	0.970735225	0.557251591	0.883806015	0.454859901	0.500096253	0.640504558	1.036906393	1.049100355	0.804255759	1.006061847	0.934696732	0.560941083	0.674261021	0.552541791	1.143342762	0.426528351	0.421377008	0.100678723	0.847172818	0.611723013	0.763952962	0.583287159	0.63869559	0.650726263	0.718080483	0.651347392	0.754403871
At1g26230 0.85575686	-0.303678277	-0.933392921	0.699484756	1.064311294	0.343642078	1.27388535	0.189409349	-0.967387045	1.069959677	1.052414223	0.599991813	0.803049976	0.884087688	0.945596027	1.021391905	1.032154919	1.015219448	0.701816599	0.985824239	0.885788254	0.7397956	0.834097741	0.753763696	0.114046203	0.691466844	0.139848502	0.174382143	0.205907513	0.508599314	0.676983504	0.473012695	0.865730901	-0.115419374	-0.488820485	0.170958423	0.289420475	0.994285616	0.045541779	-0.282835059	-0.408200356	0.43561963	0.064195531	0.278057159	-0.002405052	0.142931602	0.319091214	0.373371089	0.286413732	0.350712902
At5g28750 1.849174985	1.314890428	0.732255689	1.875889126	2.024708504	1.652788538	1.816730728	1.370420837	0.625200515	2.044255124	2.012367553	1.73241318	1.647232808	1.718981163	1.804054148	1.84536215	1.901498805	1.884910152	1.735093422	1.800434985	1.738487145	1.708864995	1.764197206	1.709105134	1.006239169	1.516817142	1.1961737	1.114857477	1.314805582	1.461364406	1.501877894	1.465301039	1.780370206	1.357126561	0.88670189	1.339691397	1.377286187	1.827748026	1.475947451	1.257985563	1.090248719	1.458948793	1.184821121	1.432094771	1.191440239	1.227132144	1.370815767	1.360608182	1.37272068	1.333669427
At5g28500 1.72437473	0.9800314	-0.261927461	1.807580073	2.061467323	1.559803083	2.092763166	1.203856786	-0.399416907	2.059145561	1.988184034	1.627276388	1.557054356	1.647235725	1.82050061	1.850711323	1.952951527	1.950699444	1.65776579	1.825728374	1.724339491	1.806780135	1.737621024	1.733435924	1.154390851	1.359969248	0.987412555	1.060668065	1.040909645	1.303776443	1.401594277	1.282365636	1.447561791	1.211399842	0.463930831	1.048271895	0.993021	1.723471104	0.757119666	0.705620587	0.741430798	1.300391473	1.071755318	1.351160152	0.963269034	1.016039675	1.156904986	1.236180735	1.219790721	1.280697245
At5g10690 0.767487894	0.388073175	-0.184740721	1.035441548	1.143668442	0.830870888	1.223773645	0.685979765	-0.30827702	1.261832338	1.106626921	0.59592896	0.645947067	0.794176213	0.839151981	1.016923232	1.078840475	1.212715459	0.753691175	0.806074597	0.753093056	0.768434411	0.929742928	0.844192428	-0.062609841	0.481614379	0.065258421	0.337077122	0.553209758	0.57688182	0.621268874	0.4516728	0.439084089	0.413906032	-0.198031927	0.368289408	0.22735873	1.005209258	-0.299235221	-0.106796881	-0.459935854	0.447958261	0.528586868	0.630213087	0.398667549	0.618670666	0.864286332	0.595141753	0.612835538	0.35513828
At5g08280 2.001237391	1.516493141	0.811126573	2.248826242	2.400867611	2.053854181	2.237370822	1.707015771	0.664186556	2.39003435	2.389782757	1.614756792	1.761598546	1.957174888	2.116055107	2.238432594	2.309344148	2.232832343	2.073777086	2.14278678	1.954568026	2.088185844	2.081186266	2.013208367	1.156366105	1.397804594	1.22363474	1.30890329	1.496935959	1.705757792	1.686356336	1.626605461	1.572245003	1.776802967	0.957191574	1.49854543	1.475088978	2.137742258	1.028653212	1.270630701	1.13763667	1.788190831	1.32453955	1.675708073	1.341198035	1.45561582	1.571755499	1.707079097	1.62658005	1.541951015
At5g19370 1.724784663	1.292000312	1.140046905	1.73285741	1.902260216	1.587668305	1.786920222	1.362949992	1.071945474	1.839294398	1.80745062	1.507211588	1.547921896	1.664370049	1.74703889	1.785558403	1.827422565	1.789730168	1.643390988	1.756761386	1.64238741	1.646244385	1.665387276	1.636883471	1.21734299	1.504545483	1.18618092	1.312273443	1.408120588	1.420509641	1.488304465	1.430712303	1.587907503	1.523691068	1.085156625	1.389643789	1.299838015	1.806879806	1.328000542	1.020316075	0.838293113	1.509011949	1.252601529	1.385828493	1.280079255	1.352321698	1.380538409	1.391224861	1.41319318	1.387395848
At5g20935 1.14064013	-0.642935105	-1.455274067	0.291182144	0.986629114	-0.044834656	0.7660293	0.021439681	-1.373947412	0.771779899	1.008507087	0.91791957	1.038817912	1.109621967	1.129736175	1.064529475	1.042299969	0.882908863	0.651567102	1.082929122	1.048415485	0.858643835	0.85376318	0.8293685	0.063714629	0.992111317	-0.090672671	0.181179397	0.025928492	0.281237114	0.513224288	0.153701155	0.675313202	0.081711682	-1.058870718	-0.285779928	-0.266405654	0.52748766	-0.312499757	-1.104602965	-1.103692518	-0.225692987	-0.127333583	0.042765695	-0.165816883	-0.117897999	0.081799926	0.078119655	0.078871672	0.162027848
At4g36810 1.246416215	0.76638923	0.399116663	1.369618797	1.459813918	1.150914685	1.52604547	0.896238871	0.359080667	1.430349825	1.360158026	1.120568189	1.054176957	1.154011591	1.248036787	1.241381398	1.424022368	1.384220857	1.104310904	1.266796985	1.209512891	1.189267263	1.228863611	1.18029594	0.831300487	1.115057761	0.875555407	0.99012161	0.917481445	1.03416103	1.093308722	1.01231356	1.125262973	0.996867691	0.700504687	0.900587034	0.924942255	1.35123224	0.955607323	0.859930756	0.811258699	1.093796645	0.83167086	0.99243767	0.804626547	0.90860237	0.948318561	0.987991291	0.870675426	0.976453641
At4g37040 1.384794361	0.721620334	0.409954914	1.251064385	1.576883771	1.046130263	1.445468295	0.883347779	0.310239446	1.505742064	1.463631743	1.155436061	1.227769499	1.291041001	1.389245064	1.455739342	1.416294062	1.330173528	1.267026935	1.418671976	1.327287457	1.211388304	1.243388123	1.192069999	0.721499442	1.111297259	0.784948231	0.761945846	0.781921626	0.84372019	0.972254252	0.872302661	1.19370867	0.781029555	0.559100516	0.704355158	0.799989132	1.280867966	0.934874486	0.738481106	0.624241694	0.778396399	0.664283475	0.824135679	0.668695871	0.739105213	0.772605123	0.780571126	0.804978067	0.792987362
At1g31920 0.610243621	-0.112605046	-1.372228969	0.378457758	0.786998468	0.192178791	0.825396682	0.307507037	-1.310255816	0.751078549	0.722984122	0.365288493	0.331201349	0.394152559	0.460930705	0.529892067	0.537240496	0.69221068	0.376197353	0.591252169	0.539571684	0.448432106	0.610704999	0.522183449	-0.281304631	0.497196936	0.26970374	0.037262394	0.352942691	0.336582382	0.420750022	0.114888832	0.328553808	-0.030974563	-0.759144322	0.0617221	-0.036772255	0.684457064	-0.388048847	-0.371829239	-0.467482815	0.130063497	0.360058798	0.451982414	0.290028374	0.38659818	0.390932765	0.473870771	0.434843709	0.021545489
At5g16710 1.944346552	1.193296219	0.59488275	1.660305447	1.987617814	1.348424769	1.87355358	1.005485481	0.656985343	1.921404024	1.91585464	1.644940326	1.794539866	1.899083919	1.9396663	1.894137932	1.840268216	1.879903915	1.802194291	1.968869541	1.926143181	1.778544108	1.800667991	1.757290446	1.204570374	1.55082883	1.268314262	1.285140084	1.009528056	1.271126126	1.412915546	1.31432927	1.723062144	1.244587744	0.609549426	1.054931779	1.267765423	1.760441455	1.339837754	1.089783278	1.129386722	1.358466531	0.995653466	1.226196854	0.845790512	0.95319294	1.11118561	1.142264885	1.068628811	1.312079568
At5g16140 0.411660894	-0.329663313	-0.569080268	0.641520656	0.818717039	0.324635106	0.638154738	0.264988097	-0.634608999	0.80785227	0.690414593	0.242417984	0.252974853	0.344103606	0.432467177	0.511755721	0.762840196	0.652321125	0.416060389	0.50388574	0.39462728	0.34164665	0.408311049	0.246659928	-0.104610867	0.126079611	-0.06811812	-0.214678741	0.133583673	0.178497694	0.271413495	0.018806463	0.316814047	0.051396439	-0.622109435	0.197423322	0.014094333	0.66124818	-0.052464318	-0.411169397	-0.85622967	0.219275889	0.101641033	0.228901223	0.122740433	0.124389938	0.215912386	0.167568605	0.288946415	-0.001375304
At5g16715 0.784259876	0.221950876	-0.183607841	1.182987787	1.330669561	0.947625668	1.504789677	0.689295907	-0.1636578	1.319857338	1.156741419	0.697782334	0.689672539	0.804358849	0.976241462	1.102955577	1.239165783	1.246131108	0.765194469	0.935293635	0.808718301	0.946179593	0.876468418	0.843552859	0.461533795	0.579049637	0.148635085	0.216548693	0.650499399	0.721514534	0.763734607	0.693058258	0.856524152	0.490314423	-0.076149635	0.746103909	0.522806513	1.083853271	0.113067046	0.062433054	-0.231911335	0.86870924	0.669574835	0.776754152	0.532412284	0.662686135	0.68811191	0.739972882	0.709705257	0.586143744
At5g14910 1.803753829	1.002485212	0.203954574	2.053271063	2.201258659	1.783439176	2.010432666	1.504527869	0.218509179	2.218156639	2.171838452	1.578811967	1.687605142	1.837307942	2.005240709	2.105739534	2.153439416	2.114221624	1.841784597	1.982709245	1.85368338	1.93859591	1.94694335	1.876915972	0.932037984	1.523148227	1.053173369	1.179434608	1.392765748	1.535663244	1.613841608	1.426331354	1.618323423	1.364873189	0.511082405	1.402213183	1.363876461	2.0337162	1.032454851	0.886446933	0.780447019	1.599651438	1.245614775	1.541184321	1.19884834	1.320627451	1.406708678	1.491082259	1.410721068	1.306361154
At5g27560 1.423576486	0.588973332	-0.178927331	1.198310373	1.515349002	0.90001834	1.464474612	0.594662425	-0.213013786	1.478902156	1.485415283	1.280873859	1.271922565	1.32127597	1.362743364	1.417262732	1.384730639	1.295413667	1.171509773	1.372129352	1.291371576	1.225487724	1.313780897	1.208759286	0.968861189	1.321586459	0.808141349	0.652199466	0.573893133	0.79659642	0.96620992	0.901345741	1.369119229	0.576914812	0.054683066	0.616978249	0.797221993	1.407521976	1.080033161	0.563196713	0.448523504	0.834118026	0.539101395	0.788530369	0.500532915	0.650735906	0.745242178	0.74423803	0.733898427	0.833921313
At5g27290 1.222268933	-0.020600109	-1.285235741	0.624184726	1.367548376	0.08464452	1.115018739	-0.066125238	-1.273701389	1.139052719	1.216031713	0.753807058	1.038496434	1.213905325	1.267446154	1.261808961	1.19328864	1.083568779	0.8293327	1.239959393	1.220190634	1.029910571	1.041074626	0.984842259	-0.852453	0.696254867	0.664975224	0.707657697	0.024945946	0.464812396	0.702317282	0.497791391	1.052674549	0.077527986	-0.75001824	0.16874307	0.557404763	1.269339559	0.086680684	0.488003776	0.307408861	0.627002186	0.003139589	0.280124073	0.008788133	0.012018389	0.132345907	0.154247567	0.077303761	0.459548622
At5g66470 0.986205765	0.614748775	-0.090132407	1.422824276	1.527366487	1.201303547	1.520552093	0.803059849	-0.225849423	1.598908328	1.496754327	0.776955161	0.840397537	0.973697021	1.229358459	1.307851854	1.49159861	1.402191288	1.11595023	1.181969252	1.00490634	1.138048561	1.089204879	1.070388512	0.436690012	0.61239323	0.182455601	0.295291292	0.756933222	0.831426724	0.866122639	0.684160645	0.739247186	0.600486768	-0.024932438	0.713097478	0.558000185	1.291557156	0.141947102	0.126297719	-0.024249993	0.907162629	0.699349182	0.903147868	0.607350991	0.709769611	0.86617291	0.842741722	0.91424853	0.602833518
At5g64580 0.477195406	0.098907302	-0.122711696	0.942928702	1.014601368	0.764951428	1.152668558	0.476465376	-0.250175185	1.159595841	0.95023888	0.296143696	0.176259225	0.322846245	0.576657658	0.69570066	0.924735523	0.962064647	0.49280966	0.618237286	0.44976596	0.645582499	0.605097264	0.597869161	-0.062832145	0.141414577	-0.133599842	-0.030544013	0.434853244	0.478888206	0.434109327	0.307067052	0.478424705	0.285069287	0.247557818	0.335664804	0.052270502	0.664101586	-0.057459531	-0.16620898	-0.349516379	0.43148739	0.374731506	0.530066655	0.285440264	0.431858948	0.566090058	0.518754879	0.51961448	0.226101475
At5g64040 2.765898286	1.9113938	-0.375127943	2.419410675	2.825208355	2.051136952	2.489499156	1.706115866	-0.42104188	2.731198504	2.794906783	2.504665525	2.579268751	2.683692322	2.700215242	2.732618955	2.633319327	2.63386041	2.633102708	2.720856213	2.717924011	2.6843207	2.749220275	2.687301668	1.454857458	2.545405642	2.555092319	2.372029013	1.590836024	2.104468763	2.28910654	2.198200218	2.573819876	2.014877106	0.791618362	1.812468454	2.161767027	2.72477234	1.872355308	1.938353581	1.596554815	2.217005433	1.544832819	2.01101531	1.524535736	1.709426058	1.714918288	1.880696991	1.790562797	2.101784838
At5g63310 2.063199372	1.705536582	1.101698787	2.274923355	2.438218398	2.142269986	2.327562047	1.848655637	0.950069265	2.481396168	2.398837886	1.615429858	1.833269083	2.020320158	2.194806192	2.273518807	2.322742247	2.306581401	2.152032094	2.244947576	2.028773039	2.111135797	2.116359367	2.039281295	0.662299909	1.224007912	1.149890662	1.513237161	1.761549049	1.846999814	1.904014426	1.842157682	1.787210929	1.778606652	1.115374317	1.666796045	1.512633824	2.263578071	0.798415105	1.020912076	0.902885976	1.886468984	1.646783323	1.824714828	1.524464718	1.669417016	1.773913455	1.841494325	1.858464797	1.797272433
At5g58260 1.299490526	-0.453344124	-1.493290572	0.755413477	1.421651249	-0.010980898	1.362269506	-0.119278699	-1.450707876	1.313038178	1.341678253	1.019164991	1.255987972	1.402932204	1.416711762	1.416207923	1.402683073	1.369467149	1.036870346	1.422753569	1.39920043	1.210019755	1.233135817	1.154765651	-0.250690931	1.161652665	0.620460573	0.597723624	-0.127810334	0.528377357	0.784850585	0.679258066	1.185967305	-0.299181719	-1.229699656	0.11956801	0.437475732	1.334896572	0.359093842	-0.484312624	-0.60071728	0.518797061	-0.070373919	0.162427729	-0.629135229	-0.32559861	-0.081063034	0.13958417	-0.171487286	0.71458477
At5g58250 1.511920355	1.209524618	-0.145907639	1.893559517	2.006284711	1.760027915	1.814790865	1.307919968	-0.13589794	2.027082197	1.971883078	1.258820401	1.305418692	1.471598578	1.696375118	1.829968682	1.911249839	1.902129326	1.667811608	1.681894456	1.478216647	1.687435943	1.723314871	1.631949573	0.688231807	1.11143294	0.774550052	0.950297179	1.05213607	1.224543309	1.158755259	1.221368735	1.12316746	1.332354565	0.672107386	1.107063798	1.024199267	1.742533738	0.497616006	0.536888096	0.448247084	1.394285094	0.932337354	1.271821341	0.895062373	1.077278812	1.190491897	1.259788102	1.233858814	1.099040262
At5g57930 1.328261002	0.533538395	-0.204575006	1.049724208	1.31710268	0.845657379	1.517050769	0.737778192	-0.171832682	1.349703133	1.308281821	1.172471244	1.278784797	1.280623617	1.262865875	1.265971496	1.272441103	1.364642052	1.086252205	1.272267859	1.253071342	1.19405007	1.272115395	1.259523256	0.738663317	1.331521987	0.892873949	0.785795316	0.709776661	0.827894224	0.931749555	0.721530744	1.081477071	0.41536847	-0.383850514	0.532307845	0.560286638	1.219606265	0.640748351	0.20736055	0.133842167	0.661404822	0.628812932	0.792296279	0.528636519	0.666724471	0.746695746	0.777184989	0.770164487	0.648447433
At5g57170 0.732816207	-0.057363753	-0.007834005	1.193246896	1.349966327	0.791839787	1.161545061	0.648984494	-0.10249328	1.314524996	1.226350654	0.74416455	0.704342226	0.730970348	0.960536502	1.128434045	1.319894303	1.282443428	0.726727982	0.900867794	0.801958989	0.976317163	0.960202955	0.882433316	0.118771318	0.664104945	0.091584373	0.088211861	0.63747125	0.76568925	0.746181254	0.445714279	0.686182721	0.231133324	-0.493731305	0.512351445	0.187715345	0.965773719	-0.14909334	-0.305777962	-0.631491095	0.65808696	0.54197749	0.724914012	0.530994625	0.558834566	0.618912821	0.638135441	0.573925159	0.405712123
At5g55710 1.2562535	0.317053027	-0.124240277	1.088089638	1.476409467	0.832972392	1.157833717	0.626669559	-0.089135917	1.383074407	1.348109947	0.922477902	1.068947791	1.184661624	1.296565521	1.318688384	1.316214555	1.219639308	1.054327118	1.265628693	1.204459842	1.129880624	1.181779178	1.097282538	0.411005555	1.102590423	0.668348379	0.603584401	0.611759708	0.654642776	0.711177298	0.740457275	1.022036944	0.893934062	0.277159084	0.588627452	0.601207243	1.166867355	0.70014204	0.597123732	0.429399566	0.713603237	0.415970035	0.697712637	0.564751886	0.529056032	0.568895664	0.716736615	0.578075874	0.586782384
At5g55220 1.42261286	0.331022252	-0.401559364	1.74324321	2.013262951	1.325185308	2.033505066	0.842453858	-0.513901884	2.053199443	1.944075501	1.196439069	1.151439994	1.322284739	1.60933441	1.777418815	1.885879131	1.805358619	1.463932356	1.653397998	1.455703545	1.506395479	1.47515093	1.376097889	0.620619701	0.87335974	0.283222258	0.290555128	0.725534235	1.061775561	1.074050779	0.945466046	1.250385598	0.851263698	-0.081319041	0.889655965	0.786792545	1.734779399	0.249173144	0.29219046	0.196722835	1.234200422	0.622627349	1.017955208	0.514396569	0.61881872	0.858224361	1.016332086	0.859490227	0.83989608
At5g54270 2.896149635	2.352693766	-0.168356035	2.721183919	2.9767395	2.475150945	2.652056491	2.169348122	-1.352198702	2.920790378	2.944869338	2.725487089	2.670235757	2.778784624	2.681048653	2.77710927	2.727609715	2.850477951	2.742504128	2.776777238	2.792824349	2.811976458	2.889744003	2.864055971	1.455964176	2.601237802	2.763340217	2.633463297	1.964855001	2.369453544	2.443898648	2.32755257	2.545111076	2.219717909	1.231676459	1.984202014	2.279711499	2.872432815	1.661335158	1.754915605	1.562943554	2.370708232	2.040157302	2.381772471	1.894265637	2.136763782	2.083716329	2.308861231	2.250997079	2.214696158
At5g54180 0.325113559	-0.325572812	-0.593838225	0.651749925	0.802235661	0.38824167	0.885423446	0.124849557	-0.64052023	0.741930321	0.625441968	-0.055007508	0.104771504	0.14136816	0.41256287	0.474120243	0.643215719	0.591999384	0.358074174	0.571478589	0.375172006	0.350449854	0.313160919	0.242640003	-0.537357778	0.118800056	-0.360731546	-0.128647404	0.11052297	0.074690402	0.122524374	-0.078452439	0.255090002	-0.184444679	-0.898797601	-0.155506436	-0.099689219	0.61503171	-0.382761363	-0.635391393	-0.722108011	0.283929247	0.131799471	0.113793053	0.02461199	0.06773371	0.163495213	0.131226766	0.07335915	0.01628035
At5g53490 1.580045039	0.670511128	-0.734956753	1.35405744	1.824939274	0.945229745	1.48137849	0.698140722	-0.635737967	1.779192262	1.816565665	1.245601829	1.39537403	1.513907424	1.63251458	1.670256102	1.655762716	1.577006805	1.536650216	1.664513705	1.576484353	1.573965636	1.593287617	1.518007677	0.424795109	1.216196197	1.018946009	0.933128382	0.679329807	0.976574321	1.075753932	1.064247867	1.40730132	1.068181442	0.139084864	0.826472522	0.894943156	1.76712474	0.57892887	0.955493593	0.658335949	1.03853493	0.787458229	0.889266264	0.639830403	0.717020277	0.731600971	0.845752524	0.721726436	1.117205568
At5g53860 1.0997833	0.912073069	0.587540371	1.335491932	1.42369165	1.197202199	1.298073814	1.13679345	0.497238876	1.419790836	1.401848363	0.979498541	1.044474781	1.125494197	1.15158411	1.281342665	1.290515175	1.383050511	1.117971992	1.118273155	1.078185733	1.120711684	1.154471582	1.131021645	0.374682044	0.780871436	0.82750782	0.936631606	1.089242535	1.086434601	1.071587306	0.955020717	0.964209948	0.75526006	0.130817043	0.94251067	0.771675606	1.272834143	0.309804673	0.38372294	0.321114142	1.040183969	1.064991212	1.070293935	0.967896816	1.035659885	1.00193222	1.0626422	1.073313806	0.892391587
At5g52960 1.304522622	0.481282273	0.055402921	1.44173426	1.7629349	1.109434469	1.311046317	0.762267108	0.202803441	1.696593609	1.6549776	0.874269188	1.02832613	1.224686755	1.449514125	1.560111538	1.572447593	1.546845842	1.308067378	1.420140246	1.234971065	1.332561219	1.313106975	1.232110203	0.313454969	0.795541122	0.67463943	0.638946105	0.627040666	0.799393942	0.833659907	0.632136378	0.901891179	0.605076406	0.02945076	0.573459887	0.587133737	1.391985728	0.297073892	0.335084862	0.233175163	0.904527028	0.59889623	0.706943786	0.503704899	0.548933802	0.565328377	0.619628626	0.726054213	0.632903702
At5g52970 1.510308862	0.496489962	-1.168951717	1.396260504	1.851704322	0.98996504	1.45421852	0.866627809	-1.154961256	1.748463821	1.748390753	1.176430048	1.321757294	1.43935758	1.57701792	1.62818669	1.647921009	1.699055631	1.38420811	1.585119686	1.514856158	1.452842069	1.45649941	1.340759864	-0.148524808	0.814865535	0.780164773	0.957397324	0.823302544	1.007588465	1.071381628	0.916532293	1.20783233	0.75117966	-0.663126844	0.905135162	0.683313929	1.584889003	0.092609579	0.139764073	-0.427350048	0.978814712	0.77928978	0.889428503	0.653968338	0.686548878	0.751513764	0.880781613	0.768658437	0.902579962
At5g52440 1.712697052	1.016548634	0.315328127	1.736581534	1.957091132	1.501992571	1.810086411	1.212877788	0.348064117	1.918446054	1.840781594	1.472826987	1.524557153	1.612407127	1.669528076	1.706700438	1.778762469	1.795465386	1.517126737	1.639528437	1.570448114	1.623144151	1.621566074	1.582664191	1.004440843	1.407155817	1.19053829	1.02933112	1.117908092	1.211192878	1.301183108	1.17216048	1.429796202	1.215675673	0.69064148	1.059228869	1.101311228	1.725697431	0.998750348	0.969272123	0.827539724	1.321132161	1.056295017	1.174498016	1.062226271	1.067378411	1.072196443	1.222211362	1.150237522	1.18174855
At5g52520 1.263680811	0.714208488	0.512803543	1.491822469	1.631039644	1.234351944	1.719048421	1.010104361	0.417354946	1.669483977	1.573131346	1.037771006	1.108429221	1.197039911	1.317513608	1.432848047	1.470294802	1.468081869	1.278217852	1.388306337	1.24655365	1.267530884	1.233412428	1.17089714	0.972124263	1.135542553	0.51664141	0.540565318	0.949224122	1.024474705	1.049217687	0.924825234	1.127612412	0.870314401	0.283329271	0.826544674	0.767663028	1.345415311	0.920804445	0.678132565	0.4463332	1.053722725	0.861463323	1.036691663	0.88578222	0.926725451	0.960431538	1.044721069	1.035903364	0.854784252
At5g51820 1.512717302	0.632404604	0.045228368	1.176351031	1.61079965	0.781478518	1.792866798	0.657630225	0.054959041	1.541328991	1.619098654	1.004157446	1.318006457	1.539710154	1.64473518	1.66032017	1.646480048	1.517995588	1.354905377	1.631068624	1.516345606	1.428334505	1.349851884	1.288057966	0.520188819	0.950131	0.414726123	0.702453988	0.678027301	0.900701726	1.066371531	1.007951603	1.153913743	0.961314507	0.519086375	0.836395489	0.766325431	1.356619632	0.630443655	0.174160644	-0.00350369	0.943168982	0.597845907	0.814970846	0.60972817	0.573548382	0.471600499	0.798553316	0.812183418	0.873362678
At5g52100 0.714956257	-0.438459175	-1.316569949	0.882538147	1.160302058	0.52145504	0.941063495	0.411349022	-1.222882123	1.164266037	1.029854968	0.422801236	0.630349515	0.750575245	0.822150746	0.900280915	1.087906291	0.946242478	0.595343226	0.816664966	0.699035116	0.764879107	0.723169848	0.651508202	-1.029382381	0.386273497	0.021054596	0.204035524	0.435671161	0.559676421	0.697832093	0.413557195	0.547301253	0.359680781	-0.762290308	0.271813586	0.249748923	1.013811299	-0.817698936	-0.423076183	-0.95630129	0.473143923	0.38087713	0.484219109	0.267280554	0.362865152	0.351245713	0.400183692	0.426529778	0.442451713
At5g51540 1.05632836	0.442842962	-0.203745418	0.987371777	1.262933252	0.734819739	1.030478472	0.626714228	-0.213040605	1.20846961	1.190601366	1.121338283	1.14096414	1.12958782	1.167812277	1.188078861	1.221050315	1.090172408	1.037381999	1.191992685	1.185923975	1.075999868	1.045468809	1.011811428	0.310257035	0.902729677	0.628654009	0.539021095	0.578098149	0.702327096	0.73276144	0.671193734	0.774357707	0.745672851	0.009088979	0.551631312	0.395952572	1.076549695	0.145721788	0.251068504	0.150500168	0.678915528	0.556466061	0.689879491	0.508690007	0.600685634	0.642522296	0.714269525	0.661534079	0.637479527
At5g51110 2.021978016	1.198612907	-0.799369057	1.755170138	2.177095708	1.44027859	2.000655387	0.938829316	-0.458855636	2.119504761	2.073757497	1.825742079	1.886798379	2.001045187	1.996234828	2.017066663	1.974426761	2.008511356	1.896319655	2.079514207	1.99551234	1.912149858	1.959946713	1.90325605	1.183173172	1.713363462	1.363290022	1.234624204	0.805656574	1.220178361	1.449960035	1.390831682	1.80344255	1.203222228	0.348061972	1.005927747	1.173112856	1.932850015	1.222224831	0.823163375	0.684605726	1.334147481	0.855226083	1.227325695	0.646864275	0.849220606	0.977787484	1.156386546	1.075081741	1.28082038
At5g51010 1.943205623	0.805844941	-0.039227277	1.482371671	2.035778246	1.055890699	1.608606427	0.844884355	0.049107164	1.826699468	1.824269396	1.187235064	1.45154578	1.614830561	1.758919112	1.734404278	1.670528643	1.731562998	1.600102394	1.828618458	1.765627689	1.70496618	1.671504294	1.667914673	0.788152188	1.627454745	1.212790844	1.092965589	0.84589747	1.106455028	1.378568979	1.329556656	1.817721849	1.232907409	0.285033673	0.996033833	1.165615332	1.696474185	1.369106459	0.933417391	0.770331257	1.192459042	0.88707253	1.050293328	0.792590246	0.760348799	0.872821291	0.955030321	0.935399578	1.329365661
At5g51100 0.731801412	0.497791789	0.027101894	1.556285087	1.342745752	1.395010731	1.374947761	0.997852162	-0.106527543	1.424102582	1.270191723	0.547180961	0.686575535	0.783573818	0.992649592	1.161266043	1.438896755	1.27661145	0.998362406	0.889073889	0.741001297	1.010343331	1.005660118	0.892763176	0.375809324	0.327586321	-0.105043063	0.222597788	0.915514123	0.99080158	0.857660145	0.770236734	0.596491114	0.833699791	0.162848598	0.819410003	0.678163559	1.214124696	0.163891976	0.173931136	0.111013779	1.086919108	0.787281243	1.071182814	0.787537891	0.794252045	0.960553056	1.062711008	0.996413404	0.6366594
At5g50250 1.622935332	1.155785649	0.778230336	1.868847544	1.960448132	1.58790154	1.917221688	1.295259085	1.02029873	1.984629095	1.88482003	1.447843076	1.441789808	1.527233576	1.725262947	1.738999012	1.914808011	1.829847766	1.61347772	1.685759025	1.615287728	1.665617434	1.649249276	1.620722979	1.305866678	1.448512552	1.074279848	1.247933928	1.268337445	1.3978883	1.46305266	1.406947638	1.47537912	1.343063299	1.004657325	1.445528075	1.470606854	1.761834066	1.27130948	1.148784341	1.60924923	1.57964255	1.179843742	1.403208249	1.144353461	1.261710134	1.356799885	1.367518133	1.349058019	1.361678517
At5g49030 0.946790951	0.507985516	0.42361927	1.196248888	1.409900029	0.981696274	1.570125594	0.637422964	0.225928124	1.38498467	1.245436567	0.661150878	0.789367155	0.951364446	1.143016799	1.182037676	1.305194357	1.237854912	0.958099892	1.107940999	0.932930284	1.021974238	1.025269593	0.986314879	0.359420487	0.649534401	0.179030163	0.438527088	0.794846836	0.772045702	0.922963408	0.696332133	0.842004376	0.685777005	0.010935804	0.696741131	0.503271236	1.25396154	0.315404729	0.26027553	-0.057017964	0.866627124	0.615390055	0.817380936	0.574185778	0.705584256	0.806073781	0.844119705	0.844347783	0.63543412
At5g46580 0.939264113	0.222779238	-0.535228956	1.258120162	1.363526163	1.025882302	1.53622818	0.620230079	-0.636577787	1.47337542	1.35145012	0.684998017	0.728556087	0.81491587	1.020584357	1.096877435	1.295728699	1.266605985	0.863121024	0.976341022	0.858496577	1.009385075	0.988467641	0.99737894	0.433248176	0.624774379	0.123310438	0.217060538	0.647576401	0.697126004	0.740197887	0.666741178	0.820643922	0.464815768	-0.381728189	0.60391111	0.49922431	1.150410906	0.274733062	-0.029425359	-0.142432475	0.831897467	0.56133652	0.745089346	0.469474505	0.568411236	0.732716799	0.740030581	0.738355453	0.523380449
At5g46420 1.224723884	0.571026922	0.291136835	1.31995897	1.486690317	1.074015316	1.536286326	0.891098052	0.342109642	1.443523153	1.374732345	1.131261491	1.08123484	1.126294235	1.208247144	1.312774075	1.409106017	1.431705526	1.081477908	1.229030794	1.187458823	1.183143215	1.158580715	1.114335607	0.894448172	1.079094246	0.7872379	0.635355323	0.840359696	0.876167961	0.973465552	0.852768419	1.025178458	0.967243714	0.376901059	0.737823701	0.775987261	1.254760205	0.716192706	0.690592031	0.553476828	0.853679001	0.876841188	0.938124574	0.736054915	0.652373772	0.811664221	0.9407167	0.897822539	0.870051494
At5g45930 1.143220582	0.318526666	-1.20633311	1.341386395	1.644961213	1.008703009	1.454222898	0.542654259	-1.294223424	1.579981335	1.566102588	0.729053306	0.833588775	1.016714429	1.20132594	1.320084786	1.399433539	1.285113124	1.076365016	1.209795494	1.098771524	1.16366368	1.15913778	1.051096822	-0.417952139	0.58703308	0.261426907	0.444077634	0.437092867	0.688486601	0.799130002	0.758491553	0.867898374	0.815397337	0.020979287	0.454955892	0.505755477	1.435704412	-0.342441585	0.310117781	-0.107207398	0.827873856	0.364298043	0.659462143	0.32733769	0.391820137	0.478139656	0.619593127	0.594968513	0.599666623
At5g45390 2.08527132	1.486806781	1.192861262	2.090269279	2.278984176	1.95090121	2.105341221	1.710099858	1.130483228	2.217601347	2.187864246	1.762558346	1.907505225	2.039493012	2.111585273	2.154035909	2.140038085	2.123310482	1.952688136	2.144434592	2.030601126	2.017127101	2.058033269	1.954768882	1.636760122	1.849161723	1.449672957	1.470492094	1.636931783	1.767851214	1.781924053	1.784242826	2.008837065	1.773268222	1.319948398	1.647542152	1.703686122	2.113248479	1.893186266	1.64005735	1.486229236	1.830656633	1.592207618	1.784577485	1.64762704	1.672647269	1.689703654	1.825388359	1.724924203	1.678163509
At5g45680 1.681812826	0.68580732	-1.401697294	1.441929567	1.963061076	0.98178098	1.700687032	0.526039507	-1.09595512	1.885640426	1.8697634	1.298606902	1.547516573	1.68083679	1.761960838	1.833638743	1.783915476	1.742549742	1.592511611	1.793287385	1.704350765	1.652507019	1.625709419	1.578532658	-0.074847046	1.138886968	0.931094576	1.03151445	0.440117568	0.945072051	1.209916662	1.087609603	1.443824707	0.790635858	-0.230891742	0.578847048	0.862097961	1.765080501	0.555708631	0.544868877	0.350526967	0.98769094	0.442144254	0.715564595	0.202052338	0.322304809	0.468149303	0.644854108	0.583114844	1.025492825
At5g44650 1.658854924	1.018833174	-0.028906571	1.630549943	1.821239591	1.379024363	1.930867408	1.011617981	-0.01634434	1.821824559	1.77377309	1.478052435	1.546949112	1.665819653	1.764506881	1.79880229	1.754476247	1.797247607	1.536404877	1.752846524	1.649255494	1.63538328	1.647950413	1.669611645	0.881132603	1.439938427	0.976447345	1.046776992	0.912914336	1.144927055	1.319515709	1.194373099	1.519526055	1.043705798	0.685286198	0.840230851	0.948779666	1.618133011	1.034847847	0.741895024	0.665494607	1.120238866	0.91202538	1.075967146	0.837729709	0.890948195	1.051468512	1.030791554	1.032259726	1.239357156
At5g43750 2.044542587	0.730651454	-0.050149615	1.521931835	2.075690314	0.924315265	1.916828565	0.683368739	-0.291762631	1.94676077	1.937937925	1.575386407	1.928487706	2.002048097	2.010969326	1.982314086	1.886224674	1.90061232	1.778814967	2.142323222	2.080092852	1.843245218	1.877495448	1.801659078	0.038625464	1.488367847	1.097063277	1.237295861	0.76616008	1.201572786	1.447713311	1.328817057	1.806837764	1.075275101	0.340284743	0.983669363	1.098815136	1.893901011	1.167343189	1.146015968	0.897342201	1.120756458	0.725050379	1.03788115	0.646585988	0.489934957	0.707029157	0.948116926	0.860030996	1.357301778
At5g42765 1.035584608	0.392578487	-0.105235033	1.043891411	1.383377157	0.825024883	1.125266113	0.659634523	-0.138415138	1.390745696	1.23885205	0.845815699	0.88346905	0.989571875	1.081927329	1.109503005	1.195071124	1.175584	1.049091231	1.100441756	0.969481792	0.988127617	1.073634549	0.995289197	0.334445155	0.748027192	0.528304171	0.536598296	0.59125714	0.724148634	0.767385824	0.684217382	0.91070384	0.798825961	0.115837333	0.556631158	0.458631606	1.098640885	0.301269374	0.374454299	0.201799507	0.677616557	0.545382004	0.696810899	0.530338281	0.558598023	0.57474669	0.699071211	0.632539895	0.609203681
At5g42130 0.49649406	0.24673305	-0.019150584	0.595398129	0.77777614	0.578283315	1.012940285	0.544435423	0.018262536	0.966846784	0.846849531	0.306516581	0.399440485	0.518478049	0.693668357	0.705623089	0.735449036	0.841078642	0.530999532	0.623726955	0.517788448	0.535741975	0.640050341	0.611834276	0.07699324	0.400992397	0.256405864	0.300611932	0.572697933	0.53914691	0.548979055	0.478616286	0.411262902	0.301412076	-0.065832064	0.396135286	0.241009074	0.710316636	0.065841464	0.027503541	-0.045314736	0.46313302	0.585325089	0.576074041	0.497366623	0.566719394	0.570041186	0.560401006	0.546588055	0.452962428
At5g42070 1.201338328	0.032126693	-1.150497783	0.804750691	1.412849015	0.450257334	1.145438019	0.231823894	-1.030983095	1.29236836	1.242368907	0.893467599	0.926299328	1.050428008	1.079991448	1.09750912	1.050686237	1.068943061	0.836084201	1.13626456	1.05817435	0.891791094	1.133702995	0.992721063	-0.035639426	0.906963999	0.468360889	0.457763408	0.357964261	0.528418077	0.738646863	0.640997976	1.160445669	0.543332277	-0.409278445	0.368080764	0.460535948	1.180419376	0.649295398	-0.073605769	-0.316744955	0.520889033	-0.048808302	0.457141267	0.281402675	0.325507675	0.377098025	0.411052406	0.434673649	0.209753825
At5g42310 1.057642098	0.247227098	-0.578955694	0.779290717	1.243492637	0.50951081	1.302967461	0.400640406	-0.717126063	1.130531806	1.079441455	0.829244145	0.898197246	0.960480204	1.040917243	1.077665558	1.035242782	1.068901693	0.755492439	1.032971457	1.021050432	0.99118052	0.978850759	0.968471256	0.724318182	1.12916812	0.742166974	0.562006081	0.457674128	0.537980493	0.658327293	0.588801166	0.966116455	0.446253741	-0.25139001	0.373016113	0.528346401	1.019268425	0.683047186	0.498034229	0.33820173	0.457272223	0.503522406	0.522280499	0.451403315	0.404343056	0.451863526	0.507729421	0.452572055	0.626471399
At5g40160 0.835480701	0.52627061	-0.004284417	1.138907553	1.148569067	0.978487025	1.202954605	0.687344327	-0.212235946	1.148202438	1.086443684	0.836807106	0.839218658	0.879949667	1.00508505	1.04496739	1.121778618	1.063230386	1.098005128	0.985723944	0.892549166	0.889131315	0.893773601	0.752886621	0.560838697	0.604742365	0.376088548	0.529073078	0.562969356	0.631570138	0.672698515	0.512087719	0.731663756	0.648479012	-0.193992614	0.51037402	0.455201232	0.926073174	0.453290502	0.37210666	0.178248125	0.700282609	0.515850425	0.658848206	0.475173601	0.498265998	0.626768094	0.656085947	0.604339923	0.462058
At5g39830 1.058614771	0.284700455	-0.056165468	0.842593749	1.246434269	0.650401997	1.221814078	0.617412425	-0.280059017	1.232883464	1.184203668	0.805962369	0.845414142	0.926754124	1.052950329	1.101958333	1.168967369	1.097143092	0.761340635	1.072801994	0.93534988	0.943382962	0.953619949	0.876566791	0.524002045	0.808927858	0.286371958	0.383579416	0.58017643	0.704850263	0.781361717	0.68296927	0.957033008	0.575001229	0.135150586	0.607228952	0.522141611	1.107277137	0.52520387	0.487649503	0.163316101	0.645003463	0.561725965	0.666291392	0.55724845	0.579579298	0.621147625	0.601506009	0.575833065	0.603727358
At5g39210 1.091173311	-1.187454128	-1.240591959	1.140474115	1.276885091	0.763812484	1.192752363	0.914762191	-1.189959987	1.187092229	1.314347462	0.895404691	1.041924544	1.076759767	1.247440208	1.296457874	1.36053713	1.271134602	0.876648554	1.179598451	1.137913565	1.20559451	1.055867067	1.068674443	0.1492345	0.992267682	0.382332816	0.165633408	0.812352123	0.740409403	0.828924869	0.433886195	0.849447182	-0.287894687	-1.154671537	0.378151296	0.263198751	1.100739199	-0.176966274	-1.056142105	-1.028902048	0.566816959	0.746029904	0.931609734	0.644023063	0.554411369	0.408059705	0.856028351	0.784473447	0.441059823
At5g38520 1.635109657	0.809168147	-1.375184649	1.178808244	1.709090681	0.806754648	1.620807097	0.612564814	-1.503316966	1.602786655	1.590270258	1.172606163	1.440306886	1.527178343	1.608535345	1.582940321	1.519464688	1.525947039	1.389587312	1.652048052	1.600967677	1.409001596	1.509739527	1.403133521	0.263229058	1.132973771	0.934507207	1.071177439	0.603642265	0.886091284	1.100047761	0.976769776	1.349689627	0.725564532	-0.039935239	0.613707687	0.862683487	1.532681998	0.905017816	0.612620591	0.496441717	0.859213746	0.647739937	0.833890967	0.627528759	0.623980124	0.751241063	0.615843675	0.597526217	0.842526576
At5g38290 0.615033774	-0.207617367	-0.399473844	0.938360403	0.969782617	0.633483293	0.870182861	0.388700469	-0.502020188	1.109917865	0.972600913	0.370007049	0.430836398	0.475033345	0.699610382	0.743148342	0.987170916	0.852755364	0.600004656	0.694404276	0.558956249	0.635171751	0.566645466	0.51420719	-0.076268853	0.404942491	0.365010811	0.188376884	0.444671839	0.542691703	0.606906283	0.457008759	0.97152139	0.527568591	-0.750879063	0.497569406	0.468229838	1.113919739	0.356359087	0.434706946	-0.034536131	0.698686542	0.296366811	0.583651891	0.325034264	0.312624306	0.286733386	0.5253385	0.505166366	0.394159581
At5g36120 1.014117274	0.165733841	-0.280140219	0.90442444	1.349975061	0.589893831	1.057922359	0.401954742	-0.310639168	1.346305015	1.415070108	0.724390412	0.837897233	0.997697586	1.154931699	1.256670366	1.231445409	1.153888095	0.894111051	1.076521231	1.000768443	0.920352378	1.143683228	1.011057233	0.012372606	0.567473213	0.329252399	0.434649317	0.313575748	0.519832277	0.567670327	0.567695937	0.779177799	0.410596273	-0.002717181	0.307187371	0.421383319	1.125296147	0.140609426	0.15516911	0.034076535	0.591218748	0.368966023	0.559147856	0.139833221	0.361952471	0.447906419	0.568581848	0.470988311	0.574623096
At5g36170 1.193316038	0.703844549	0.19639319	1.213487611	1.43352131	0.984259233	1.479762429	0.844380135	0.333618994	1.419500298	1.339676013	1.120965465	1.153419034	1.253401099	1.29572219	1.34429179	1.384109123	1.397091379	1.122935266	1.246893221	1.235802747	1.191339974	1.234331072	1.213583249	0.984019224	1.194564784	0.882123714	0.81538002	0.828910507	0.986084747	1.134632789	0.94216012	1.135001142	0.899208102	0.27509196	0.866174387	0.878111735	1.355453922	0.7912831	0.771333153	0.605687275	0.986040981	0.804261047	0.950981441	0.694525052	0.788781509	0.904915271	0.922670858	0.877516678	0.9724257
At5g35790 1.50021678	1.134327829	-1.155806512	1.465410242	1.758959733	1.260301583	1.497508022	1.242592705	-1.162421563	1.64357709	1.652837312	1.238968661	1.376835003	1.473039768	1.472873251	1.534488691	1.603476371	1.601203812	1.523778039	1.518565869	1.436850862	1.500504356	1.536200597	1.486235724	0.583213251	1.350947712	1.264352166	1.278675618	1.131491714	1.324682524	1.304809802	1.15228339	1.158753542	1.159014424	0.149429543	1.148437113	1.050218467	1.541885469	0.459104831	0.742606431	0.496358016	1.163905154	1.138455765	1.200418072	1.204456317	1.032577104	0.869577432	1.104220829	1.204159837	1.096205342
At5g24300 1.306602958	0.860383787	0.343209962	1.0052916	1.418422107	1.00133916	1.435437577	0.812695907	0.385398748	1.41026533	1.417579242	1.01198081	1.104380711	1.283868797	1.294042835	1.317268385	1.275051759	1.217697744	1.152354358	1.244533374	1.234485801	1.196962665	1.264528675	1.146171545	0.640304621	0.865152934	0.855818464	1.060129494	0.739435997	0.958266685	1.107243443	1.045594714	1.33541568	1.039591431	0.888534621	0.86257385	0.686520165	1.33265584	0.791416485	0.571703295	0.439512687	0.838171295	0.917940904	1.012176654	0.789982245	0.878728719	0.810929669	1.002969807	0.906107292	1.061550616
At5g22830 1.351612392	0.826672615	0.307670097	1.252845233	1.505857748	1.087452978	1.34306941	0.962230735	0.318980396	1.460341827	1.440748675	1.138456942	1.203740776	1.279121166	1.282324387	1.308071056	1.322798013	1.385248431	1.192581409	1.329984483	1.257619689	1.228388051	1.263847294	1.222289329	0.979795536	1.276025681	1.004735281	1.030679865	0.940639641	1.089136103	1.092574793	1.007836463	1.114502417	1.078395124	0.77242755	0.967417676	0.9468504	1.160435502	1.042006239	1.117330579	0.984513214	0.943824687	1.008646662	1.049698997	0.933877031	0.940680379	0.911571597	1.029033519	0.968008014	1.023647985
At5g23120 2.082540043	1.150652852	-0.545854048	1.58053098	2.076765999	1.170935161	1.998573115	0.959114647	-0.486500786	1.953691016	1.946058203	1.694401673	1.897890512	2.01291811	2.006936332	1.97606714	1.928225038	1.812777805	1.866132883	2.086961262	2.053971035	1.88087557	1.861776987	1.813508138	1.018806473	1.792789951	1.572463919	1.500935788	1.041728831	1.287080784	1.548296398	1.476344383	1.934446213	1.172564074	0.530323823	1.066797408	1.382846739	1.940423455	1.527574157	1.361880512	1.170226481	1.253372686	0.945401232	1.179061915	1.051719324	0.958514533	1.076701917	1.082393601	1.026663797	1.346368269
At5g23060 2.36249382	1.478759272	-1.00414791	1.855733388	2.379943447	1.427861964	2.29620886	0.881072087	-0.752244493	2.284829473	2.180719449	2.241389646	2.19160415	2.241018948	2.143761178	2.092457306	2.075096763	2.227659807	1.887381914	2.177567836	2.206221408	2.07964992	2.183697798	2.201829605	1.610974225	2.150686119	1.709353195	1.605439498	0.817662628	1.492246915	1.75955243	1.726214904	2.120269716	1.495643779	0.542827	1.181591615	1.302369814	2.160755234	1.080629371	0.687445751	0.291321162	1.547195885	0.726939123	1.199452946	0.538674738	0.775363198	0.763085515	1.127800777	1.013050502	1.573181126
At5g19220 1.820942417	0.704255939	-1.090667131	1.379594385	1.927706019	0.855416344	1.779873633	0.418063019	-1.317865055	1.806048751	1.733756754	1.448501805	1.499974719	1.66606242	1.716897394	1.709701224	1.65120892	1.657179273	1.416691281	1.764841789	1.68102444	1.586139674	1.687352219	1.564611532	0.353318207	1.427691561	1.013996536	0.818429247	0.473494719	1.026150918	1.234032485	0.99534106	1.475476123	0.642175284	-0.51332115	0.607912432	0.789288558	1.575828338	0.843216904	0.042256293	-0.666142078	0.890087376	0.54533195	0.836954579	0.197631339	0.413406408	0.547762426	0.78064911	0.658553615	0.985398249
At5g22340 1.277778989	0.564675959	0.087921229	1.328200569	1.654911779	0.990043749	1.608437722	0.817180086	0.180091867	1.577990686	1.494006614	0.759493943	0.898232053	1.112709842	1.279232595	1.408873519	1.50917442	1.50426208	1.109835065	1.305145313	1.151055813	1.231107423	1.187723042	1.10104525	0.035360887	0.53836712	0.34705123	0.495112985	0.828946432	0.91694941	1.027784006	0.880489096	0.991201503	0.930478933	0.218273334	0.759498937	0.605128294	1.415266772	0.040080727	0.129931796	0.144372755	0.904958844	0.721789165	0.850465738	0.579539161	0.642669696	0.728455945	0.853349992	0.852656717	0.778794042
At5g18660 1.687840679	0.804721852	-0.436679225	1.730953073	1.998095258	1.434880344	2.036365596	1.20183116	-0.521679559	1.96876295	1.916750306	1.020291142	1.327625213	1.4942093	1.758307129	1.824493674	1.901602288	1.896727667	1.631907197	1.861345676	1.697513952	1.627343445	1.643560434	1.544425812	-0.855686044	0.32043851	0.227516953	0.723777711	1.101829157	1.369435754	1.469636551	1.266317119	1.355446336	1.165922791	0.354369922	1.092972839	0.914244544	1.740639915	0.105923505	0.106824924	-0.112653931	1.289742028	1.106568539	1.328990099	0.861496844	1.097848021	1.261373501	1.27283549	1.228256006	1.2254334
At5g14660 1.176518953	0.427987772	-0.338773875	1.347063075	1.512482669	1.08058396	1.498862624	0.689044079	-0.513653435	1.507561724	1.385616269	0.991449453	1.075724736	1.155834888	1.227343306	1.297774558	1.351553969	1.257045119	1.155641836	1.30237096	1.154900367	1.130636939	1.188378002	1.088231606	0.427200238	0.902139112	0.372099196	0.423755637	0.606159477	0.770612579	0.808114267	0.743758327	1.066850636	0.522824847	0.381287726	0.589330328	0.582221135	1.292761345	0.563337005	0.338108942	0.252371644	0.917684718	0.454601643	0.77955956	0.50033335	0.571400782	0.792229578	0.770251927	0.680763462	0.53692546
At5g14460 0.941779147	0.437458349	0.310276427	1.162536592	1.32650982	0.969220831	1.292141618	0.773496699	0.168434124	1.370814204	1.191779828	0.73423041	0.718028932	0.766563037	0.903201798	1.045115609	1.150834996	1.202378127	0.826128653	0.951004587	0.885806282	0.963163506	0.989145469	0.898110596	0.511716746	0.838203207	0.414394919	0.439484308	0.748597504	0.687867071	0.793819531	0.716462984	0.931661166	0.711089046	0.175668201	0.650562296	0.598376041	1.123738572	0.726129219	0.501815111	0.190743997	0.775308458	0.730982657	0.824726249	0.667055236	0.750884464	0.791875973	0.818347223	0.822789648	0.692649758
At5g13730 0.879123456	-0.814978415	-1.509153116	0.590233352	1.018904306	-0.165045834	1.133332282	-0.225042908	-1.454208887	0.954242581	1.124466343	0.590563639	0.746646084	0.819699465	0.956182025	1.033183112	1.140415266	1.142441143	0.716523256	0.946098971	0.869977104	0.830069366	0.780544895	0.783392536	-0.480151811	0.629444399	0.3675038	0.32705112	-0.016720656	0.367421794	0.622967269	0.270740202	0.757153658	-0.316096019	-1.214866326	-0.322335651	0.057403109	1.033486654	-0.199386014	-1.21326864	-1.215698359	0.142606167	-0.150737562	0.109466893	-0.499471976	-0.460008898	-0.253600426	0.100042977	-0.013858048	0.247532699
At5g13410 1.396527985	0.582967454	-0.193445996	0.922171672	1.48256528	0.592035979	1.20181243	0.628378143	-0.071588927	1.308691899	1.30992163	1.13396064	1.298099076	1.33884252	1.39683001	1.362618988	1.282741213	1.283643939	1.199306625	1.440822816	1.432180058	1.245409125	1.244551783	1.171450655	0.692290589	1.280963519	0.935536363	0.828193855	0.6663308	0.895893134	0.955045643	0.781393882	1.22242549	0.749974629	0.25761404	0.604732896	0.651181246	1.203393907	0.943378588	0.700141384	0.411764358	0.628565076	0.369101294	0.719729802	0.635589341	0.573974867	0.688495691	0.720152808	0.634591389	0.573550218
At5g11450 1.496345181	0.766624075	0.231352495	1.603829317	1.823972443	1.439796615	1.695785893	1.071321727	0.206358897	1.859854605	1.764680306	1.187224954	1.217614328	1.361944284	1.505215641	1.659571789	1.721969834	1.69858027	1.387092048	1.54592533	1.401450019	1.47641421	1.484879586	1.425907605	0.526839295	1.069635945	0.618533383	0.73842527	0.947664268	1.085624222	1.166250419	1.127612533	1.32342591	0.991953052	0.523263584	0.972426423	0.854095696	1.630001384	0.714548072	0.564830755	0.360548589	1.163746466	0.923625908	1.096466702	0.752136404	0.885289604	0.968680895	1.131325584	1.045860415	1.059350968
At5g11480 1.245822651	0.708683085	0.444258719	1.54692397	1.484455977	1.395207784	1.498307082	1.12649264	0.366067585	1.596060154	1.513738816	1.062932044	1.076156384	1.14178142	1.245343675	1.366287239	1.50167664	1.457573561	1.13882604	1.320960264	1.191796219	1.267140312	1.279902836	1.224751669	0.539180449	1.000831282	0.616947373	0.678146175	1.01815887	1.121640752	1.085343567	1.010794548	1.074993721	0.935952701	0.448077432	1.027364342	0.880959094	1.435855576	0.540680501	0.521356259	0.520342159	1.199585637	1.016599944	1.142606542	0.965574111	1.029667187	1.050741803	1.064892122	1.074889123	0.975464551
At5g06290 2.121757706	1.155934828	0.605069089	2.092623032	2.491234431	1.743727717	2.235262038	1.532002767	0.714253213	2.361735114	2.361162509	1.545669388	1.878358854	2.09237874	2.290260831	2.381667608	2.371091967	2.331450614	2.130492863	2.32330198	2.150356921	2.126948504	2.136702732	2.02999043	0.681085998	1.376245413	1.200814913	1.441640983	1.374534267	1.67650357	1.854528206	1.678178559	1.867387075	1.421919778	0.553378339	1.470691883	1.393933553	2.285149691	0.755250209	0.746395942	0.239681433	1.757248185	1.316924808	1.620918702	1.276537344	1.381817181	1.377431498	1.570135862	1.499068139	1.509051798
At5g05740 1.098422482	0.370646728	-0.962319789	1.240756018	1.395865834	0.966901573	1.488066255	0.700263694	-0.794233236	1.449174448	1.347134011	0.865943937	1.004413908	1.128250092	1.224362019	1.295460029	1.341940664	1.338706741	1.027426283	1.207489113	1.117493195	1.091406392	1.092699469	1.041665809	-0.0984447	0.689493051	0.370665449	0.528726498	0.609657763	0.845032113	0.969372514	0.843175442	1.166504012	0.764772626	0.083347936	0.657170937	0.582481893	1.319928765	0.586957524	0.32935705	0.086438238	0.857438113	0.576309447	0.817273404	0.56679349	0.656602776	0.7688686	0.825544147	0.745174186	0.733669732
At5g03940 1.621757912	1.059098067	0.140622585	1.946431625	2.119105763	1.624038587	2.120850233	1.313402585	0.252259367	2.100348587	1.999953965	1.423858463	1.404561089	1.50312339	1.692130765	1.780256001	1.928255627	1.954784849	1.582422314	1.698747733	1.59841327	1.722379272	1.691491149	1.657301716	0.924986284	1.386711491	1.015642003	1.114345889	1.277998009	1.495218891	1.561790557	1.276107842	1.350684778	1.301175887	0.539583422	1.239945078	1.212654716	1.88985707	0.822155015	0.939895753	0.82356425	1.512875112	1.287294361	1.428941567	1.11513897	1.253450426	1.27036291	1.39492135	1.381660962	1.27162617
At5g02710 0.9093107	0.094820851	-0.788321883	1.10160874	1.258201633	0.775122717	1.082751395	0.528599177	-0.86661654	1.233777876	1.24915531	0.850307708	0.820888449	0.890835789	1.027575975	1.102213326	1.200982396	1.166544087	0.920400505	1.031416131	0.900754048	0.96275018	0.912633097	0.833329264	0.219834548	0.733927725	0.243728535	0.213316996	0.359007802	0.566740097	0.646329078	0.39192089	0.732995757	-0.125275103	-0.970483046	0.332414276	0.502765147	1.048044347	0.051350623	-0.07146012	-0.267325605	0.773213773	0.27465077	0.455488115	0.021673221	0.201066117	0.376391835	0.393415986	0.442616902	0.307142395
At5g02120 1.888734642	0.986673843	-1.428708504	1.633480804	2.040510342	1.135908783	1.762237632	0.906259239	-1.450887107	1.905893569	1.909727052	1.634573004	1.699140936	1.811717199	1.800861921	1.862880397	1.859433037	1.884291885	1.546697946	1.818757598	1.799114647	1.696882498	1.853082345	1.759217545	0.879351176	1.695011023	1.528835216	1.33258726	0.987312391	1.292966451	1.460437943	1.454958082	1.833293155	1.194989814	0.465025406	1.076420677	1.338379611	1.899547001	1.28926265	1.154868718	1.009399124	1.283304129	0.939258368	1.255938088	0.90078261	0.982954189	1.124763642	1.030925424	1.140907492	1.373222279
At5g02160 1.999719463	1.041392523	-1.016371189	1.632392514	2.203333571	1.185050158	1.590970867	0.902089396	-0.899889076	2.117130284	2.274336144	1.619139883	1.94149787	2.046269736	2.10331236	2.18030307	2.093515797	1.921077312	2.032390775	2.140115525	2.172310512	2.148999316	2.077004197	2.03565524	0.177984226	1.630289241	1.772415705	1.648227509	0.926737632	1.110248839	1.305712923	1.12647554	1.469649076	1.11944954	-0.111695497	1.018371794	1.201021588	1.991079681	0.254106696	1.020550406	0.425325952	1.393859396	0.952429194	0.846449644	0.868896118	0.845783583	0.695248102	0.784847386	0.88961903	1.263204319
At5g01530 3.014039422	2.445079565	0.187091859	2.790053212	3.044819125	2.535320308	2.84592237	2.287853889	0.33949903	2.989998564	3.038192628	2.889026354	2.924859204	2.989690956	2.951858645	3.00709278	2.984140237	2.985504841	2.937936356	3.006179502	2.988376031	2.948822015	2.976035717	2.964201199	2.234991016	2.816584872	2.847992916	2.692313269	2.044030975	2.437633873	2.555624587	2.502317029	2.73890916	2.418834971	1.587451381	2.128646121	2.450086639	2.947121337	2.34325843	2.230078625	2.076844071	2.473730941	2.100497699	2.317819268	1.897771738	2.080134504	2.110402698	2.272034375	2.223326132	2.501813354
At3g63410 2.436745102	1.917328269	1.073259399	2.273858757	2.504858956	2.180929858	2.42288105	2.077515001	1.012998	2.442976255	2.417170783	2.109946928	2.284535585	2.404349827	2.410289628	2.428186736	2.390941511	2.429343266	2.263633633	2.423569714	2.352207986	2.302440723	2.335059939	2.288813533	1.346147333	2.042907661	1.779785191	1.904788142	2.031177805	2.153413436	2.163782239	2.082308673	2.254580948	2.010478091	1.375235127	1.934603034	1.861989861	2.400062903	1.670746217	1.500482375	1.377151735	2.050299025	1.966736948	2.124678701	1.927179931	2.07024961	2.068182196	2.077739404	2.095978972	2.04964348
At3g62910 0.866720392	0.092088709	-0.828578089	1.167432639	1.355299829	0.829901943	1.396013493	0.59095429	-0.967446088	1.405422328	1.300729998	0.67871557	0.680905387	0.875365376	1.031186048	1.176065904	1.283836276	1.142160513	0.942750538	1.081036977	0.930308245	0.963255871	0.961435779	0.842049606	0.266517752	0.638275699	0.136279371	0.167332799	0.618557305	0.680875642	0.775029671	0.563287295	0.786126309	0.117897074	-0.50678716	0.428110612	0.39565029	1.164949042	0.048015937	-0.147981086	-0.515372668	0.669347556	0.553150293	0.710125518	0.446539277	0.540619603	0.658773678	0.652697119	0.6762018	0.534884841
At3g61870 2.155790524	1.155409918	-0.720050864	1.807217443	2.293091732	1.368041683	2.019204236	1.231568083	-0.654094518	2.165178954	2.129235714	1.667185903	1.86585623	2.054510928	2.108190593	2.107510509	2.054253192	2.095939475	1.93533717	2.140500793	2.034839513	2.004255576	2.066321383	1.976479659	1.186546525	1.845727284	1.614344511	1.686338459	1.193454367	1.689331131	1.828179678	1.704552286	2.011816293	1.696040789	0.743434954	1.412243516	1.5151095	2.135663084	1.316023259	1.442292479	1.180141614	1.647278129	1.244094163	1.499075993	1.236444316	1.290687255	1.32056377	1.446268742	1.386353405	1.677130212
At3g62030 2.693936948	1.98922783	1.24832507	2.615269553	2.832868741	2.440667733	2.734806163	2.185850004	1.07510702	2.770061841	2.787924412	2.369715437	2.564284555	2.726997463	2.759621847	2.823550919	2.820444429	2.787429287	2.735857375	2.818594067	2.710851732	2.730028473	2.699586558	2.645315895	1.157021723	2.2080297	1.881385442	2.075409014	2.086330306	2.34305429	2.408197368	2.437902871	2.583966185	2.111885308	1.39073286	2.080060238	2.118135637	2.764700104	1.62119424	1.345447242	1.170509311	2.41110537	1.93819047	2.294279778	1.902891251	2.064812833	2.200838287	2.277004563	2.220846291	2.263904463
At3g60370 1.027651842	0.342160353	-0.225025229	1.12706564	1.442296346	0.823463462	1.207524493	0.526180414	-0.17039915	1.379723212	1.268931759	0.697446444	0.690651354	0.769015108	0.97533529	1.077290024	1.216447513	1.158358241	0.901202438	1.044637608	0.886668482	0.944701079	0.857223869	0.802319372	0.086184475	0.525928565	0.362652257	0.391955166	0.46328581	0.658055447	0.717904138	0.55528187	0.701976433	0.500088984	-0.09542189	0.415269357	0.30268037	1.094292569	0.213501474	-0.110661706	-0.275979969	0.589379276	0.369916995	0.507892362	0.235673863	0.420749378	0.418585094	0.490192003	0.567919995	0.48077343
At3g59400 1.862543825	1.235240923	-1.184593407	1.68059167	2.180059546	1.456461231	1.853972703	1.257718224	-1.212900652	2.080260621	1.954920457	1.348300822	1.556224924	1.636872893	1.65996309	1.691574873	1.690193254	1.895257656	1.563605963	1.693144397	1.628172621	1.707042088	1.956110224	1.878519429	0.199101749	1.756343288	1.874811544	1.613587405	1.253500565	1.412807782	1.499894487	1.22950105	1.407839991	0.941827624	-0.133295837	1.088080702	1.208096391	1.947363512	0.616935789	0.498732165	0.076251064	1.399121905	1.114734945	1.382402923	1.123967935	1.123517791	1.112567159	1.226046394	1.245229194	1.140905603
At3g56940 2.475821168	2.011594458	-0.595214094	2.322442085	2.568412705	2.084694197	2.359849579	1.861352012	-1.201917836	2.512170305	2.516839452	2.263721064	2.279479563	2.392932082	2.34227003	2.403691817	2.354606311	2.436662601	2.2908464	2.358305944	2.333672644	2.34998878	2.435845307	2.378844871	1.380015413	2.293916895	2.167508738	2.087135161	1.770996451	1.966478131	2.059380902	1.97862311	2.190119756	1.788189117	0.838748231	1.836827099	1.838022303	2.297042427	1.508945831	1.272685868	1.072486186	2.042061792	1.684834121	1.921812361	1.661949562	1.761334327	1.745326973	1.914690911	1.838356247	1.839193847
At3g57180 0.288197338	-0.231001968	-1.069446849	0.80830324	0.702467321	0.58694612	0.828908923	0.270763614	-1.253149895	0.880397397	0.643389452	0.142474031	0.110391755	0.109506699	0.355816527	0.358524657	0.600345394	0.54321919	0.156809689	0.287700814	0.211495741	0.31613612	0.228538098	0.212680112	0.006045941	-0.07506736	-0.695250748	-0.47269428	0.295733285	0.2110205	0.205881541	0.074430485	0.236523245	-0.029403712	-1.030479239	0.185847007	-0.091614733	0.408143979	-0.435442501	-0.545390951	-1.054507925	0.299576957	0.082285994	0.39055561	0.129610915	0.187196888	0.266137459	0.258066144	0.188023232	-0.035371143
At3g56650 1.251979855	0.306643138	-0.784626195	1.070406759	1.532202915	0.690917356	1.309635477	0.515238049	-0.586641564	1.466399434	1.461849703	1.053616823	1.141751889	1.272004869	1.30595894	1.40881973	1.463039795	1.350190605	1.219165799	1.427776352	1.351748513	1.276936603	1.296693427	1.16836257	0.256200344	1.052733709	0.621688428	0.604288096	0.508937513	0.70572219	0.825170148	0.658330682	1.007616295	0.520980676	-0.322411313	0.37967133	0.521201134	1.201629163	0.388676359	0.520011962	0.380281408	0.536162168	0.429146489	0.606322983	0.384463284	0.423207242	0.477322624	0.466534103	0.503016433	0.567419062
At3g56010 1.379438974	0.379243403	-0.414889149	0.994642153	1.456521666	0.659180936	1.336384064	0.462714319	-0.486082182	1.430677011	1.368298582	1.235173333	1.245320789	1.293374231	1.320937849	1.318747015	1.271375345	1.30535906	1.056465434	1.350838075	1.293314267	1.207385735	1.286970115	1.245529912	0.830607383	1.253080142	0.83263376	0.650271878	0.480584561	0.603670817	0.762634069	0.700699259	1.125780133	0.542403934	-0.074531303	0.382975285	0.713885482	1.246154133	0.88287245	0.639070482	0.526916394	0.61178328	0.423985426	0.521489314	0.338858287	0.395959503	0.469472974	0.573860296	0.490566101	0.68751545
At3g55800 2.583896189	1.495711355	-0.817556904	2.166453541	2.692248881	1.715742384	2.705779085	1.475123459	-0.905603271	2.554340514	2.538006273	2.362111874	2.473268913	2.635065882	2.608451734	2.653171648	2.54812756	2.473842875	2.354134355	2.607075619	2.523827146	2.427208543	2.491382081	2.395907374	1.620644091	2.349868721	1.898815471	1.943614766	1.485109089	1.938828998	2.249358351	2.187538977	2.509421049	1.64379802	0.834074746	1.660516676	2.049308901	2.60564819	1.925719022	1.662183517	1.537052081	2.070688673	1.458203226	1.773427331	1.342225723	1.519544422	1.556571574	1.69419928	1.581222161	2.014390562
At3g55330 1.864301135	0.732115357	-1.087752495	1.631729987	2.067279125	1.207802137	1.937560732	1.054088285	-1.217948362	2.033749754	2.019033586	1.482334102	1.72328323	1.862950683	1.971757402	2.007359066	2.017801966	1.966734691	1.682754258	1.957812231	1.889270823	1.825468473	1.851903962	1.774641739	0.577344955	1.579768097	1.22023579	1.300179964	1.111174076	1.3510098	1.495182986	1.372083399	1.631803833	1.015420491	0.196895071	1.15275071	1.130608839	1.944545763	0.727880254	0.615400045	0.594704311	1.329899189	1.082737103	1.217832173	0.882311362	0.973620819	1.066183013	1.164858889	1.05473487	1.342230625
At3g55250 1.564146642	0.829838568	-0.058797256	1.461905513	1.775307085	1.156510362	1.550488498	0.800048389	0.074540172	1.750475725	1.698216627	1.404481686	1.350230669	1.38621015	1.474265812	1.529156406	1.598289544	1.62853688	1.36730437	1.530907453	1.475740277	1.498723078	1.529905426	1.470363357	0.964585638	1.382576428	1.108832118	1.024469607	0.766114257	0.9393726	1.082372004	0.97260108	1.345622547	0.904859314	0.233948848	0.735507915	0.946831498	1.567768441	0.905435551	0.894312434	0.758588817	0.998846965	0.700631985	0.900025224	0.647962409	0.769424405	0.825419852	0.887769424	0.852176708	0.923826269
At3g54890 2.859281621	2.378636111	0.098374869	2.761366555	2.979743041	2.545872705	2.566401777	2.185429904	-0.471501824	2.926085079	2.933724298	2.751515092	2.74219648	2.789282549	2.689996833	2.816600746	2.780582632	2.830244419	2.783656213	2.795799096	2.806422541	2.810201859	2.878817926	2.860892587	1.786049524	2.684719131	2.744058665	2.635693999	2.113366433	2.383427441	2.525313689	2.393070574	2.653530824	2.405976704	1.252942357	2.071859988	2.297033235	2.817032845	1.904272638	2.088008931	1.749318013	2.368220318	2.182421225	2.420570655	1.88423412	2.129154268	2.155966602	2.386516658	2.311774418	2.410338562
At3g54090 1.106460546	0.585445359	0.088935271	1.744909442	1.563824649	1.58674177	1.700908213	1.312773917	-0.05119975	1.713640278	1.557588266	0.776732085	0.810280672	0.886644342	1.15233043	1.265994291	1.550739326	1.536208007	1.193933209	1.149056307	0.976561384	1.228058882	1.110154714	1.122101174	0.245585277	0.441322594	0.144094913	0.368237768	1.169700796	1.130988189	0.993401372	0.940865083	0.917179577	0.920417261	0.111593021	0.999844773	0.710844917	1.279295856	0.347637999	0.088634456	-0.185337505	1.166977422	1.09592597	1.277287995	1.007108123	1.071065842	1.254008957	1.278966491	1.252815181	0.910555885
At3g53460 2.015696877	1.493482298	1.128837266	2.458833934	2.389811204	2.364984076	2.523687075	2.062698457	0.994939684	2.460583556	2.429858994	1.896158119	1.806114194	1.967491822	2.218406928	2.311708801	2.478159228	2.388346255	2.025272717	2.083689807	1.923170993	2.221988242	2.075772168	2.12699463	1.337487012	1.540520523	1.073065934	1.42574434	2.046489568	2.018380406	2.006274594	1.779833569	1.628282854	1.551414329	0.741977668	1.789491797	1.710537691	2.268603229	0.761443087	0.793998099	0.532203642	2.073668253	1.977332046	2.0108706	1.901907229	2.013996486	2.028422197	2.02425814	2.06573896	1.837424155
At3g53130 0.780418341	0.146680641	-1.260771047	0.898423751	1.122829306	0.574473537	1.202301064	0.516014785	-1.369326863	1.089443518	0.999811083	0.497598128	0.565856634	0.698996995	0.849775449	0.941496354	1.014133505	0.9357887	0.690163377	0.81575	0.725805903	0.719123147	0.766791216	0.723393343	-0.16235833	0.629096379	0.280282709	0.336096138	0.469611887	0.608329504	0.731888106	0.529039476	0.74771598	0.468890103	-0.476446951	0.437648662	0.439219678	1.06336451	-0.090999184	0.480539646	0.256362085	0.615852741	0.389856239	0.582075282	0.408643656	0.496359977	0.582190863	0.573207301	0.558595407	0.494804616
At3g52750 1.173124317	0.556623457	0.114020121	0.939279171	1.287910679	0.744010404	1.442577279	0.683767651	-0.014849647	1.284667522	1.255037361	0.761411346	1.029735043	1.195943191	1.270012597	1.329411708	1.26414882	1.275334682	1.101992655	1.304805536	1.177956933	1.059646342	1.08534613	1.016226136	-0.11954059	0.609187896	0.619963889	0.695381167	0.629580437	0.867383962	0.915102087	0.798077696	1.044335987	1.018879375	0.130134495	0.701026149	0.489221795	1.220008701	0.124308356	0.472164192	0.374551904	0.83446733	0.601930558	0.807671876	0.65011729	0.684766212	0.747007171	0.826700393	0.724408432	0.697607588
At3g52150 2.096869748	1.37445326	0.588132599	2.387948851	2.481197032	2.183672536	2.3824116	1.872559137	0.324474557	2.518719964	2.511454283	1.9227474	1.914944607	2.06010778	2.268670115	2.379762863	2.445712364	2.344382866	2.174070975	2.287928112	2.179551459	2.199120738	2.218135819	2.085359534	1.077931721	1.506110039	1.250845449	1.435590731	1.754787355	1.927182536	1.912502194	1.853966468	1.869672408	1.714253207	0.844825564	1.762305445	1.664314311	2.288974515	0.856252023	0.960260439	0.820624581	1.99462596	1.619189378	1.914026234	1.489966972	1.695692483	1.812565599	1.881415766	1.793156925	1.709384219
At3g51140 1.148897032	0.608293339	0.365859336	1.370219884	1.419484945	1.191749858	1.350661834	0.82860457	0.355493623	1.442016392	1.347341768	0.943097587	0.963641425	1.09277438	1.194757894	1.233001067	1.317811015	1.259916868	1.122410671	1.239696607	1.085776934	1.107052384	1.107916355	1.056330196	0.57264567	0.708308691	0.421875922	0.498435956	0.844919949	0.895765908	0.795835431	0.737838935	0.960207061	0.575630859	0.189175359	0.743643267	0.540873421	1.172674812	0.610422286	0.127919968	0.281087789	0.884552764	0.706011705	0.904267107	0.723927451	0.834934172	0.852958629	0.905076768	0.870662303	0.646061714
At3g48730 1.595607043	0.896349124	0.131945252	1.865696525	2.009143551	1.648760129	2.069849576	1.319304641	0.067929912	2.040940039	2.009302977	1.27528479	1.319893472	1.549642478	1.752300835	1.870697511	1.988142193	1.878061275	1.687481542	1.796421479	1.609109744	1.730190965	1.73382034	1.65422391	0.57229313	1.028768923	0.751979997	0.778889158	1.126448903	1.350878063	1.361788374	1.334406431	1.37084783	1.285888637	0.49887044	1.223209622	1.039162068	1.784443072	0.468102576	0.493011624	0.362425666	1.48376351	1.16807558	1.405628999	0.984085929	1.135474693	1.287533726	1.368261895	1.297912163	1.26534046
At3g48420 1.998599297	0.471454293	-1.284575612	1.339234423	2.05627258	0.690850523	1.992981494	0.433016817	-1.364114314	1.854967789	1.863344081	1.547618939	1.716873707	1.8499852	1.905452863	1.868503309	1.808663529	1.835553211	1.663398316	1.960875181	1.870809867	1.696676273	1.722521124	1.605528277	0.258056149	1.446748666	1.136197151	1.242538347	0.458742584	1.0518488	1.405353513	1.195202646	1.793850255	0.74254602	-0.455700454	0.670111075	0.952128472	1.852590106	1.009807938	0.563744283	0.208668126	0.997717355	0.422236252	0.746059122	0.223527947	0.355973498	0.516117619	0.650582242	0.556757699	1.212314043
At3g47650 2.206281938	1.423845276	-0.119816226	2.255307562	2.435897003	1.97265586	2.301719228	1.6946339	-0.071895387	2.481634867	2.412842241	1.97646327	2.094706259	2.206750525	2.271019025	2.393293883	2.363151474	2.328098084	2.209766477	2.308468233	2.203537751	2.247088124	2.235509238	2.19397857	1.401231947	1.983184404	1.496749129	1.532537878	1.540180895	1.799910375	1.913296456	1.833291357	2.107307477	1.544248387	0.769640801	1.598774499	1.58165715	2.294029923	1.363588864	0.639375846	0.504129752	1.867305808	1.411859955	1.730573081	1.390484301	1.492086805	1.634485001	1.718492441	1.643336624	1.732340532
At3g47450 0.644509538	-0.010570991	-0.611006392	0.810708238	0.990087917	0.623552874	1.00941635	0.401169939	-0.729029976	1.052864388	0.896092162	0.547010668	0.468523043	0.587251297	0.776080254	0.859924095	0.932243744	0.821634151	0.674181496	0.748450514	0.661083341	0.663036156	0.630789987	0.591752805	0.271847381	0.410253687	-0.285880367	-0.095762022	0.390464172	0.415114737	0.461937134	0.28371943	0.586227345	0.191747171	-0.605289759	0.333921539	0.125899918	0.727121659	-0.018159673	-0.256766494	-0.408733181	0.431559592	0.33721368	0.450005528	0.339090099	0.367762959	0.480472411	0.473341268	0.422921317	0.209397607
At3g46780 2.35542508	0.960146492	-1.290089166	1.804867776	2.378763591	1.305269194	2.351798586	0.7791546	-1.396478817	2.40487805	2.372829877	1.851614691	2.039499754	2.310833412	2.273826625	2.22593578	2.15662021	2.24112238	1.876896947	2.211103452	2.143668298	2.186698493	2.304393135	2.167996729	-0.120689738	1.930125023	1.819235497	1.660236995	0.488636228	1.340063307	1.541595206	1.226612717	1.612674801	0.84836544	-0.701587448	0.709714142	1.079642249	2.277207742	0.471213227	0.454203439	-0.289171797	1.291586616	0.470091006	0.951431506	0.144667994	0.482540953	0.452577348	0.974610077	0.646034598	1.105528678
At3g46100 1.174424727	0.726240478	0.606549257	1.251658734	1.370468521	1.098013175	1.291905576	0.938309537	0.530498491	1.338976505	1.238673877	1.122353169	1.08013002	1.09497081	1.180078784	1.184165235	1.256000116	1.192866584	0.991507538	1.161607055	1.167338484	1.095270739	1.075407387	1.051338398	0.801282596	0.974384397	0.583475788	0.642564623	0.960006477	0.981868157	1.011440363	0.870997527	0.987387439	0.907749738	0.461723356	0.832493718	0.764027425	1.125757103	0.852366338	0.680582233	0.500716845	0.905517808	0.926152501	0.971027135	0.906481129	0.95099885	0.991151932	0.905255529	0.983671028	0.889303625
At3g45050 1.101666451	0.425894208	-0.135417799	1.114233827	1.331194347	0.750429188	1.22437046	0.622101947	-0.149568116	1.45193255	1.441970943	0.921667001	1.066652836	1.139749814	1.276190176	1.342433745	1.358590867	1.326363766	1.09606558	1.26296092	1.172682128	1.129516506	1.150578515	1.095813186	0.423321046	0.853026041	0.496009845	0.48508636	0.46240844	0.617018433	0.749870797	0.639114311	0.915306513	0.359661221	-0.164280209	0.478113223	0.594735717	1.216811664	0.659402959	0.227606519	0.096817061	0.698265127	0.417614388	0.657458556	0.376360668	0.415498868	0.568841013	0.627868234	0.617118059	0.499523294
At3g43540 1.02891697	0.321922469	0.029747174	0.898359181	1.194444739	0.612331772	1.152027242	0.624079735	0.086237547	1.199154591	1.144996703	0.947436553	0.97067812	1.033858443	1.038899776	1.150659152	1.101401693	1.060838016	0.901875559	1.092431703	1.092979206	0.941858258	1.004211409	0.91915833	0.742369681	1.076783359	0.633253493	0.49637334	0.664342523	0.744590245	0.832823041	0.687066984	1.095959766	0.506323981	-0.074805367	0.7147245	0.554301136	1.076353386	0.718262226	0.373077565	0.056778811	0.69958017	0.646209081	0.717077588	0.656294151	0.665212662	0.706227944	0.696053647	0.650625897	0.631438866
At4g39960 0.929053526	0.436730611	0.195197536	1.05984902	1.164281841	0.923662226	1.47551851	0.667620707	0.137966745	1.344236402	1.232925439	0.945673476	0.863588803	0.912155588	1.032683646	1.061887021	1.091517673	1.214324593	0.752823202	0.976385599	0.94910447	0.951666889	1.077718871	1.039716611	0.751666258	1.054233157	0.550233252	0.526726949	0.617298299	0.749240227	0.776380027	0.64062607	0.874495318	0.481230739	0.258555486	0.58065852	0.490025516	0.924940617	0.643122052	0.394326891	0.134784061	0.734879978	0.618754526	0.7417094	0.626636878	0.704906647	0.716365184	0.718418527	0.729568541	0.586898097
At4g39710 1.293124631	0.375794893	-0.767245444	1.199009397	1.570015418	0.664003515	1.460748597	0.659843212	-0.847859712	1.478355854	1.530071482	0.940110421	1.262499571	1.368112059	1.4677466	1.476294376	1.564270049	1.407994895	1.104224004	1.420935127	1.353629845	1.307934625	1.345560723	1.235991717	-0.159158315	1.231789727	0.931158245	0.903780323	0.597900744	1.102005703	1.228997273	0.982447138	1.354630517	0.362829343	-0.57515529	0.801768047	0.902166941	1.686108625	0.321313159	-0.310284131	-0.740641297	1.089751707	0.61627112	0.887350271	0.510634319	0.683192942	0.722436025	0.820415826	0.769590518	0.913788953
At4g39620 0.734630413	0.208286951	-0.068339989	0.929300917	1.054748831	0.76705806	1.072434466	0.627489991	-0.159727586	1.089927942	0.946896812	0.416767935	0.495809057	0.543829649	0.694336387	0.801093308	0.896063399	0.891444306	0.606270299	0.676234906	0.612184054	0.647458545	0.66947482	0.621147287	-0.163430443	0.285515811	0.222310727	0.390946281	0.543525234	0.51209743	0.499238089	0.302996947	0.439103268	0.287730584	-0.327824671	0.309472829	0.137708059	0.742268551	0.016402318	-0.127351975	-0.22704273	0.435848903	0.499333239	0.594255759	0.377600601	0.48781389	0.575282013	0.52049896	0.61420515	0.302652278
At4g39040 1.454046197	0.957408694	0.475221532	1.826645541	1.927027071	1.624797722	1.800882503	1.319370072	0.475615047	1.946475692	1.854593701	1.305841713	1.361222486	1.470922603	1.606681381	1.757027613	1.888751059	1.81457494	1.545671607	1.589641232	1.454977462	1.608201516	1.603642296	1.565223213	0.822260989	1.373611108	0.932823562	0.891176871	1.195409695	1.337251755	1.34455728	1.257744983	1.396065987	1.393992945	0.61377411	1.207469572	1.084106036	1.701627866	0.77172322	0.86571029	0.958529052	1.416175001	1.155711868	1.342628819	1.080776485	1.122045235	1.174635331	1.290021284	1.308536013	1.194217548
At4g38970 2.788240247	2.117496534	-0.533873889	2.514656218	2.844914084	2.23348946	2.844901012	1.897307553	-0.93498424	2.780231615	2.777495946	2.682186128	2.703154419	2.813734843	2.749624748	2.781444294	2.735111217	2.708657744	2.578469646	2.731539983	2.695735422	2.658063015	2.73329811	2.666961682	2.231753761	2.688015912	2.328984066	2.256851392	1.795800139	2.278522377	2.512227592	2.473731647	2.771066256	2.020522214	1.157585084	1.985829619	2.276169662	2.763451598	2.417043066	1.349777122	1.096339311	2.269901794	1.808999897	2.148398369	1.561558754	1.816639979	1.877325549	2.138175155	1.98116985	2.342775363
At4g38160 1.035552333	0.478819552	-0.227792283	1.466792846	1.558848563	1.239517795	1.441035368	1.010126941	-0.062494112	1.594955575	1.487012974	0.877367672	0.87836336	1.00473534	1.16229138	1.368057574	1.487464566	1.449065438	1.170525812	1.161226354	1.011703277	1.192697783	1.186517487	1.116182822	0.191361991	0.804490311	0.475090782	0.538752213	0.891700433	0.922139788	0.941492236	0.796676449	0.809323142	0.741480031	-0.160426416	0.813853707	0.650871828	1.33291991	-0.048751447	0.070632068	-0.30880792	1.032341356	0.866568349	1.000377966	0.767268934	0.814629822	0.893797261	0.986554606	1.006621229	0.754286898
At4g37510 1.04093282	0.472554255	0.145410654	1.477634534	1.479787011	1.270588588	1.405447736	0.986994042	0.032082305	1.560982632	1.447733543	0.964041595	0.974470321	1.022355227	1.185150585	1.322791718	1.459117893	1.361675882	1.073870362	1.136753284	1.077743448	1.199488886	1.194327021	1.133220159	0.94427615	1.122471716	0.499029406	0.537143395	1.015528213	1.020558169	0.998220943	0.865804208	1.042837004	0.740117896	0.152483611	0.873135405	0.809660092	1.367459208	0.875771837	0.668872786	0.273074577	1.045915648	0.877650408	1.123847867	0.86994418	0.947590939	0.997548761	1.014335094	1.103920065	0.783453854
At4g35450 2.119257528	1.733202982	1.324042623	1.941273736	2.225162277	1.856564192	2.137097105	1.808821911	1.356845453	2.182322495	2.136505597	1.989252035	2.0803925	2.158429384	2.152444166	2.177331189	2.177868094	2.106308824	1.989555071	2.155166913	2.148646284	2.084481791	2.105027954	2.109990681	1.736136096	2.106293058	1.75709333	1.729115742	1.744494438	1.819457116	1.948767113	1.896264504	2.074123598	1.846097523	1.347008144	1.708770048	1.862720228	2.156940477	1.799366335	1.850857922	1.724436676	1.801441625	1.729012233	1.83352471	1.669304235	1.770737046	1.789005844	1.820499402	1.86494208	1.851462083
At4g35440 0.284445275	-0.063413113	-0.917085261	0.167349636	0.512138435	0.075017343	0.435347532	0.044027855	-0.791448302	0.569488532	0.333437237	0.018585782	0.042749699	0.066737301	0.156272962	0.150244913	0.175415765	0.526831271	0.152763557	0.176327024	0.148974358	0.24307032	0.234915429	0.293923584	-0.261950247	0.250677714	0.042049556	0.04144912	-0.042598532	0.048857365	0.059034882	-0.145121353	0.100033208	-0.08564064	-0.821041877	-0.064385668	-0.049301553	0.360390702	-0.509594914	-0.077789336	-0.354596781	-0.011252073	-0.009342616	0.028501388	-0.050905698	-0.024667161	-0.005431918	-0.042224926	-0.071157508	-0.143572619
At4g34190 2.285052181	1.235369285	-0.000555612	1.983975905	2.353353306	1.595810516	2.148297913	1.452733462	0.07293271	2.295761971	2.331802782	1.963441477	2.100432079	2.273843402	2.25204701	2.331871014	2.261707885	2.222939912	1.998439472	2.286478726	2.223894408	2.143678326	2.174378208	2.098872813	1.293979805	1.847648663	1.463399678	1.471158532	1.442721598	1.708993313	1.876753008	1.815516962	2.228594474	1.614469189	0.863927729	1.500621883	1.715762383	2.245009717	1.866839534	1.493665162	1.301334442	1.693265049	1.411904444	1.618361275	1.35074589	1.415921569	1.466157776	1.509872456	1.453825872	1.769797147
At4g34090 1.218607212	0.34318287	-0.400016409	1.083118903	1.518818523	0.721482599	1.469930719	0.495062057	-0.55999389	1.431900937	1.395880112	0.888093752	1.059598082	1.174041123	1.338716682	1.377279113	1.389385109	1.334955042	1.119070184	1.332447366	1.174700676	1.141883425	1.114133788	1.023260195	0.250777434	0.823927663	0.630340677	0.665595818	0.443135231	0.758320368	0.911207425	0.707802933	1.002963931	0.585822446	0.007530918	0.430434475	0.526021597	1.272591694	0.331699906	0.312261641	-0.013124525	0.66651167	0.43234573	0.666680552	0.362127729	0.41125199	0.539448003	0.549819296	0.589857635	0.640577711
At4g33500 1.146313922	0.495801494	-0.167213416	0.711723644	1.048128014	0.523664356	1.248889887	0.55056644	-0.312501578	0.981934852	1.042488854	1.009348235	1.102992924	1.135387767	1.086508701	1.134337188	1.081714336	1.095689088	0.995373463	1.197340038	1.16948018	1.043599011	1.033012449	1.004096701	0.838087946	1.046098099	0.553336113	0.599228759	0.533702001	0.637483164	0.754987437	0.620371235	0.882563415	0.759117169	0.068452899	0.535909739	0.606923043	0.936315057	0.728870841	0.594221767	0.443182514	0.633058277	0.549034317	0.557526905	0.477790504	0.525138652	0.563872571	0.617141763	0.477685748	0.63820134
At4g33470 1.223657156	0.23792884	-0.696202894	0.817010931	1.256528639	0.464914195	1.28175427	0.350156247	-0.635366185	1.206098958	1.212203906	0.909158693	1.096551548	1.141775421	1.152094425	1.127316417	1.135290276	1.187362984	0.901033607	1.207553216	1.208858384	1.003090761	1.027179911	1.056237386	0.325890803	1.072210666	0.517590808	0.49034088	0.280352505	0.541457212	0.689133744	0.456716198	0.925692956	0.289767467	-0.387582779	0.256136473	0.334597941	1.094951842	0.363041919	-0.05163296	-0.154403266	0.446800085	-0.230576353	0.339987552	0.222564455	0.335643068	0.349965331	0.355779901	0.315131685	0.131463003
At4g32260 2.488935003	1.691085802	0.358293618	2.060546703	2.521641265	1.725319523	2.35072249	1.467598878	0.451517657	2.438683545	2.443637158	2.282742199	2.396139312	2.504339209	2.450199945	2.44305295	2.368297633	2.400126708	2.28863661	2.463447139	2.449608815	2.428138957	2.439252867	2.411420343	1.787939064	2.482741356	2.20538844	2.010431312	1.466098455	1.786700366	2.048953109	2.060113754	2.401634057	1.778764786	1.130131635	1.613585344	1.926458745	2.382772928	2.18569697	1.757367909	1.554721609	1.880088783	1.56664924	1.738257393	1.474071132	1.506317644	1.52168271	1.683551634	1.579579114	2.041157896
At4g31850 0.780067238	0.010724993	-0.694994431	0.803118521	1.089607519	0.531793682	1.30034835	0.307334679	-0.706374957	1.112429802	1.027716562	0.597288537	0.674087219	0.705517288	0.839788715	0.905203709	0.959105265	0.984675349	0.709461814	0.861800876	0.824412994	0.726497731	0.752740976	0.729949331	0.262572739	0.674884012	0.202148363	0.220656655	0.369298823	0.397547193	0.512817881	0.334055442	0.585595688	0.336580796	-0.292257915	0.252304583	0.228960149	0.938115225	0.110072686	0.151849183	-0.279469433	0.395542739	0.286794774	0.433263727	0.156872275	0.284719008	0.378666834	0.380734656	0.366886386	0.204772032
At4g30950 2.197505717	1.430339159	0.819705291	2.075671958	2.399721524	1.817888376	2.28734548	1.650302407	0.726153816	2.284578088	2.224208646	1.878808421	1.990597599	2.075956298	2.119105796	2.180034121	2.176884254	2.217272618	2.005258893	2.180363143	2.099002673	2.067397938	2.071217691	2.032823022	1.05809598	1.827275373	1.589258441	1.482324459	1.607370326	1.771666319	1.976259459	1.837809306	1.820943152	1.702172276	1.487245627	1.571540413	1.814065328	2.15307084	1.438513791	2.027830816	1.973299298	1.795255476	1.631955068	1.743252739	1.507661659	1.526906389	1.628997397	1.706664458	1.675211933	1.886773242
At4g30825 0.344964492	-0.167006439	-0.496430104	0.364409385	0.680350856	0.143263391	0.833598365	0.076683557	-0.498654048	0.706022882	0.633364327	0.23956338	0.180427957	0.196616311	0.310374009	0.390680603	0.445573977	0.521772863	0.328612533	0.36842687	0.225483122	0.260134455	0.284654434	0.192152538	0.024874126	0.140467222	-0.265725733	-0.223454345	-0.052201435	-0.079183347	0.016144527	-0.201185807	0.146287003	0.03209066	-0.54680062	-0.085767472	-0.286164878	0.234357883	-0.15079951	-0.189883193	-0.29006609	0.001774888	0.047082575	0.067835763	-0.071440216	0.010794225	0.021492596	-0.005818238	-6.18058E-05	-0.08488317
At4g28750 3.054767372	2.322080124	-0.025120717	2.775379441	3.067939262	2.450298222	2.865932417	2.16997585	-0.783291515	3.008642317	3.032599987	2.944719355	2.991373473	3.01416874	3.035360936	3.048583147	2.970532762	2.949055696	2.956966107	3.035436443	3.032023057	2.980270032	2.996459181	2.996956838	1.893629929	2.82884253	2.83911774	2.686849924	1.992299499	2.418903689	2.565914683	2.508943003	2.810920535	2.268221715	1.422891863	2.09669034	2.47375819	2.903778709	2.481000673	2.172853691	1.901836389	2.507653615	1.866931789	2.236198133	1.763120627	1.954063785	1.963448491	2.196905104	2.056951772	2.433825935
At4g29060 1.914828971	1.206523607	0.044265641	2.133631222	2.310240009	1.854260685	2.42493806	1.482371697	0.013567928	2.331002705	2.26624031	1.697584006	1.770956161	1.876354748	2.055929504	2.110442169	2.218224916	2.260072368	1.993745939	2.133274383	2.013652246	2.036168318	2.030571091	1.97586696	1.225288631	1.677987695	1.153612296	1.06523752	1.400567013	1.633916218	1.708861913	1.599426855	1.758968776	1.29656618	0.438116249	1.414065789	1.320587624	2.101475366	0.851103825	0.786500174	0.618360609	1.757662866	1.414086053	1.704759414	1.267190306	1.36961951	1.533293918	1.645919853	1.637800728	1.552433952
At4g27700 1.713934847	0.913073375	-0.920664336	1.530601324	2.034128878	1.194690921	1.689796643	0.714620151	-0.860763079	2.012751543	1.986604474	1.349842957	1.442398142	1.636131708	1.694047419	1.768059755	1.721153549	1.792554134	1.47984114	1.722016416	1.604946765	1.572323526	1.792918187	1.655445842	0.644095679	1.43404828	1.125796234	1.079582043	0.584331003	0.9284371	1.067553782	1.037752654	1.409530402	0.78223422	0.156829097	0.645208011	0.97571706	1.816113563	0.879991468	0.616497581	0.503651239	1.098934917	0.615894349	0.89520643	0.535864217	0.623824182	0.608144709	0.852938478	0.778564227	0.988565442
At4g27440 1.98871428	1.660543182	-0.667050425	2.115100559	2.354441857	1.931203026	1.952216304	1.740154906	-1.143825613	2.349014849	2.443089695	1.655795699	1.827193607	2.071771404	2.21356897	2.330485325	2.31660626	2.271388214	2.224826836	2.224951099	2.151789835	2.266751899	2.24775985	2.192560871	0.543932863	1.703548643	1.834183321	1.721929634	1.451605737	1.60179704	1.607920923	1.473951285	1.279595798	1.598634592	0.643261959	1.537346959	1.392470054	2.070630293	-0.06359819	0.784082086	0.445386938	1.829565598	1.324180577	1.345799918	1.278521538	1.557113486	1.432819064	1.609321279	1.407735997	1.515870725
At4g26500 0.847181536	0.499980015	0.117066817	0.729546571	0.950095032	0.607946505	0.934664834	0.514247285	0.201146513	0.890289067	0.859168771	0.639437898	0.655275222	0.794800445	0.869395074	0.870295473	0.856136751	0.830198637	0.726914341	0.840673441	0.741091001	0.657858198	0.746161471	0.68865068	0.15757618	0.484048479	0.475382473	0.485071743	0.451435848	0.471364181	0.473449132	0.444533796	0.646026372	0.37428481	0.249991908	0.398847796	0.40246656	0.851151563	0.41709447	0.369668075	0.26187185	0.427398922	0.426492962	0.496300621	0.386147523	0.449846808	0.48716329	0.484922323	0.568550907	0.396911065
At4g26370 0.714453876	-0.043970307	-1.038009187	1.292936284	1.264230009	1.053720099	1.246029527	0.610146911	-1.076825736	1.416626587	1.355114525	0.589972563	0.456896899	0.645697973	0.873983595	1.04986484	1.241344974	1.138719903	0.789296573	0.824218879	0.666939182	0.93704859	0.84044782	0.836739533	0.296274348	0.253295374	-0.203941281	0.058790407	0.556048809	0.602480542	0.582826108	0.376367804	0.582058411	0.223387385	-0.868448351	0.457203804	0.394226102	1.126050385	-0.189523298	-0.114442706	-0.654229907	0.832473903	0.341546931	0.672502298	0.253124783	0.482606521	0.641992145	0.706584583	0.644996175	0.308275294
At4g25370 1.531783358	1.093305591	0.816395951	1.725245667	1.738342402	1.613554946	1.630256976	1.397767967	0.809791623	1.788463371	1.757495587	1.387506792	1.427334571	1.512467844	1.583019565	1.672527797	1.759073156	1.69901533	1.491053271	1.590845483	1.535610157	1.563810459	1.592222363	1.518464661	1.192067079	1.51669487	1.067904414	1.080863016	1.321450784	1.419962442	1.392150539	1.374915066	1.496420621	1.391988209	1.043015464	1.319250323	1.28206377	1.651607969	1.413944011	1.155661226	1.053411728	1.53159492	1.212082243	1.415718891	1.252339257	1.320487899	1.231790974	1.425774524	1.349578463	1.247574972
At4g25050 2.095883996	1.293854609	-0.767153685	2.094017629	2.339787694	1.868688059	2.113434761	1.588226831	-0.840122955	2.285933924	2.25879908	1.83014316	1.808349972	1.918660624	2.040472692	2.106581167	2.152835429	2.16138395	1.983403273	2.084444772	1.965209954	2.05094329	2.038231014	1.997202634	0.498773945	1.587031768	1.386339308	1.281481888	1.532862095	1.684255578	1.786205619	1.694407134	1.888580456	1.70150292	0.863751724	1.524189815	1.332975517	2.057381981	0.93859525	1.304494681	0.957008543	1.6620961	1.56197813	1.72184856	1.413134103	1.508504296	1.596672277	1.695374024	1.675384223	1.73256393
At4g25080 2.161744145	1.490925521	0.39557384	2.089906371	2.411476507	1.853940755	2.179069923	1.647987336	0.625502382	2.350455048	2.2972504	1.938811088	1.995248105	2.1105574	2.120184515	2.211465022	2.204193665	2.218296655	2.011721292	2.122243166	2.094918339	2.114965332	2.181318145	2.137302649	0.737380004	2.032873619	1.801096335	1.693060374	1.590098145	1.77444486	1.899389405	1.759757072	1.838576184	1.678222793	0.761451913	1.586490655	1.565670152	2.244597044	0.845234903	1.216829475	0.938660628	1.794605616	1.586800732	1.734610706	1.492306754	1.584771757	1.558716321	1.695296447	1.656376385	1.751524775
At4g24750 1.429577251	0.82328439	0.369424068	1.678953289	1.784903658	1.46710676	1.744011849	1.225776991	0.350047651	1.85248849	1.763616811	1.231244531	1.273929661	1.426738884	1.590336378	1.671171523	1.8047459	1.650638952	1.426124351	1.531335994	1.403324858	1.504785022	1.494566971	1.431832092	0.807940662	1.127311998	0.645554437	0.831381842	1.122594871	1.220832022	1.281073514	1.112542984	1.187760856	0.953596489	0.351776188	1.139343191	1.151929313	1.633805153	0.563172421	0.729179051	0.644741604	1.377991945	1.067945601	1.202647754	0.97361975	1.040609442	1.109946021	1.185602448	1.195114704	1.083979894
At4g24770 2.067386056	1.408840086	0.725665146	2.271017421	2.488192578	2.088518167	2.48008493	1.803069083	0.838655816	2.486239069	2.447611762	1.854416459	1.910644069	2.098094777	2.292715958	2.339183224	2.415588296	2.349624176	2.165979889	2.235898254	2.066201216	2.201969095	2.217938581	2.125391046	1.114584814	1.704834784	1.480880868	1.601179908	1.69378574	1.858929173	1.901335393	1.823338741	1.979473179	1.496406197	0.690008045	1.677014257	1.63698202	2.364849531	1.059468514	0.827049273	0.722240216	1.921329146	1.683554817	1.823170304	1.503201622	1.571831465	1.706842994	1.792983184	1.755965448	1.758765067
At4g24930 1.083413972	0.228465899	-1.001057333	0.811248664	1.415670601	0.439477862	1.091296763	0.272282757	-1.019449078	1.297278805	1.247520429	0.635361408	0.910643965	1.140778528	1.234984958	1.263252763	1.251538139	1.130993831	0.930369577	1.203519419	1.121608637	1.019096643	1.018842729	0.929713823	-0.462038364	0.584202896	0.475675691	0.497131264	0.289321865	0.413225142	0.576392541	0.544492086	0.848408301	0.336927249	-0.460450881	0.281689796	0.353560328	1.093813557	0.179751887	0.002770491	-0.100960943	0.415018384	0.305075012	0.399494074	0.277906796	0.20308644	0.198221968	0.383913289	0.333794103	0.516296632
At4g24090 0.743511682	0.034817994	-0.586507461	0.76599311	1.105100295	0.511843196	0.967542097	0.338708928	-0.47658902	1.078575986	1.051265792	0.571225879	0.687088223	0.684860315	0.797898659	0.899225955	0.913172706	0.920071833	0.680367547	0.821816736	0.793998455	0.660649312	0.725643455	0.73770585	0.3842749	0.618869351	0.29385204	0.266480939	0.330721573	0.422827891	0.505118745	0.282888623	0.580818116	0.349173218	-0.178224244	0.216272987	0.185333636	0.806829485	0.194712878	0.20781921	0.027309159	0.299128355	0.358799546	0.42545936	0.268887901	0.247775403	0.42759751	0.35207837	0.377264219	0.331598331
At4g22890 2.494914631	1.764331939	0.385910376	2.006249564	2.533144356	1.628713994	2.427942213	1.586459792	0.411022365	2.362822924	2.338231844	2.458107455	2.497486438	2.523262299	2.43981674	2.401443832	2.350360527	2.393412431	2.233208742	2.496385554	2.488093024	2.323949381	2.424178074	2.38644814	1.865748937	2.475343862	2.100995158	2.092261978	1.607625293	1.897338271	2.085433853	1.983324653	2.402238605	1.580113536	0.941149839	1.738730842	1.956306673	2.38900316	2.087676778	1.367316119	1.236315951	1.912496157	1.682257896	1.837917962	1.633459999	1.643263899	1.687311698	1.757919112	1.649313846	1.977213347
At4g21280 2.70302121	1.91533288	-0.393673099	2.455129206	2.831063616	2.169312523	2.658932031	1.952498991	-0.90748093	2.743825695	2.792302055	2.430521773	2.625461763	2.764506883	2.741157504	2.784565638	2.732733029	2.681553031	2.569523913	2.727928772	2.688244547	2.654095854	2.697241894	2.66275384	1.208872143	2.444109275	2.342370204	2.249090365	1.846527364	2.2056108	2.372501393	2.24112266	2.452786691	1.973269785	1.083738003	1.93401432	2.033287732	2.708114324	1.574414886	1.613845532	1.402529277	2.171892901	1.747775419	2.039103194	1.648594739	1.753258425	1.817607859	2.048752316	1.854028034	2.089806281
At4g20960 0.770511082	0.390750796	0.201988669	1.064193318	1.113442594	0.997094288	1.177912329	0.729616809	0.118302901	1.184791847	1.057712281	0.507987481	0.5196229	0.619309673	0.782925377	0.868559637	0.935722843	0.980494863	0.776001252	0.825083298	0.714438987	0.774316948	0.80818329	0.784457943	0.292457621	0.458856663	0.152364809	0.142238213	0.611657634	0.599595429	0.599578037	0.537937299	0.49280046	0.689713065	0.298342023	0.611290374	0.299025843	0.785530767	0.184264109	0.332111607	0.228268196	0.68209358	0.583039875	0.7327164	0.589393301	0.662871724	0.738927723	0.724622818	0.700605864	0.515451008
At4g20360 2.794377168	2.17874863	1.399114737	2.703460159	2.908510329	2.565417348	2.87106677	2.315509138	1.436246527	2.856246599	2.863753541	2.666804995	2.712789586	2.7941204	2.773248332	2.853878586	2.828043741	2.808964388	2.701548028	2.777161283	2.751573636	2.74613389	2.725348174	2.705602541	2.445260291	2.653244803	2.254348681	2.252194925	2.303928718	2.486104355	2.565413893	2.55856698	2.705016482	2.487044949	1.834846757	2.361958593	2.477827414	2.806451026	2.290719433	2.141399826	2.136364541	2.563000518	2.219919719	2.438294414	2.231105789	2.291744228	2.279547895	2.453761094	2.340147433	2.450202186
At4g20130 0.604423828	0.059021587	-0.254978172	1.206458327	1.203186728	0.980554613	1.134752525	0.72069183	-0.383378084	1.397331854	1.233843332	0.423920723	0.373604193	0.526206133	0.768276385	1.00060608	1.198291356	1.122001286	0.687769827	0.689795112	0.559470106	0.807478722	0.836933615	0.645839133	0.104384626	0.239178992	-0.055406144	0.045053951	0.613701114	0.675174357	0.653998095	0.423709421	0.521881229	0.322068444	-0.621747418	0.565050462	0.378050021	0.968041813	-0.19841409	-0.354119596	-0.532047161	0.677039482	0.461910675	0.677489822	0.344222627	0.491429663	0.61462742	0.645057447	0.619308583	0.246472941
At4g19100 0.841697884	0.206934332	-0.733152277	0.888793463	1.175019759	0.674173946	0.933899619	0.56243885	-0.706582461	1.143110685	1.071899113	0.6730891	0.659312801	0.740789323	0.901625794	0.955086413	1.071008815	0.964080407	0.797307935	0.955204148	0.851035237	0.838991219	0.81422167	0.802695677	0.185889621	0.579098797	0.264049705	0.307353415	0.542702591	0.664430775	0.712588465	0.473054787	0.563632349	0.282957106	-0.590030323	0.463287682	0.408401891	0.895043356	-0.028994812	-0.173158601	-0.344983508	0.60418488	0.387544601	0.592091248	0.43514598	0.472390421	0.523438071	0.530631776	0.629950693	0.239476417
At4g18480 2.029225031	1.386586932	-0.180359279	2.104985702	2.344027686	1.882047129	2.206693774	1.519653453	-0.305450278	2.287623694	2.276455307	1.666262992	1.73551907	1.935921264	2.033515839	2.113894943	2.166929023	2.149845315	1.944102815	2.112782233	2.027409143	2.014390916	2.065750683	1.99095331	0.730743579	1.565578575	1.269390655	1.333153283	1.430483985	1.61782412	1.704670529	1.686724247	1.798541459	1.705874425	0.879373073	1.40220412	1.380402293	2.128686761	1.070881847	1.205377039	1.019148224	1.670819471	1.25745007	1.59821672	1.229275282	1.346173989	1.488924303	1.5393162	1.495646192	1.468659663
At4g18370 1.25039736	0.550560778	-0.241070565	1.024812165	1.477750959	0.710581967	1.349937289	0.643727962	-0.160904619	1.375560873	1.418172028	0.999171739	1.074358261	1.17982285	1.289761455	1.376196978	1.379068458	1.300051698	1.177429376	1.322088055	1.221352347	1.178599579	1.150548863	1.105535479	0.380722415	0.912786044	0.702516985	0.733050175	0.623559788	0.742668731	0.937812668	0.808899016	0.983410126	0.705852992	-0.081181649	0.635130049	0.718096237	1.317939609	0.319502862	0.461632428	0.383384405	0.800351656	0.622537469	0.719467145	0.533989716	0.522589159	0.603221924	0.659803721	0.692390049	0.747690591
At4g12800 2.857879355	2.146272572	-0.630851086	2.595809632	2.938643318	2.359473929	2.668478986	2.091237463	-1.271629413	2.843982021	2.880594178	2.754248192	2.788384051	2.864779294	2.835360222	2.860236518	2.821657797	2.815810291	2.758953014	2.862092158	2.826090963	2.834171741	2.840154858	2.841948401	2.03841528	2.805472086	2.724914658	2.571126562	1.99969278	2.394110769	2.478602622	2.390930036	2.633156891	2.230887696	1.290693928	2.118068826	2.293755117	2.82420635	2.063806281	2.072331786	1.793101806	2.379433158	1.984628829	2.281610773	1.89543939	2.054952847	2.016373286	2.216731943	2.080537821	2.312770433
At4g11175 1.446784608	0.561900027	0.057943853	1.475459214	1.747455128	1.199948547	1.479775555	0.875234933	0.089568324	1.779038874	1.764673767	1.163446517	1.248446563	1.376533338	1.563746867	1.581877606	1.643856557	1.633637052	1.32603715	1.522122423	1.409120764	1.391417043	1.440849135	1.331336281	0.625351891	1.044551812	0.662287179	0.596776181	0.815882559	0.93429991	0.969137639	0.858844067	1.287346716	0.764202318	0.184841475	0.685673193	0.804318414	1.322176893	0.95205348	0.727440777	0.566268768	0.873025653	0.736516699	0.963209731	0.645180826	0.708403256	0.854943991	0.895089644	0.811426936	0.740825821
At4g09650 2.469254167	1.452706831	-0.333543254	2.024348496	2.592321587	1.596625301	2.402899153	1.188713308	-0.49580934	2.515511519	2.574534121	2.091162344	2.277202431	2.450252827	2.492964172	2.497535461	2.409516057	2.318299419	2.252010142	2.446496792	2.388726825	2.283970711	2.443098592	2.27052977	0.893876249	2.03064267	1.940123103	1.742869262	1.061246034	1.604081027	1.776626301	1.739308933	2.174602098	1.632847418	0.86188159	1.246679695	1.577629278	2.343755978	1.360993584	1.498144578	1.323969311	1.690803344	1.008105608	1.345394962	0.892060737	1.053566071	1.086874831	1.307264953	1.177047527	1.650013566
At4g09010 2.18858338	1.286163843	-0.529059716	2.097229888	2.452330546	1.748187462	2.25040506	1.362460863	-0.497416855	2.411502715	2.352140863	1.744575555	1.920513945	2.066016143	2.120126994	2.239698699	2.231942041	2.255647858	2.01858733	2.2061908	2.116648998	2.107565386	2.175213315	2.075496311	0.209439754	1.591098265	1.380524333	1.437636875	1.232722878	1.72342193	1.803156757	1.609216827	1.849682884	1.610742008	0.553716753	1.379778188	1.434518325	2.224023012	0.780349348	0.872529873	0.482997786	1.753357388	1.09953257	1.530100007	0.970606489	1.225201693	1.207338828	1.506220345	1.419480821	1.550655339
At4g04350 0.6795362	0.076102336	-0.427392493	0.917155874	1.131737772	0.649460296	1.234956702	0.471262886	-0.522840512	1.136973061	0.966813545	0.448260733	0.481028419	0.513243591	0.684893934	0.818383172	0.965822517	0.947070744	0.587906786	0.666953203	0.633616977	0.64948583	0.702820182	0.705072676	0.314405407	0.637165269	0.093206447	0.12059118	0.473094761	0.495091706	0.557331084	0.439741611	0.651491877	0.407872404	-0.219057305	0.342042741	0.322670904	0.920966091	0.224525494	0.210070251	0.058329178	0.552463957	0.378638083	0.575045437	0.323931821	0.356728408	0.503300395	0.536504499	0.517433556	0.345312324
At4g03150 0.812333298	0.17495004	-0.660826625	0.815102748	1.065360414	0.49874496	0.936164762	0.395635505	-0.576282365	0.886835787	0.84840377	0.584918431	0.561374188	0.645131596	0.760209864	0.810349383	0.875778952	0.881424166	0.564385133	0.778216965	0.698824467	0.676037343	0.844792076	0.768819015	0.173516138	0.629148481	0.23369554	0.175310952	0.292841007	0.377990404	0.425454849	0.231829702	0.426643978	0.140070055	-0.506709294	0.107234793	0.171204087	0.657443293	-0.005356557	-0.174073697	-0.17056208	0.300083081	0.330539524	0.387669233	0.342209435	0.276146218	0.339777522	0.380285405	0.296736958	0.280611876
At4g02530 2.133665392	1.047049716	-0.166238215	1.809575128	2.325877377	1.349966178	2.201539606	1.107986785	-0.206339693	2.254633962	2.238737189	1.644267851	1.942380901	2.096813587	2.214868281	2.22635853	2.183989954	2.172092802	2.006616754	2.274912501	2.184921422	2.079117639	2.102801047	2.003545511	0.588199227	1.5717495	1.359432165	1.397082216	1.028672315	1.418880265	1.60429957	1.603936466	1.935662813	1.280441022	0.706500754	1.182273921	1.460143923	2.176726768	1.235471726	1.222081368	1.11030176	1.594724028	1.01772749	1.265305884	0.997283606	0.973707398	1.166083519	1.24872862	1.138732424	1.511149468
At4g02790 1.191840735	0.652579726	0.089229644	1.418346841	1.568673563	1.241796753	1.516330669	1.092615342	0.02893241	1.68735667	1.611574524	1.001816109	0.948851201	1.079403782	1.195219683	1.370731656	1.489605789	1.501762752	1.137953335	1.220708231	1.128603058	1.202494734	1.248768308	1.184307989	0.497613765	0.805770721	0.256046975	0.572328845	1.078900979	1.130834383	1.107400579	0.956492695	1.096650934	0.83761249	0.071235956	1.002809188	0.759089863	1.321930044	0.468659681	0.184221443	-0.111054842	1.124335135	1.020935121	1.141665563	0.939945966	0.915783884	0.806424303	1.139234483	1.049793887	0.884900402
At4g02770 2.851276056	2.081341336	-0.330027453	2.517625409	2.931960702	2.258992407	2.637354321	1.978622871	-0.827404769	2.848840246	2.833554986	2.629274216	2.681325588	2.726607082	2.777574993	2.75028375	2.702176112	2.724287819	2.710623728	2.836927936	2.854014636	2.753430673	2.774069679	2.741734977	1.783354321	2.644062175	2.543666035	2.444427157	1.890339556	2.206557037	2.276108104	2.183883494	2.476039176	2.029209234	1.13517824	1.922853414	2.164417661	2.607734624	1.723080646	2.011208012	1.812911726	2.27864305	1.884286523	2.110409318	1.760990014	1.915789638	1.916943731	2.023970648	1.993062228	2.140781838
At4g01150 2.72244854	2.052923781	0.297719071	2.421320168	2.724422722	2.172594551	2.581475545	2.007444242	0.273073152	2.63956674	2.688317083	2.509252901	2.629469795	2.786592262	2.697584485	2.74997845	2.677076096	2.664841665	2.609710991	2.728174271	2.711236024	2.680844582	2.715332902	2.695533515	1.717567753	2.577873847	2.450504525	2.333651711	1.98239533	2.24129045	2.392710723	2.35056932	2.584140621	2.170357329	1.404698677	2.06621652	2.216435548	2.612084989	2.266896145	1.893296209	1.833738246	2.277669786	1.936905602	2.17442404	1.870100673	1.979898828	2.075262461	2.178167144	2.048257587	2.378803447
[truncated: 802 more rows]
[truncated: 163 more columns]
