# Supplementary material for: Synchronization of cytoplasmic and transferred mitochondrial ribosomal protein gene expression in land plants is linked to Telo-box motif enrichment
Source: BMC Evol Biol. 2011 Jun 13;11:161. doi: 10.1186/1471-2148-11-161 (PMC3212954; doi:10.1186/1471-2148-11-161)
Supplement: Additional file 4 — The primers of RPGs for RT-PCR experiment in C. reinhardtii [file 1471-2148-11-161-S4.TXT]

cpRPGs length(bp) Forward_Primer Tm Reverse_Primer Tm Length Region
196265 1276 GTCTGTCCTTACACGCATTCTTTG 59 CCTTGAACATAGTGGACTGCATCT 58 100 8-107
195636 783 TCATCCAGAATGCCCACAAG 58 CACTGGCGGACGATAATGC 59 130 106-235
131752 2302 GCCGACCTTCGCAATGC 60 TGGCCTTCACCTCATTCTCAA 59 103 799-901
195619 1438 GTATATTCGAGCAAGGAGGTTAGGA 58 GGAGTCAAGGTCACGAAAGCA 59 104 1188-1291
185040 1660 ACGGCTGGTGGGTTGAATAG 59 GCCTCCCATTTGTGCGTACT 59 106 1399-1504     
184687 972 CGATGTTGGTGCTGTGGAAA 59 CACCTCTTGCTCCTGCTATACTCTT 58 100 673-772


mtRPGs length(bp) Forward_Primer Tm Reverse_Primer Tm Length Region
101876 347 CAATATTGCCCGATTACGAGTAGA 58 CAGCCTTGAGACCCGTTATGA 59 161 69-229
188483 771 GGCGCATTTGCCGAGAT 59 TGCCTGTCTTCACCTTCTTTTTT 58 150 175-324
131648 739 TGCTGACAAGGGAGTTGAAGAA 59 AACCTGCGGCATGTGCTACT 59 110 396-505
190176 799 GGCCATCGCTCGGTCTCT 60 GTCCCGCATCACCGAAGA 59 120 38-157
206682 607 TCACCTTGGTCGTTCTGAATACA 58 ACGTAAAATGGTCGCTTGTTGA 58 140 39-178
336529 1743 GGCATCGGCAGCATCATC 60 TACACCACGTCCCGAGCAA 58 91 90-180
194556 1308 CCGGAAGCGGAAAGGTTTAG 60 TTCTACTGCATCCACTGACAAGCT 59 101 1062-1162
126960 949 GTGCAGAAGTTCCGCAAGATT 58 GCCTCCCACCCCTTGGT 59 101 287-387


euRPGs length(bp) Forward_Primer Tm Reverse_Primer Tm Length Region
141798 1189 GCCGGCGGAGGACTTC 59 TCCTTGAACTTGCCGGTCTT 58 105 175-279
77517 648 CGCAGGCTAAGAACGAGAACA 59 ACCTGGATGTGGCTGATGAAG 59 151 242-392
195598 1762 CCGTGCAGAAGCAGACCAA 60 AAAGCACAAAACCCATCATCATT 58 113 1228-1340
168484 1148 CAAGTTCATCCCCGAGTCCAT 60 GCCCACCTCCTCGCTGTAG 59 163 587-749
155649 653 ATTGGCCGCCGTTTCTC 58 TTGTGGTCCTTCTGCCTGTTC 59 167 113-279
195602 973 TCCAGCAGGGCAAGATTAAGTC 59 CCGATGTGGCCGTTGAA 59 205 194-398
183518 915 AAGCCCGCCACTTTCGTT 59 GAACTTGCCGCCGTTCTTC 59 105 22-126
104348 745 AACCGGCTGCCAAAAGAAG 59 ATTGGTCAGGACACCCTGCTT 59 184 27-210
126059 1425 ATTGAGAACCCCCAGGACATC 59 ACGCCTTCTGAATCTGGTTAGTG 58 145 231-375
205859 929 TTCTTTTGCCTCGTAGCATCTTTC 60 GATGGCTCTTGTTGTAGTCCTTGTC 59 134 33-166


House_keeping_genes Forward_Primer Tm Reverse_Primer Tm Length 
Ubiquitin_ligase GTACAGCGGCGGCTAGAGGCAC 60 AGCGTCAGCGGCGGTTGCAGGTATCT 60 161 
